# Supplementary material for: Transcriptomic and proteomic signatures of host NK cells delineate distinct immune states across tuberculosis infection statuses
Source: Front Immunol. 2025 Jun 16;16:1607770. doi: 10.3389/fimmu.2025.1607770 (PMC12206628; doi:10.3389/fimmu.2025.1607770)
Supplement: Supplementary file 3 [file Table1.xlsx]

## Sheet: Table S1
S1. Characteristics of subjects
Sample	ATB	LTBI	HC
Number	53	102	95
Gender (Male/Female)	34/23	59/43	38/57
Age	18-65 (38a)	26-60 (48a)	27-61 (50a)
Clinical symptoms	Symptomaticb	Asymptomaticc	Asymptomaticc
IGRA	Positive	Positive	Negative
Microscopic examination (Sputum smear)	32d	-	-
M.tb culture testing (Sputum smear)	40d	-	-
Nucleic acid amplification testing (Sputum smear)	43d	-	-
Microscopic examination (bronchoalveolar lavage fluid)	11d	-	-
M.tb culture testing (bronchoalveolar lavage fluid)	15d	-	-
Nucleic acid amplification testing (bronchoalveolar lavage fluid)	20d	-	-
HIV	Negative	Negative	Negative
Pregnant/Breastfeeding	-	-	-
Autoimmune diseases	-	-	-
a: The mean value of age; b: All ATB patients were hospitalized patients with different degrees of respiratory symptoms, such as cough, blood-stained sputum, hemoptysis, abnormal appearance of the chest X-ray or CT scan, etc.; c: All LTBI and HC participants excluded those with tuberculosis- and respiratory-related clinical phenotypes; d: The number of subjects with positive test results.
Characteristics of the participants in the ATB group
Samples	Gender	Age	IGRA	Etiological testing of sputum	Etiological testing of bronchoalveolar lavage fluid	HIV testing	Erythrocyte Sedimentation Rate (ESR)	C-reactive protein（CRP）
BJ001	Female	54	+	++/+/+	+++/+/+	-	12	3.33
BJ002	Male	56	+	-/NA/+	-/-/+	-	11	3.05
BJ003	Female	26	+	NA/+/+	+/+/+	-	10	0.74
BJ004	Male	57	+	+++/-/-	NA/NA/NA	-	82	100.74
BJ005	Male	18	+	NA/NA/+	-/+/+	-	5	8.2
BJ006	Male	47	+	NA/NA/+	-/-/+	-	NA	53.1
BJ007	Female	50	+	+/+/+	NA/NA/NA	-	17	1.55
BJ009	Male	33	+	++/-/-	NA/NA/NA	-	53	167.1
BJ010	Female	50	+	-/+/+	-/-/+	-	10	0.95
BJ011	Female	32	+	+/+/+	-/+/+	-	28	19.1
BJ013	Male	35	+	+/+/+	NA/NA/NA	-	NA	17.16
BJ014	Male	45	+	-/+/+	NA/NA/NA	-	NA	59.8
BJ015	Male	45	+	++/+/+	+++/+/+	-	73	73.54
BJ016	Female	38	+	+/-/-	NA/NA/NA	-	NA	37.87
BJ017	Female	36	+	-/+/-	NA/NA/NA	-	77	68.78
BJ018	Female	36	+	_/+/+	NA/NA/NA	-	17	2.87
BJ020	Male	20	+	+++/+/+	NA/NA/NA	-	25	NA
BJ021	Female	41	+	+++/NA/+	NA/NA/NA	-	NA	18.3
BJ022	Female	58	+	NA/NA/+	NA/NA/NA	-	6	0.33
BJ023	Female	45	+	-/-/+	NA/NA/NA	-	3	0.21
BJ024	Female	59	+	+++/+/+	NA/NA/NA	-	101	46.41
BJ025	Male	29	+	-/+/+	-/+/+	-	10	2.47
BJ026	Female	41	+	-/+/+	+++/+/+	-	67	114.42
BJ027	Male	29	+	-/+/-	-/-/+	-	2	0.46
BJ028	Male	38	+	+/+/+	NA/NA/NA	-	30	3.66
BJ030	Male	62	+	+++/+/+	NA/NA/NA	-	NA	14.56
BJ031	Female	58	+	++/+/+	++/+/+	-	74	39.79
BJ032	Male	53	+	+++/+/+	++/+/+	-	71	65.26
BJ033	Male	27	+	-/+/+	NA/NA/NA	-	6	19.95
BJ035	Male	33	+	+++/+/+	NA/NA/NA	-	55	81.94
BJ037	Male	21	+	+++/+/+	NA/NA/NA	-	49	23.63
BJ038	Female	20	+	+++/+/+	NA/NA/NA	-	84	87.39
BJ039	Male	29	+	++/+/+	+/+/+	-	10	5.68
BJ041	Male	23	+	-/+/+	-/+/+	-	6	9.58
BJ042	Female	40	+	++/+/+	NA/NA/NA	-	NA	0.66
BJ043	Male	33	+	-/-/+	NA/NA/NA	-	2	0.49
BJ045	Male	23	+	+++/+/NA	NA/NA/NA	-	69	119.82
BJ046	Female	22	+	+++/+/NA	+/+/+	-	20	NA
BJ047	Male	63	+	-/+/+	NA/NA/NA	-	3	7.72
BJ048	Female	27	+	+++/+/+	NA/NA/NA	-	13	5.12
BJ051	Male	20	+	+/-/-	-/-/-	-	1	1.3
BJ052	Male	23	+	+/NA/NA	NA/NA/NA	-	NA	24.52
BJ053	Male	23	+	++/+/+	NA/NA/NA	-	74	102.61
BJ054	Female	19	+	+++/+/+	+++/+/+	-	10	23.27
BJ055	Female	27	+	-/+/+	+/+/+	-	7	6.18
BJ056	Male	55	+	-/+/+	NA/NA/NA	-	11	1.3
BJ057	Male	44	+	++/+/+	NA/NA/NA	-	18	18.79
BJ058	Male	50	+	-/NA/+	NA/NA/NA	-	3	2.31
BJ060	Female	25	+	++/+/+	NA/NA/NA	-	30	22.71
BJ061	Male	65	+	+++/+/+	NA/NA/NA	-	105	76.14
BJ065	Female	23	+	-/+/+	-/NA/+	-	4	1.7
BJ066	Female	48	+	+/+/+	++/+/+	-	66	8.61
BJ071	Male	45	+	++/+/+	NA/NA/NA	-	39	20.16
Etiological testing : Microscopic examination of smear/M.tb culture/Nucleic acid amplification, +:positive, -: negative, NA: not available
Characteristics of the participants in the LTBI group
Samples	Gender	Age	IGRA
HN008	Female	56	+
HN010	Female	52	+
HN046	Male	52	+
HN058	Female	56	+
HN077	Male	53	+
HN078	Male	60	+
HN201	Male	54.6804	+
HN203	Male	56.9665	+
HN204	Female	50.8172	+
HN207	Male	49	+
HN209	Male	56.4736	+
HN210	Female	52.1369	+
HN212	Male	53.681	+
HN213	Male	58.141	+
HN214	Female	55.6085	+
HN215	Female	55.0418	+
HN216	Male	58.5106	+
HN217	Female	50.9514	+
HN220	Male	55.6222	+
HN221	Male	54.1766	+
HN222	Female	54.2067	+
HN223	Male	59.3566	+
HN224	Male	58.6119	+
HN226	Female	56.8624	+
HN227	Male	49.8289	+
HN229	Male	53	+
HN231	Female	49	+
HN235	Female	55	+
HN237	Male	55	+
HN238	Female	55.0144	+
HN114	Female	55	+
HN122	Female	57	+
HN242	Female	58.8638	+
HN243	Female	50.5489	+
HN245	Female	50.6448	+
HN246	Male	55.0746	+
HN247	Male	50	+
HN248	Male	52.6489	+
HN249	Male	53.0021	+
HN253	Male	54.371	+
HN254	Male	50.3737	+
HN256	Male	57.7769	+
HN257	Male	55.436	+
HN258	Female	53.6235	+
HN259	Male	50.0041	+
HN260	Female	54.4613	+
HN261	Female	50	+
HN262	Female	50.6201	+
HN263	Male	56.0274	+
HN264	Female	49	+
HN265	Female	56.0192	+
HN267	Male	53.2731	+
HN268	Male	59	+
HN285	Male	52	+
HN287	Female	53.9849	+
HN290	Male	55	+
HN367	Male	30.2724	+
HN368	Male	50.0041	+
HN370	Male	41.7741	+
HN371	Female	46.0205	+
HN372	Female	30.4394	+
HN373	Male	32.4298	+
HN374	Male	43.4552	+
HN375	Female	28.2957	+
HN376	Male	42.4586	+
HN380	Male	41.1937	+
HN382	Male	31.4853	+
HN385	Female	47.3292	+
HN386	Female	50.4531	+
HN387	Male	45.9795	+
HN388	Male	40.7009	+
HN391	Male	46.8446	+
HN392	Male	28.115	+
HN395	Male	47.7563	+
HN396	Female	34.4422	+
HN397	Female	41.7002	+
HN398	Female	44.2546	+
HN400	Male	48.282	+
HN401	Male	31.0281	+
HN402	Female	31.5264	+
HN403	Male	50.2834	+
HN404	Male	43.3128	+
HN406	Female	39.6934	+
HN408	Female	35.8467	+
HN409	Female	43.3785	+
HN411	Female	28.4298	+
HN412	Male	31.1759	+
HN413	Male	45.9466	+
HN414	Female	46.8939	+
HN429	Female	31	+
HN434	Male	45.243	+
HN437	Male	49.295	+
HN438	Male	25.9411	+
HN444	Male	50	+
HN445	Male	39.9261	+
HN447	Male	32.2656	+
HN449	Female	45.4894	+
HN452	Female	38	+
HN456	Male	30.1027	+
HN461	Male	44.052	+
HN463	Male	46	+
HN471	Female	42	+
Characteristics of the participants in the HC group
Samples	Gender	Age	IGRA
HN026	Female	56	-
HN027	Male	54	-
HN029	Female	59	-
HN031	Female	53	-
HN032	Male	57	-
HN033	Male	58	-
HN035	Female	58	-
HN036	Male	56	-
HN037	Male	56	-
HN038	Male	58	-
HN039	Female	59	-
HN041	Female	50	-
HN049	Male	51	-
HN050	Female	56	-
HN051	Female	53	-
HN053	Male	58	-
HN054	Female	58	-
HN055	Male	59	-
HN056	Female	53	-
HN057	Female	51	-
HN059	Female	58	-
HN060	Female	54	-
HN061	Female	57	-
HN062	Male	54	-
HN064	Female	55	-
HN065	Female	58	-
HN066	Male	55	-
HN067	Male	55	-
HN068	Male	50	-
HN069	Female	50	-
HN070	Female	57	-
HN071	Female	59	-
HN072	Female	57	-
HN073	Female	54	-
HN074	Female	53	-
HN075	Male	49	-
HN080	Female	59	-
HN081	Female	51	-
HN082	Male	59	-
HN083	Female	54	-
HN084	Female	50	-
HN085	Female	54	-
HN087	Female	54	-
HN090	Male	57	-
HN091	Female	53	-
HN092	Female	58	-
HN093	Female	56	-
HN094	Male	56	-
HN095	Male	56	-
HN096	Female	59	-
HN097	Female	54	-
HN098	Male	58	-
HN099	Female	58	-
HN100	Male	54	-
HN101	Male	53	-
HN116	Female	52	-
HN399	Female	47.8467	-
HN407	Female	41.191	-
HN417	Female	40.6051	-
HN419	Male	49.9493	-
HN420	Female	39.258	-
HN421	Male	37.5743	-
HN422	Female	34.9103	-
HN423	Male	53.0486	-
HN425	Male	51.4442	-
HN427	Female	52	-
HN428	Female	28	-
HN431	Female	53	-
HN435	Male	40.5311	-
HN436	Female	59.8001	-
HN439	Female	60.6626	-
HN440	Male	27	-
HN441	Male	45	-
HN442	Male	46.6283	-
HN443	Male	35.2936	-
HN446	Male	33	-
HN448	Female	32.3669	-
HN453	Female	40	-
HN454	Female	46.0534	-
HN457	Male	49.0075	-
HN458	Male	43	-
HN459	Male	47.5099	-
HN460	Male	36.9938	-
HN462	Male	29.5989	-
HN464	Female	41.013	-
HN465	Female	42	-
HN466	Female	46.0014	-
HN467	Female	30.7734	-
HN468	Female	49.0048	-
HN469	Female	47.5291	-
HN470	Female	42.6064	-
HN473	Female	43.666	-
HN474	Male	41.8973	-
HN475	Male	48	-
HN476	Female	34.6366	-

## Sheet: Table S2
ID	Description	GeneRatio	BgRatio	pvalue	geneID	Count
hsa04110	Cell cycle	17/221	158/8538	6.15818049761815e-07	1870/9319/8318/1869/898/7272/991/9088/4609/890/113130/701/9133/5347/699/983/9212	17
hsa04060	Cytokine-cytokine receptor interaction	24/221	298/8538	6.92957465209053e-07	608/3568/959/944/51561/1235/9173/130399/1236/3976/3559/939/1896/1234/149233/132014/1230/3575/3627/10663/3563/8718/4050/23495	24
hsa05219	Bladder cancer	6/221	41/8538	0.000592082077002278	1870/1890/23604/4318/1869/4609	6
hsa05161	Hepatitis B	12/221	163/8538	0.00104456479502688	1870/332/4318/1869/898/6772/4609/7097/3339/890/9586/353376	12
hsa04610	Complement and coagulation cascades	8/221	88/8538	0.00192682052399477	7450/710/717/713/712/2/7056/1378	8
hsa05169	Epstein-Barr virus infection	13/221	204/8538	0.00242397669459274	1870/29760/1869/2208/898/4940/6772/4609/7097/890/3627/930/9636	13
hsa04218	Cellular senescence	11/221	157/8538	0.00248670096782947	1870/4605/1869/898/2305/4609/890/3486/9133/22808/983	11
hsa05340	Primary immunodeficiency	5/221	38/8538	0.00277781820899127	29760/959/3575/930/23495	5
hsa04630	JAK-STAT signaling pathway	11/221	168/8538	0.00419006748754626	3568/51561/6772/3976/3559/4609/149233/3575/9021/3563/8651	11
hsa04640	Hematopoietic cell lineage	8/221	100/8538	0.00428446568818705	3568/2208/3559/2209/3575/930/3563/1378	8
hsa05321	Inflammatory bowel disease	6/221	66/8538	0.00700535710018061	50943/51561/6772/7097/6097/149233	6
hsa04148	Efferocytosis	10/221	157/8538	0.0075174283720477	5743/55423/7301/80824/1793/19/713/712/2621/338440	10
hsa05222	Small cell lung cancer	7/221	93/8538	0.0102074212435508	1870/5743/1869/898/1284/3915/4609	7
hsa04380	Osteoclast differentiation	9/221	143/8538	0.0118203298591845	55423/29760/6772/2209/814/653361/9021/8651/23547	9
hsa01522	Endocrine resistance	7/221	99/8538	0.0140954961399004	1870/2099/638/4318/1869/2852/28514	7
hsa05133	Pertussis	6/221	78/8538	0.0153533663170743	51561/710/717/713/712/353376	6
hsa05140	Leishmaniasis	6/221	79/8538	0.0162677855130384	5743/6772/7097/2209/653361/1378	6
hsa05235	PD-L1 expression and PD-1 checkpoint pathway in cancer	6/221	90/8538	0.0289022174170068	6772/7097/116071/940/5133/353376	6
hsa04668	TNF signaling pathway	7/221	119/8538	0.0345624054100996	5743/4318/3976/153090/9586/3627/9021	7
hsa05224	Breast cancer	8/221	148/8538	0.0381430407642825	1870/2324/2099/1869/7473/23493/4609/28514	8
hsa04672	Intestinal immune network for IgA production	4/221	50/8538	0.0398179088899699	608/959/940/23495	4
hsa04666	Fc gamma R-mediated phagocytosis	6/221	99/8538	0.0430810926327265	8605/8936/4651/2209/1793/653361	6
hsa04115	p53 signaling pathway	5/221	75/8538	0.0444672794517443	898/5366/3486/9133/983	5
hsa04061	Viral protein interaction with cytokine and cytokine receptor	6/221	100/8538	0.0448841010477374	1235/1236/3559/1234/1230/3627	6
hsa05150	Staphylococcus aureus infection	6/221	102/8538	0.04862993492021	2209/717/2358/713/712/1668	6

## Sheet: Table S3
ONTOLOGY	ID	Description	GeneRatio	BgRatio	pvalue	geneID	Count
BP	GO:0140014	mitotic nuclear division	27/377	286/18614	3.43714537884025e-11	ANLN/TRIP13/TPX2/BIRC5/MYBL2/NCAPG/TTK/CDC20/KIF14/ZWINT/DLGAP5/PKMYT1/NUSAP1/KIF2C/CDCA5/EPS8/BUB1B/SPC24/PLK1/BUB1/UBE2C/HASPIN/CD28/AURKB/CDCA2/KIF18B/KIFC1	27
BP	GO:0000280	nuclear division	34/377	450/18614	4.55197474149244e-11	ANLN/ASPM/TRIP13/TPX2/BIRC5/MYBL2/CCNE1/NCAPG/TTK/CDC20/KIF14/MND1/ZWINT/DLGAP5/HSPA2/PKMYT1/LIF/TOP2A/NUSAP1/KIF2C/CDCA5/EPS8/BUB1B/CCNB2/SPC24/PLK1/BUB1/UBE2C/HASPIN/CD28/AURKB/CDCA2/KIF18B/KIFC1	34
BP	GO:0044772	mitotic cell cycle phase transition	34/377	467/18614	1.23298202634199e-10	E2F2/ANLN/BCAT1/TRIP13/BIRC5/CDKN3/E2F1/CCNE1/FOXM1/TPD52L1/TTK/CDC20/KIF14/ZWINT/DLGAP5/HSPA2/PKMYT1/MYC/DTL/CCNA2/CDCA5/EPS8/BUB1B/CCNB2/SPC24/MELK/E2F7/PLK1/BUB1/CDK1/UBE2C/HASPIN/AURKB/AIF1	34
BP	GO:0000819	sister chromatid segregation	24/377	250/18614	3.09655813738348e-10	TRIP13/TPX2/BIRC5/MYBL2/NCAPG/TTK/CDC20/KIF14/ZWINT/DLGAP5/TOP2A/NUSAP1/KIF2C/CDCA5/BUB1B/SPC24/PLK1/BUB1/UBE2C/RMI2/HASPIN/AURKB/KIF18B/KIFC1	24
BP	GO:0098813	nuclear chromosome segregation	28/377	339/18614	3.36058186386126e-10	ASPM/TRIP13/TPX2/BIRC5/MYBL2/CCNE1/NCAPG/TTK/CDC20/KIF14/MND1/ZWINT/DLGAP5/TOP2A/NUSAP1/KIF2C/CDCA5/BUB1B/CCNB2/SPC24/PLK1/BUB1/UBE2C/RMI2/HASPIN/AURKB/KIF18B/KIFC1	28
BP	GO:0007059	chromosome segregation	32/377	435/18614	3.42606798449183e-10	ASPM/TRIP13/TPX2/BIRC5/MYBL2/CCNE1/NCAPG/TTK/CDC20/KIF14/MND1/ZWINT/HJURP/DLGAP5/TOP2A/NUSAP1/KIF2C/CDCA5/BUB1B/CCNB2/SPC24/SKA3/PLK1/BUB1/UBE2C/RMI2/HASPIN/AURKB/CDCA2/KIF18B/CENPW/KIFC1	32
BP	GO:0048285	organelle fission	34/377	497/18614	6.36839400124578e-10	ANLN/ASPM/TRIP13/TPX2/BIRC5/MYBL2/CCNE1/NCAPG/TTK/CDC20/KIF14/MND1/ZWINT/DLGAP5/HSPA2/PKMYT1/LIF/TOP2A/NUSAP1/KIF2C/CDCA5/EPS8/BUB1B/CCNB2/SPC24/PLK1/BUB1/UBE2C/HASPIN/CD28/AURKB/CDCA2/KIF18B/KIFC1	34
BP	GO:0000070	mitotic sister chromatid segregation	21/377	199/18614	7.25490232660719e-10	TRIP13/TPX2/BIRC5/MYBL2/NCAPG/TTK/CDC20/KIF14/ZWINT/DLGAP5/NUSAP1/KIF2C/CDCA5/BUB1B/SPC24/PLK1/BUB1/HASPIN/AURKB/KIF18B/KIFC1	21
BP	GO:0051983	regulation of chromosome segregation	17/377	131/18614	1.29778545260002e-09	TRIP13/BIRC5/NCAPG/TTK/CDC20/ZWINT/DLGAP5/KIF2C/BUB1B/SPC24/PLK1/BUB1/UBE2C/RMI2/HASPIN/AURKB/CDCA2	17
BP	GO:0007094	mitotic spindle assembly checkpoint signaling	11/377	46/18614	1.43808550994652e-09	TRIP13/BIRC5/TTK/CDC20/ZWINT/BUB1B/SPC24/PLK1/BUB1/HASPIN/AURKB	11
BP	GO:0071173	spindle assembly checkpoint signaling	11/377	46/18614	1.43808550994652e-09	TRIP13/BIRC5/TTK/CDC20/ZWINT/BUB1B/SPC24/PLK1/BUB1/HASPIN/AURKB	11
BP	GO:0071174	mitotic spindle checkpoint signaling	11/377	46/18614	1.43808550994652e-09	TRIP13/BIRC5/TTK/CDC20/ZWINT/BUB1B/SPC24/PLK1/BUB1/HASPIN/AURKB	11
BP	GO:0010965	regulation of mitotic sister chromatid separation	12/377	58/18614	1.54307378439504e-09	TRIP13/BIRC5/TTK/CDC20/ZWINT/DLGAP5/BUB1B/SPC24/PLK1/BUB1/HASPIN/AURKB	12
BP	GO:0007088	regulation of mitotic nuclear division	16/377	117/18614	1.83020612554821e-09	TRIP13/BIRC5/TTK/CDC20/ZWINT/DLGAP5/PKMYT1/NUSAP1/BUB1B/SPC24/PLK1/BUB1/HASPIN/CD28/AURKB/CDCA2	16
BP	GO:0031577	spindle checkpoint signaling	11/377	47/18614	1.84374084297512e-09	TRIP13/BIRC5/TTK/CDC20/ZWINT/BUB1B/SPC24/PLK1/BUB1/HASPIN/AURKB	11
BP	GO:1905818	regulation of chromosome separation	13/377	73/18614	2.26043831958281e-09	TRIP13/BIRC5/NCAPG/TTK/CDC20/ZWINT/DLGAP5/BUB1B/SPC24/PLK1/BUB1/HASPIN/AURKB	13
BP	GO:0033046	negative regulation of sister chromatid segregation	11/377	48/18614	2.34887511589077e-09	TRIP13/BIRC5/TTK/CDC20/ZWINT/BUB1B/SPC24/PLK1/BUB1/HASPIN/AURKB	11
BP	GO:0033048	negative regulation of mitotic sister chromatid segregation	11/377	48/18614	2.34887511589077e-09	TRIP13/BIRC5/TTK/CDC20/ZWINT/BUB1B/SPC24/PLK1/BUB1/HASPIN/AURKB	11
BP	GO:0045841	negative regulation of mitotic metaphase/anaphase transition	11/377	48/18614	2.34887511589077e-09	TRIP13/BIRC5/TTK/CDC20/ZWINT/BUB1B/SPC24/PLK1/BUB1/HASPIN/AURKB	11
BP	GO:2000816	negative regulation of mitotic sister chromatid separation	11/377	48/18614	2.34887511589077e-09	TRIP13/BIRC5/TTK/CDC20/ZWINT/BUB1B/SPC24/PLK1/BUB1/HASPIN/AURKB	11
BP	GO:0002449	lymphocyte mediated immunity	25/377	300/18614	2.54819243017668e-09	FOXP3/CEACAM1/CD40LG/FCER2/IL4I1/IL23A/CCR6/SLAMF1/TRPM4/CD27/SUSD4/SERPING1/FCGR1A/IL23R/C2/IL7R/C1QB/C1QA/EXO1/CD19/CD28/SH2D1B/CR1/SCART1/CLEC12B	25
BP	GO:0051306	mitotic sister chromatid separation	12/377	61/18614	2.85394349159826e-09	TRIP13/BIRC5/TTK/CDC20/ZWINT/DLGAP5/BUB1B/SPC24/PLK1/BUB1/HASPIN/AURKB	12
BP	GO:1903131	mononuclear cell differentiation	32/377	474/18614	2.87785441372286e-09	FOXP3/TYRO3/BLNK/CD40LG/IL4I1/TNFSF8/POU2AF1/IL23A/CCR6/SLAMF1/RUNX2/CCR7/ZBTB46/IL2RA/CTSL/DTX1/MYC/CD27/RORC/CAMK4/SH3RF1/IL23R/BATF2/IL7R/GPR183/CD19/CD28/GAS6/SOCS1/DLL1/CR1/MAFB	32
BP	GO:0051985	negative regulation of chromosome segregation	11/377	50/18614	3.74473491241943e-09	TRIP13/BIRC5/TTK/CDC20/ZWINT/BUB1B/SPC24/PLK1/BUB1/HASPIN/AURKB	11
BP	GO:1902100	negative regulation of metaphase/anaphase transition of cell cycle	11/377	50/18614	3.74473491241943e-09	TRIP13/BIRC5/TTK/CDC20/ZWINT/BUB1B/SPC24/PLK1/BUB1/HASPIN/AURKB	11
BP	GO:1905819	negative regulation of chromosome separation	11/377	50/18614	3.74473491241943e-09	TRIP13/BIRC5/TTK/CDC20/ZWINT/BUB1B/SPC24/PLK1/BUB1/HASPIN/AURKB	11
BP	GO:0051784	negative regulation of nuclear division	12/377	63/18614	4.21516157953241e-09	TRIP13/BIRC5/TTK/CDC20/ZWINT/LIF/BUB1B/SPC24/PLK1/BUB1/HASPIN/AURKB	12
BP	GO:0002460	adaptive immune response based on somatic recombination of immune receptors built from immunoglobulin superfamily domains	25/377	311/18614	5.31156406160168e-09	FOXP3/CEACAM1/CD40LG/FCER2/IL4I1/IL23A/CCR6/IL1RL1/SLAMF1/TRPM4/CD27/RORC/SUSD4/SERPING1/FCGR1A/IL23R/C2/IL7R/C1QB/C1QA/EXO1/CD19/CD28/CR1/SCART1	25
BP	GO:0051304	chromosome separation	13/377	79/18614	6.19704181429193e-09	TRIP13/BIRC5/NCAPG/TTK/CDC20/ZWINT/DLGAP5/BUB1B/SPC24/PLK1/BUB1/HASPIN/AURKB	13
BP	GO:0051783	regulation of nuclear division	17/377	145/18614	6.28362604299489e-09	TRIP13/BIRC5/TTK/CDC20/ZWINT/DLGAP5/PKMYT1/LIF/NUSAP1/BUB1B/SPC24/PLK1/BUB1/HASPIN/CD28/AURKB/CDCA2	17
BP	GO:0033047	regulation of mitotic sister chromatid segregation	11/377	53/18614	7.23682010943594e-09	TRIP13/BIRC5/TTK/CDC20/ZWINT/BUB1B/SPC24/PLK1/BUB1/HASPIN/AURKB	11
BP	GO:0030098	lymphocyte differentiation	29/377	422/18614	1.10478497835019e-08	FOXP3/TYRO3/BLNK/CD40LG/IL4I1/TNFSF8/POU2AF1/IL23A/CCR6/SLAMF1/RUNX2/CCR7/IL2RA/CTSL/DTX1/CD27/RORC/CAMK4/SH3RF1/IL23R/IL7R/GPR183/CD19/CD28/GAS6/SOCS1/DLL1/CR1/MAFB	29
BP	GO:0036336	dendritic cell migration	9/377	33/18614	1.30877980624815e-08	CCR6/SLAMF1/CCR7/TRPM4/EPS8/CCR5/CCR1/GPR183/GAS6	9
BP	GO:0045839	negative regulation of mitotic nuclear division	11/377	56/18614	1.33886187122967e-08	TRIP13/BIRC5/TTK/CDC20/ZWINT/BUB1B/SPC24/PLK1/BUB1/HASPIN/AURKB	11
BP	GO:0033045	regulation of sister chromatid segregation	14/377	104/18614	2.34533016555426e-08	TRIP13/BIRC5/TTK/CDC20/ZWINT/DLGAP5/BUB1B/SPC24/PLK1/BUB1/UBE2C/RMI2/HASPIN/AURKB	14
BP	GO:0002407	dendritic cell chemotaxis	8/377	26/18614	2.98626846083687e-08	CCR6/SLAMF1/CCR7/TRPM4/CCR5/CCR1/GPR183/GAS6	8
BP	GO:0030071	regulation of mitotic metaphase/anaphase transition	13/377	91/18614	3.61563807431183e-08	TRIP13/BIRC5/TTK/CDC20/ZWINT/DLGAP5/BUB1B/SPC24/PLK1/BUB1/UBE2C/HASPIN/AURKB	13
BP	GO:1902099	regulation of metaphase/anaphase transition of cell cycle	13/377	94/18614	5.37764738841763e-08	TRIP13/BIRC5/TTK/CDC20/ZWINT/DLGAP5/BUB1B/SPC24/PLK1/BUB1/UBE2C/HASPIN/AURKB	13
BP	GO:0002443	leukocyte mediated immunity	27/377	401/18614	5.48257317876702e-08	FOXP3/CEACAM1/CD40LG/FCER2/IL4I1/IL23A/CCR6/SLAMF1/TRPM4/CD27/SUSD4/SERPING1/FCGR1A/ACE/IL23R/C2/IL7R/C1QB/C1QA/EXO1/CD19/CD28/SH2D1B/CR1/SCART1/TICAM2/CLEC12B	27
BP	GO:0007091	metaphase/anaphase transition of mitotic cell cycle	13/377	95/18614	6.11749181614714e-08	TRIP13/BIRC5/TTK/CDC20/ZWINT/DLGAP5/BUB1B/SPC24/PLK1/BUB1/UBE2C/HASPIN/AURKB	13
BP	GO:0044784	metaphase/anaphase transition of cell cycle	13/377	98/18614	8.91832430065854e-08	TRIP13/BIRC5/TTK/CDC20/ZWINT/DLGAP5/BUB1B/SPC24/PLK1/BUB1/UBE2C/HASPIN/AURKB	13
BP	GO:0002683	negative regulation of immune system process	29/377	487/18614	2.42495918794082e-07	FOXP3/CEACAM1/TYRO3/IL4I1/OAS3/IL1RL1/SLAMF1/GBP1/ZBTB46/IL2RA/DTX1/DAB2IP/MYC/SUSD4/SERPING1/GPER1/IL7R/A2M/PAWR/SOCS1/ISG15/PDCD1/DPP4/DLL1/CR1/MAFB/LILRA4/TNFRSF13B/CLEC12B	29
BP	GO:0016064	immunoglobulin mediated immune response	15/377	145/18614	2.619558525414e-07	FOXP3/CD40LG/FCER2/CCR6/CD27/SUSD4/SERPING1/FCGR1A/C2/C1QB/C1QA/EXO1/CD19/CD28/CR1	15
BP	GO:0019724	B cell mediated immunity	15/377	148/18614	3.42434319259617e-07	FOXP3/CD40LG/FCER2/CCR6/CD27/SUSD4/SERPING1/FCGR1A/C2/C1QB/C1QA/EXO1/CD19/CD28/CR1	15
BP	GO:2001251	negative regulation of chromosome organization	12/377	93/18614	3.81248739033444e-07	TRIP13/BIRC5/TTK/CDC20/ZWINT/TOP2A/BUB1B/SPC24/PLK1/BUB1/HASPIN/AURKB	12
BP	GO:0006959	humoral immune response	19/377	250/18614	8.85304930878839e-07	BLNK/FCER2/POU2AF1/CCR6/CCR7/JCHAIN/SUSD4/SERPING1/C2/CXCL10/GPR183/C1QB/C1QA/EXO1/A2M/CD28/PDCD1/CR1/DEFA3	19
BP	GO:0030217	T cell differentiation	21/377	300/18614	9.08123246685032e-07	FOXP3/IL4I1/TNFSF8/IL23A/CCR6/RUNX2/CCR7/IL2RA/CTSL/DTX1/CD27/RORC/CAMK4/SH3RF1/IL23R/IL7R/GPR183/CD28/SOCS1/CR1/MAFB	21
BP	GO:0019221	cytokine-mediated signaling pathway	28/377	492/18614	9.70628345383062e-07	TNFRSF17/CEACAM1/IL5RA/OAS3/CCR6/STAT1/IL1RL1/CCRL2/CCR7/IL2RA/CCR5/SH2B2/IL23R/AIM2/IL17RE/CCR1/IFI27/IL7R/CXCL10/ROBO1/CXCR6/GAS6/IL3RA/SOCS1/ISG15/TNFRSF25/LILRA4/TICAM2	28
BP	GO:0002253	activation of immune response	28/377	495/18614	1.09396050821732e-06	FOXP3/ALPK1/CEACAM1/ESR1/TYRO3/BLNK/OAS3/GBP1/CCR7/BLK/DAB2IP/TLR2/SUSD4/SERPING1/SH2B2/TRAT1/AIM2/C2/FPR2/C1QB/C1QA/A2M/PAWR/CD19/CD28/CR1/LILRA4/TICAM2	28
BP	GO:1902105	regulation of leukocyte differentiation	21/377	319/18614	2.42598498802439e-06	FOXP3/CEACAM1/IL4I1/IL23A/LIF/ZBTB46/IL2RA/DTX1/MYC/CD27/CAMK4/SH3RF1/IL23R/CCR1/IL7R/ROR2/CD28/GAS6/SOCS1/CR1/MAFB	21
BP	GO:0019058	viral life cycle	21/377	320/18614	2.54890778832652e-06	LAMP3/SIGLEC1/TYRO3/NECTIN1/OAS3/SLAMF1/APOBEC3A/TOP2A/CTSL/USP6NL/GPR15/CCR5/IFI27/CDK1/CXCR6/CD28/APOBEC3B/GAS6/ISG15/DPP4/CR1	21
BP	GO:0002455	humoral immune response mediated by circulating immunoglobulin	8/377	46/18614	3.50114653729166e-06	FCER2/SUSD4/SERPING1/C2/C1QB/C1QA/EXO1/CR1	8
BP	GO:0033044	regulation of chromosome organization	18/377	250/18614	3.69948065243493e-06	TRIP13/BIRC5/NCAPG/TTK/CDC20/ZWINT/DLGAP5/TOP2A/MYC/CDCA5/BUB1B/SPC24/PLK1/BUB1/UBE2C/RMI2/HASPIN/AURKB	18
BP	GO:0002573	myeloid leukocyte differentiation	17/377	227/18614	4.06724710764503e-06	CEACAM1/MMP9/IL23A/IL1RL1/CCR7/LIF/ZBTB46/MYC/TLR2/CAMK4/IL23R/CCR1/BATF2/ROR2/GPR183/SOCS1/MAFB	17
BP	GO:1901990	regulation of mitotic cell cycle phase transition	22/377	357/18614	4.09731599327436e-06	ANLN/TRIP13/BIRC5/E2F1/TTK/CDC20/KIF14/ZWINT/DLGAP5/HSPA2/DTL/CDCA5/BUB1B/SPC24/E2F7/PLK1/BUB1/CDK1/UBE2C/HASPIN/AURKB/AIF1	22
BP	GO:1903706	regulation of hemopoiesis	24/377	415/18614	4.47223255580234e-06	FOXP3/CEACAM1/IL4I1/IL23A/STAT1/LIF/ZBTB46/IL2RA/DTX1/MYC/CD27/CAMK4/SH3RF1/IL23R/CCR1/IL7R/ROR2/CD28/GAS6/SOCS1/ISG15/DLL1/CR1/MAFB	24
BP	GO:0002706	regulation of lymphocyte mediated immunity	15/377	184/18614	5.37849377645633e-06	FOXP3/CEACAM1/FCER2/IL4I1/IL23A/SLAMF1/TRPM4/SUSD4/FCGR1A/IL23R/IL7R/CD28/SH2D1B/CR1/CLEC12B	15
BP	GO:0007093	mitotic cell cycle checkpoint signaling	13/377	140/18614	5.53922806827452e-06	TRIP13/BIRC5/TTK/CDC20/ZWINT/DTL/BUB1B/SPC24/PLK1/BUB1/CDK1/HASPIN/AURKB	13
BP	GO:0000075	cell cycle checkpoint signaling	15/377	188/18614	6.99106204819531e-06	TRIP13/BIRC5/CDC45/E2F1/TTK/CDC20/ZWINT/DTL/BUB1B/SPC24/PLK1/BUB1/CDK1/HASPIN/AURKB	15
BP	GO:0050777	negative regulation of immune response	15/377	191/18614	8.46954794424743e-06	FOXP3/CEACAM1/TYRO3/IL4I1/OAS3/IL1RL1/SLAMF1/SUSD4/SERPING1/IL7R/A2M/ISG15/PDCD1/CR1/CLEC12B	15
BP	GO:0007156	homophilic cell adhesion via plasma membrane adhesion molecules	14/377	168/18614	8.5854349874349e-06	CELSR1/CEACAM1/CDH23/NECTIN1/DSC2/PCDH1/ROBO1/CDH2/PCDHGB6/PCDHGA6/PCDHGA10/PCDHGA9/PCDHGB3/PCDHGB5	14
BP	GO:0002832	negative regulation of response to biotic stimulus	12/377	125/18614	9.02058979936549e-06	FOXP3/CEACAM1/TYRO3/IL4I1/OAS3/SUSD4/SERPING1/A2M/ISG15/CR1/LILRA4/CLEC12B	12
BP	GO:0050863	regulation of T cell activation	22/377	377/18614	9.73913857387266e-06	FOXP3/CEACAM1/SIRPG/CD40LG/IL4I1/TNFSF8/IL23A/SLAMF1/CCR7/IL2RA/DTX1/CD27/CAMK4/SH3RF1/IL23R/IL7R/PAWR/CD28/SOCS1/DPP4/CR1/AIF1	22
BP	GO:0002312	B cell activation involved in immune response	10/377	89/18614	1.26474996939134e-05	FOXP3/CD40LG/POU2AF1/CCR6/GPR183/EXO1/CD19/CD28/DLL1/CR1	10
BP	GO:0002707	negative regulation of lymphocyte mediated immunity	8/377	56/18614	1.59775735627991e-05	FOXP3/CEACAM1/IL4I1/SLAMF1/SUSD4/IL7R/CR1/CLEC12B	8
BP	GO:0002823	negative regulation of adaptive immune response based on somatic recombination of immune receptors built from immunoglobulin superfamily domains	8/377	56/18614	1.59775735627991e-05	FOXP3/CEACAM1/IL4I1/IL1RL1/SLAMF1/SUSD4/IL7R/CR1	8
BP	GO:0002764	immune response-regulating signaling pathway	24/377	450/18614	1.72591326573433e-05	FOXP3/ALPK1/CEACAM1/ESR1/TYRO3/BLNK/OAS3/GBP1/CCR7/BLK/DAB2IP/TLR2/FCGR1A/SH2B2/TRAT1/AIM2/FPR2/PAWR/CD19/CD28/CR1/LILRA4/TICAM2/CLEC12B	24
BP	GO:0032943	mononuclear cell proliferation	19/377	313/18614	2.29274006396261e-05	FOXP3/CD40LG/IL4I1/TNFSF8/IL23A/SLAMF1/IL2RA/SH3RF1/ACE/IL23R/IL7R/GPR183/MZB1/PAWR/CD19/CD28/CR1/AIF1/TNFRSF13B	19
BP	GO:1902107	positive regulation of leukocyte differentiation	14/377	184/18614	2.40854211688249e-05	FOXP3/IL4I1/IL23A/LIF/ZBTB46/IL2RA/CD27/IL23R/CCR1/IL7R/ROR2/GAS6/SOCS1/CR1	14
BP	GO:1903708	positive regulation of hemopoiesis	14/377	184/18614	2.40854211688249e-05	FOXP3/IL4I1/IL23A/LIF/ZBTB46/IL2RA/CD27/IL23R/CCR1/IL7R/ROR2/GAS6/SOCS1/CR1	14
BP	GO:0002690	positive regulation of leukocyte chemotaxis	10/377	96/18614	2.47490249724864e-05	DAPK2/IL23A/CCR6/SLAMF1/CCR7/CCR1/CXCL10/FPR2/GAS6/AIF1	10
BP	GO:0010720	positive regulation of cell development	23/377	432/18614	2.65599683706954e-05	FOXP3/ASPM/E2F1/IL4I1/WNT3/IL23A/LIF/ZBTB46/IL2RA/TLR2/CD27/CRABP2/ACE/IL23R/CCR1/GPER1/IL7R/ROR2/ROBO1/GAS6/EFNA5/SOCS1/CR1	23
BP	GO:0030261	chromosome condensation	7/377	44/18614	2.65646555790781e-05	NCAPG/TOP2A/NUSAP1/CDCA5/GPER1/PLK1/CDK1	7
BP	GO:0010948	negative regulation of cell cycle process	19/377	317/18614	2.73085219831534e-05	TRIP13/BIRC5/CDC45/E2F1/TTK/CDC20/ZWINT/LIF/DAB2IP/DTL/BUB1B/SPC24/GPER1/E2F7/PLK1/BUB1/CDK1/HASPIN/AURKB	19
BP	GO:0002831	regulation of response to biotic stimulus	24/377	463/18614	2.73743923557362e-05	FOXP3/ALPK1/CEACAM1/ESR1/TYRO3/IL4I1/IL23A/OAS3/STAT1/DAB2IP/TLR2/SUSD4/SERPING1/NCF1/IL23R/AIM2/FPR2/A2M/ISG15/SH2D1B/CR1/LILRA4/TICAM2/CLEC12B	24
BP	GO:0045824	negative regulation of innate immune response	9/377	78/18614	2.77310823540469e-05	CEACAM1/TYRO3/OAS3/SUSD4/SERPING1/A2M/ISG15/CR1/CLEC12B	9
BP	GO:0002820	negative regulation of adaptive immune response	8/377	61/18614	3.03310580476719e-05	FOXP3/CEACAM1/IL4I1/IL1RL1/SLAMF1/SUSD4/IL7R/CR1	8
BP	GO:0070661	leukocyte proliferation	20/377	348/18614	3.0689926606861e-05	FOXP3/IL5RA/CD40LG/IL4I1/TNFSF8/IL23A/SLAMF1/IL2RA/SH3RF1/ACE/IL23R/IL7R/GPR183/MZB1/PAWR/CD19/CD28/CR1/AIF1/TNFRSF13B	20
BP	GO:0050670	regulation of lymphocyte proliferation	16/377	239/18614	3.13957743453342e-05	FOXP3/CD40LG/IL4I1/TNFSF8/IL23A/SLAMF1/IL2RA/SH3RF1/IL23R/GPR183/MZB1/PAWR/CD28/CR1/AIF1/TNFRSF13B	16
BP	GO:2000510	positive regulation of dendritic cell chemotaxis	4/377	10/18614	3.15776450220649e-05	CCR6/SLAMF1/CCR7/GAS6	4
BP	GO:0002822	regulation of adaptive immune response based on somatic recombination of immune receptors built from immunoglobulin superfamily domains	14/377	190/18614	3.43961970172411e-05	FOXP3/CEACAM1/FCER2/IL4I1/IL23A/IL1RL1/SLAMF1/TRPM4/SUSD4/FCGR1A/IL23R/IL7R/CD28/CR1	14
BP	GO:0070663	regulation of leukocyte proliferation	17/377	268/18614	3.54829716118246e-05	FOXP3/IL5RA/CD40LG/IL4I1/TNFSF8/IL23A/SLAMF1/IL2RA/SH3RF1/IL23R/GPR183/MZB1/PAWR/CD28/CR1/AIF1/TNFRSF13B	17
BP	GO:0032944	regulation of mononuclear cell proliferation	16/377	243/18614	3.83848638043283e-05	FOXP3/CD40LG/IL4I1/TNFSF8/IL23A/SLAMF1/IL2RA/SH3RF1/IL23R/GPR183/MZB1/PAWR/CD28/CR1/AIF1/TNFRSF13B	16
BP	GO:0033198	response to ATP	6/377	32/18614	3.84927386074602e-05	PTGS2/P2RX5/TRPM4/NT5E/TRPC3/SLC8A1	6
BP	GO:0002697	regulation of immune effector process	21/377	384/18614	4.03724694339774e-05	FOXP3/CEACAM1/CD40LG/FCER2/IL4I1/IL23A/SLAMF1/TRPM4/SUSD4/SERPING1/FCGR1A/NCF1/IL23R/IL7R/MZB1/A2M/CD28/SH2D1B/CR1/TICAM2/CLEC12B	21
BP	GO:0051251	positive regulation of lymphocyte activation	19/377	327/18614	4.17020565164948e-05	FOXP3/SIRPG/CD40LG/IL4I1/IL23A/SLAMF1/CCR7/IL2RA/CD27/IL23R/IL7R/GPR183/CD28/GAS6/SOCS1/DPP4/CR1/AIF1/TICAM2	19
BP	GO:1901991	negative regulation of mitotic cell cycle phase transition	14/377	194/18614	4.32562441103631e-05	TRIP13/BIRC5/TTK/CDC20/ZWINT/DTL/BUB1B/SPC24/E2F7/PLK1/BUB1/CDK1/HASPIN/AURKB	14
BP	GO:0002703	regulation of leukocyte mediated immunity	16/377	246/18614	4.44949086851533e-05	FOXP3/CEACAM1/FCER2/IL4I1/IL23A/SLAMF1/TRPM4/SUSD4/FCGR1A/IL23R/IL7R/CD28/SH2D1B/CR1/TICAM2/CLEC12B	16
BP	GO:0048144	fibroblast proliferation	10/377	103/18614	4.56666247475492e-05	ESR1/E2F1/LIF/DAB2IP/MYC/CCNA2/CDK1/PAWR/GAS6/DACH1	10
BP	GO:0006958	complement activation, classical pathway	6/377	33/18614	4.62496066722667e-05	SUSD4/SERPING1/C2/C1QB/C1QA/CR1	6
BP	GO:0051607	defense response to virus	18/377	303/18614	4.97409319444407e-05	FOXP3/IL23A/OAS3/STAT1/GBP1/IFI6/APOBEC3A/TLR2/IFI44L/PMAIP1/IL23R/AIM2/IFI27/CXCL10/APOBEC3B/ISG15/DEFA3/LILRA4	18
BP	GO:0042113	B cell activation	17/377	276/18614	5.13030774343048e-05	FOXP3/BLNK/CD40LG/IL4I1/POU2AF1/CCR6/CD27/IL7R/GPR183/MZB1/EXO1/PAWR/CD19/CD28/DLL1/CR1/TNFRSF13B	17
BP	GO:0050870	positive regulation of T cell activation	16/377	249/18614	5.14474611728067e-05	FOXP3/SIRPG/CD40LG/IL4I1/IL23A/SLAMF1/CCR7/IL2RA/CD27/IL23R/IL7R/CD28/SOCS1/DPP4/CR1/AIF1	16
BP	GO:0002688	regulation of leukocyte chemotaxis	11/377	126/18614	5.15944354205257e-05	DAPK2/IL23A/CCR6/SLAMF1/CCR7/CCR1/CXCL10/FPR2/GAS6/DPP4/AIF1	11
BP	GO:0140546	defense response to symbiont	18/377	304/18614	5.19096108335434e-05	FOXP3/IL23A/OAS3/STAT1/GBP1/IFI6/APOBEC3A/TLR2/IFI44L/PMAIP1/IL23R/AIM2/IFI27/CXCL10/APOBEC3B/ISG15/DEFA3/LILRA4	18
BP	GO:0032613	interleukin-10 production	8/377	66/18614	5.41761278803845e-05	FOXP3/CD40LG/IL23A/TLR2/IL23R/CD28/ISG15/DLL1	8
BP	GO:0032653	regulation of interleukin-10 production	8/377	66/18614	5.41761278803845e-05	FOXP3/CD40LG/IL23A/TLR2/IL23R/CD28/ISG15/DLL1	8
BP	GO:0098742	cell-cell adhesion via plasma-membrane adhesion molecules	17/377	278/18614	5.61220401713775e-05	TENM1/CELSR1/CEACAM1/CDH23/NECTIN1/DSC2/PCDH1/ROBO1/ALCAM/CDH2/EFNA5/PCDHGB6/PCDHGA6/PCDHGA10/PCDHGA9/PCDHGB3/PCDHGB5	17
BP	GO:0002757	immune response-activating signaling pathway	22/377	423/18614	5.62355645919261e-05	FOXP3/ALPK1/CEACAM1/ESR1/TYRO3/BLNK/OAS3/GBP1/CCR7/BLK/DAB2IP/TLR2/SH2B2/TRAT1/AIM2/FPR2/PAWR/CD19/CD28/CR1/LILRA4/TICAM2	22
BP	GO:0046651	lymphocyte proliferation	18/377	306/18614	5.64999773343408e-05	FOXP3/CD40LG/IL4I1/TNFSF8/IL23A/SLAMF1/IL2RA/SH3RF1/IL23R/IL7R/GPR183/MZB1/PAWR/CD19/CD28/CR1/AIF1/TNFRSF13B	18
BP	GO:0044839	cell cycle G2/M phase transition	12/377	151/18614	5.99195790432803e-05	FOXM1/TPD52L1/KIF14/HSPA2/PKMYT1/DTL/CCNA2/CCNB2/MELK/PLK1/CDK1/AURKB	12
BP	GO:0016032	viral process	22/377	426/18614	6.24080809513189e-05	LAMP3/SIGLEC1/TYRO3/NECTIN1/OAS3/STAT1/SLAMF1/APOBEC3A/TOP2A/CTSL/USP6NL/GPR15/CCR5/IFI27/CDK1/CXCR6/CD28/APOBEC3B/GAS6/ISG15/DPP4/CR1	22
BP	GO:1901987	regulation of cell cycle phase transition	23/377	457/18614	6.31274806569994e-05	ANLN/TRIP13/BIRC5/CDC45/E2F1/TTK/CDC20/KIF14/ZWINT/DLGAP5/HSPA2/DTL/CDCA5/BUB1B/SPC24/E2F7/PLK1/BUB1/CDK1/UBE2C/HASPIN/AURKB/AIF1	23
BP	GO:0048145	regulation of fibroblast proliferation	9/377	87/18614	6.64765488059725e-05	ESR1/E2F1/LIF/DAB2IP/MYC/CCNA2/PAWR/GAS6/DACH1	9
BP	GO:0002704	negative regulation of leukocyte mediated immunity	8/377	68/18614	6.73162063399035e-05	FOXP3/CEACAM1/IL4I1/SLAMF1/SUSD4/IL7R/CR1/CLEC12B	8
BP	GO:2000508	regulation of dendritic cell chemotaxis	4/377	12/18614	7.20749728224568e-05	CCR6/SLAMF1/CCR7/GAS6	4
BP	GO:0045132	meiotic chromosome segregation	10/377	109/18614	7.41342967887925e-05	ASPM/TRIP13/CCNE1/TTK/MND1/TOP2A/BUB1B/CCNB2/PLK1/BUB1	10
BP	GO:0043281	regulation of cysteine-type endopeptidase activity involved in apoptotic process	14/377	204/18614	7.46554234588817e-05	TP63/PTGS2/LAMP3/BIRC5/MMP9/ACVR1C/IFI6/MYC/CD27/PMAIP1/SH3RF1/GPER1/ROBO1/GAS6	14
BP	GO:0002819	regulation of adaptive immune response	14/377	205/18614	7.86829337391562e-05	FOXP3/CEACAM1/FCER2/IL4I1/IL23A/IL1RL1/SLAMF1/TRPM4/SUSD4/FCGR1A/IL23R/IL7R/CD28/CR1	14
BP	GO:0045580	regulation of T cell differentiation	13/377	180/18614	8.0087756697516e-05	FOXP3/IL4I1/IL23A/IL2RA/DTX1/CD27/CAMK4/SH3RF1/IL23R/IL7R/CD28/SOCS1/CR1	13
BP	GO:0045786	negative regulation of cell cycle	21/377	404/18614	8.34266520299806e-05	TRIP13/PTGS2/BIRC5/CDC45/E2F1/TTK/CDC20/ZWINT/LIF/DAB2IP/DTL/BUB1B/SPC24/GPER1/E2F7/PLK1/BUB1/CDK1/HASPIN/AURKB/GAS1	21
BP	GO:2000116	regulation of cysteine-type endopeptidase activity	15/377	234/18614	9.0260362762659e-05	TP63/PTGS2/LAMP3/BIRC5/MMP9/ACVR1C/IFI6/MYC/CD27/PMAIP1/SH3RF1/AIM2/GPER1/ROBO1/GAS6	15
BP	GO:0002285	lymphocyte activation involved in immune response	14/377	208/18614	9.19223459043929e-05	FOXP3/CEACAM1/CD40LG/POU2AF1/IL23A/CCR6/RORC/IL23R/GPR183/EXO1/CD19/CD28/DLL1/CR1	14
BP	GO:0002696	positive regulation of leukocyte activation	20/377	377/18614	9.31866170477982e-05	FOXP3/SIRPG/CD40LG/IL4I1/IL23A/IL1RL1/SLAMF1/CCR7/IL2RA/CD27/IL23R/IL7R/GPR183/CD28/GAS6/SOCS1/DPP4/CR1/AIF1/TICAM2	20
BP	GO:0042129	regulation of T cell proliferation	13/377	183/18614	9.47330083757486e-05	FOXP3/CD40LG/IL4I1/TNFSF8/IL23A/SLAMF1/IL2RA/SH3RF1/IL23R/PAWR/CD28/CR1/AIF1	13
BP	GO:0006909	phagocytosis	15/377	236/18614	9.92706009468562e-05	MARCO/MSR1/SIRPG/TYRO3/SLAMF1/TLR2/FCGR1A/DOCK1/ABCA1/C2/FPR2/RAB39A/GAS6/AIF1/TICAM2	15
BP	GO:0002260	lymphocyte homeostasis	8/377	72/18614	0.000101601175951385	TNFRSF17/FOXP3/IL2RA/PMAIP1/CCNB2/SH2B2/IL7R/TNFRSF13B	8
BP	GO:0071677	positive regulation of mononuclear cell migration	8/377	72/18614	0.000101601175951385	CCR6/SLAMF1/CCR7/CCR1/CXCL10/FPR2/GAS6/AIF1	8
BP	GO:0045916	negative regulation of complement activation	4/377	13/18614	0.000102447570860629	SUSD4/SERPING1/A2M/CR1	4
BP	GO:0000086	G2/M transition of mitotic cell cycle	11/377	136/18614	0.000103304011614426	FOXM1/TPD52L1/KIF14/HSPA2/PKMYT1/DTL/CCNA2/MELK/PLK1/CDK1/AURKB	11
BP	GO:1902850	microtubule cytoskeleton organization involved in mitosis	12/377	161/18614	0.000111103603144549	TPX2/BIRC5/MYBL2/TTK/CENPA/CDC20/DLGAP5/NUSAP1/SPRY1/PLK1/AURKB/KIFC1	12
BP	GO:0045619	regulation of lymphocyte differentiation	14/377	212/18614	0.000112562024414839	FOXP3/IL4I1/IL23A/IL2RA/DTX1/CD27/CAMK4/SH3RF1/IL23R/IL7R/CD28/GAS6/SOCS1/CR1	14
BP	GO:0035710	CD4-positive, alpha-beta T cell activation	10/377	115/18614	0.000116441887168181	FOXP3/IL23A/IL2RA/CTSL/RORC/SH3RF1/IL23R/GPR183/CD28/SOCS1	10
BP	GO:0032102	negative regulation of response to external stimulus	22/377	446/18614	0.000121453781641491	FOXP3/CEACAM1/TYRO3/WNT3/OAS3/IL2RA/NT5E/SUSD4/SERPING1/GPER1/ROBO1/FPR2/A2M/THBD/KREMEN1/SOCS3/ISG15/DPP4/CR1/AIF1/LILRA4/CLEC12B	22
BP	GO:0007159	leukocyte cell-cell adhesion	21/377	415/18614	0.000121485719458419	FOXP3/ADD2/CEACAM1/SIRPG/CD40LG/IL4I1/IL23A/SLAMF1/CCR7/IL2RA/DTX1/NT5E/CD27/IL23R/IL7R/PAWR/CD28/SOCS1/DPP4/CR1/AIF1	21
BP	GO:0045930	negative regulation of mitotic cell cycle	15/377	243/18614	0.000137280700690381	TRIP13/BIRC5/TTK/CDC20/ZWINT/DTL/BUB1B/SPC24/E2F7/PLK1/BUB1/CDK1/HASPIN/AURKB/GAS1	15
BP	GO:0002768	immune response-regulating cell surface receptor signaling pathway	18/377	329/18614	0.000141602073322584	FOXP3/CEACAM1/BLNK/GBP1/CCR7/BLK/DAB2IP/FCGR1A/SH2B2/TRAT1/FPR2/PAWR/CD19/CD28/CR1/LILRA4/TICAM2/CLEC12B	18
BP	GO:1903039	positive regulation of leukocyte cell-cell adhesion	16/377	273/18614	0.000151142370503004	FOXP3/SIRPG/CD40LG/IL4I1/IL23A/SLAMF1/CCR7/IL2RA/CD27/IL23R/IL7R/CD28/SOCS1/DPP4/CR1/AIF1	16
BP	GO:1901988	negative regulation of cell cycle phase transition	16/377	274/18614	0.000157609888520803	TRIP13/BIRC5/CDC45/E2F1/TTK/CDC20/ZWINT/DTL/BUB1B/SPC24/E2F7/PLK1/BUB1/CDK1/HASPIN/AURKB	16
BP	GO:0006956	complement activation	7/377	58/18614	0.000163469485061579	SUSD4/SERPING1/C2/C1QB/C1QA/A2M/CR1	7
BP	GO:0030225	macrophage differentiation	7/377	58/18614	0.000163469485061579	MMP9/IL1RL1/LIF/ZBTB46/TLR2/ROR2/SOCS1	7
BP	GO:0099024	plasma membrane invagination	7/377	58/18614	0.000163469485061579	MARCO/MSR1/FCGR1A/DOCK1/ABCA1/AURKB/AIF1	7
BP	GO:0007265	Ras protein signal transduction	18/377	333/18614	0.000164512688225208	CELSR1/FOXM1/WASF1/RASGRF2/KIF14/DAB2IP/RAB15/RGL1/CCNA2/EPS8/MRAS/SH2B2/SPRY1/ABCA1/ROBO1/RAB39A/AIF1/ARHGEF28	18
BP	GO:0050867	positive regulation of cell activation	20/377	394/18614	0.00016843798401911	FOXP3/SIRPG/CD40LG/IL4I1/IL23A/IL1RL1/SLAMF1/CCR7/IL2RA/CD27/IL23R/IL7R/GPR183/CD28/GAS6/SOCS1/DPP4/CR1/AIF1/TICAM2	20
BP	GO:0043154	negative regulation of cysteine-type endopeptidase activity involved in apoptotic process	8/377	78/18614	0.000179144202746376	PTGS2/LAMP3/BIRC5/MMP9/IFI6/CD27/SH3RF1/GAS6	8
BP	GO:0052548	regulation of endopeptidase activity	18/377	336/18614	0.000183767638470191	TP63/PTGS2/LAMP3/BIRC5/MMP9/ACVR1C/IFI6/MYC/CD27/PMAIP1/SERPING1/SH3RF1/AIM2/GPER1/ROBO1/A2M/GAS6/CR1	18
BP	GO:0002710	negative regulation of T cell mediated immunity	5/377	27/18614	0.000185554001632199	FOXP3/CEACAM1/IL4I1/SLAMF1/IL7R	5
BP	GO:0140013	meiotic nuclear division	13/377	196/18614	0.00018816320511607	ASPM/TRIP13/CCNE1/TTK/CDC20/MND1/HSPA2/LIF/TOP2A/BUB1B/CCNB2/PLK1/BUB1	13
BP	GO:0002698	negative regulation of immune effector process	10/377	122/18614	0.000190016060281555	FOXP3/CEACAM1/IL4I1/SLAMF1/SUSD4/SERPING1/IL7R/A2M/CR1/CLEC12B	10
BP	GO:0034446	substrate adhesion-dependent cell spreading	9/377	100/18614	0.000195811736515953	CARMIL1/TYRO3/GBP1/KIF14/LAMC1/EPHA1/DOCK1/EFNA5/PARVA	9
BP	GO:0002761	regulation of myeloid leukocyte differentiation	10/377	123/18614	0.000203176163175651	CEACAM1/IL23A/LIF/ZBTB46/MYC/CAMK4/IL23R/CCR1/ROR2/MAFB	10
BP	GO:0018108	peptidyl-tyrosine phosphorylation	19/377	370/18614	0.000210782403420914	FLT4/LTK/TYRO3/IL23A/TTK/LIF/BLK/EPHA1/FCGR1A/EPHB1/NCF1/ACE/IL23R/MELK/ROR2/GAS6/EFNA5/SOCS3/SOCS1	19
BP	GO:0032735	positive regulation of interleukin-12 production	6/377	43/18614	0.000214660535418985	CD40LG/IL23A/CCR7/TLR2/IL23R/LTB	6
BP	GO:0071459	protein localization to chromosome, centromeric region	6/377	43/18614	0.000214660535418985	TTK/CENPA/BUB1B/CDK1/HASPIN/AURKB	6
BP	GO:0070371	ERK1 and ERK2 cascade	18/377	341/18614	0.000220262201577952	MARCO/FLT4/CEACAM1/GRB10/SLAMF1/GBP1/CCR7/LIF/DAB2IP/MYC/EPHB1/CCR1/SPRY1/GPER1/GPR183/CDK1/FPR2/GAS6	18
BP	GO:0018212	peptidyl-tyrosine modification	19/377	372/18614	0.000225678069497594	FLT4/LTK/TYRO3/IL23A/TTK/LIF/BLK/EPHA1/FCGR1A/EPHB1/NCF1/ACE/IL23R/MELK/ROR2/GAS6/EFNA5/SOCS3/SOCS1	19
BP	GO:0002456	T cell mediated immunity	10/377	125/18614	0.000231801968132217	FOXP3/CEACAM1/IL4I1/IL23A/SLAMF1/TRPM4/IL23R/IL7R/CR1/SCART1	10
BP	GO:0045088	regulation of innate immune response	19/377	373/18614	0.000233465769003734	ALPK1/CEACAM1/ESR1/TYRO3/OAS3/DAB2IP/TLR2/SUSD4/SERPING1/NCF1/AIM2/FPR2/A2M/ISG15/SH2D1B/CR1/LILRA4/TICAM2/CLEC12B	19
BP	GO:0031348	negative regulation of defense response	16/377	284/18614	0.000236764336887146	FOXP3/CEACAM1/TYRO3/OAS3/IL2RA/NT5E/SUSD4/SERPING1/GPER1/FPR2/A2M/SOCS3/ISG15/CR1/LILRA4/CLEC12B	16
BP	GO:0001776	leukocyte homeostasis	9/377	103/18614	0.000244989094532003	TNFRSF17/FOXP3/IL2RA/PMAIP1/CCNB2/SH2B2/IL7R/GPR183/TNFRSF13B	9
BP	GO:0071674	mononuclear cell migration	13/377	202/18614	0.000252913852700645	CCR6/SLAMF1/CCR7/TRPM4/EPS8/GPR15/CCR5/CCR1/CXCL10/GPR183/FPR2/GAS6/AIF1	13
BP	GO:0050920	regulation of chemotaxis	14/377	230/18614	0.000263066952232433	DAPK2/WNT3/IL23A/CCR6/SLAMF1/CCR7/CCR1/CXCL10/GPR183/ROBO1/FPR2/GAS6/DPP4/AIF1	14
BP	GO:0009615	response to virus	20/377	408/18614	0.000266308832041839	FOXP3/POU2AF1/IL23A/OAS3/STAT1/GBP1/IFI6/APOBEC3A/TLR2/IFI44L/IFI44/PMAIP1/IL23R/AIM2/IFI27/CXCL10/APOBEC3B/ISG15/DEFA3/LILRA4	20
BP	GO:1903037	regulation of leukocyte cell-cell adhesion	19/377	378/18614	0.000276038558367999	FOXP3/CEACAM1/SIRPG/CD40LG/IL4I1/IL23A/SLAMF1/CCR7/IL2RA/DTX1/CD27/IL23R/IL7R/PAWR/CD28/SOCS1/DPP4/CR1/AIF1	19
BP	GO:0046718	viral entry into host cell	11/377	153/18614	0.000291630630008455	SIGLEC1/TYRO3/NECTIN1/SLAMF1/CTSL/GPR15/CCR5/CDK1/GAS6/DPP4/CR1	11
BP	GO:0032615	interleukin-12 production	7/377	64/18614	0.000304428319395662	CD40LG/IL23A/SLAMF1/CCR7/TLR2/IL23R/LTB	7
BP	GO:0032655	regulation of interleukin-12 production	7/377	64/18614	0.000304428319395662	CD40LG/IL23A/SLAMF1/CCR7/TLR2/IL23R/LTB	7
BP	GO:0022409	positive regulation of cell-cell adhesion	17/377	321/18614	0.000315230568840519	FOXP3/SIRPG/CD40LG/IL4I1/IL23A/SLAMF1/CCR7/IL2RA/CD27/MYO10/IL23R/IL7R/CD28/SOCS1/DPP4/CR1/AIF1	17
BP	GO:0045621	positive regulation of lymphocyte differentiation	10/377	130/18614	0.000318486592133904	FOXP3/IL4I1/IL23A/IL2RA/CD27/IL23R/IL7R/GAS6/SOCS1/CR1	10
BP	GO:0050864	regulation of B cell activation	10/377	130/18614	0.000318486592133904	FOXP3/IL4I1/CD27/GPR183/MZB1/PAWR/CD19/CD28/CR1/TNFRSF13B	10
BP	GO:0002921	negative regulation of humoral immune response	4/377	17/18614	0.000319804393827632	SUSD4/SERPING1/A2M/CR1	4
BP	GO:0010324	membrane invagination	7/377	65/18614	0.000335321780558057	MARCO/MSR1/FCGR1A/DOCK1/ABCA1/AURKB/AIF1	7
BP	GO:0002920	regulation of humoral immune response	6/377	47/18614	0.000353209256994885	FCER2/CCR7/SUSD4/SERPING1/A2M/CR1	6
BP	GO:0045785	positive regulation of cell adhesion	22/377	482/18614	0.000359277699945951	FOXP3/CARMIL1/SIRPG/CD40LG/IL4I1/IL23A/SLAMF1/CCR7/LIF/IL2RA/LAMC1/CD27/MYO10/EPHA1/DOCK1/IL23R/IL7R/CD28/SOCS1/DPP4/CR1/AIF1	22
BP	GO:0007264	small GTPase mediated signal transduction	22/377	483/18614	0.000369556646960858	CELSR1/FOXM1/WASF1/RASGRF2/SIPA1L2/KIF14/DAB2IP/RAB15/RGL1/CCNA2/DOCK1/EPS8/OBSCN/MRAS/SH2B2/SPRY1/ABCA1/ROBO1/RAB39A/AIF1/ARHGEF28/ARHGAP23	22
BP	GO:0002366	leukocyte activation involved in immune response	16/377	296/18614	0.000375411036416603	FOXP3/CEACAM1/CD40LG/POU2AF1/IL23A/CCR6/SLAMF1/RORC/IL23R/GPR183/EXO1/CD19/CD28/SH2D1B/DLL1/CR1	16
BP	GO:0030099	myeloid cell differentiation	20/377	421/18614	0.00039860991141394	CEACAM1/MMP9/IL23A/STAT1/IL1RL1/CCR7/LIF/ZBTB46/MYC/TLR2/CAMK4/IL23R/CCR1/BATF2/ROR2/GPR183/SOCS1/ISG15/DLL1/MAFB	20
BP	GO:0051782	negative regulation of cell division	4/377	18/18614	0.000404639778176128	ASPM/MYC/E2F7/AURKB	4
BP	GO:0006816	calcium ion transport	21/377	455/18614	0.000420782427698519	PTGS2/P2RX5/CACNA1I/TSPAN13/NCS1/CDH23/CCR7/HSPA2/TRPM4/TRPC3/ACE/CCR5/CCR1/GPER1/CXCL10/SCN9A/CD19/AKAP5/SLC8A1/GAS6/SCN8A	21
BP	GO:0042098	T cell proliferation	13/377	213/18614	0.000421677859389771	FOXP3/CD40LG/IL4I1/TNFSF8/IL23A/SLAMF1/IL2RA/SH3RF1/IL23R/PAWR/CD28/CR1/AIF1	13
BP	GO:0030595	leukocyte chemotaxis	14/377	241/18614	0.000422269372079256	DAPK2/IL23A/CCR6/SLAMF1/CCR7/TRPM4/CCR5/CCR1/CXCL10/GPR183/FPR2/GAS6/DPP4/AIF1	14
BP	GO:0010951	negative regulation of endopeptidase activity	11/377	160/18614	0.000427799431573627	PTGS2/LAMP3/BIRC5/MMP9/IFI6/CD27/SERPING1/SH3RF1/A2M/GAS6/CR1	11
BP	GO:0044409	entry into host	11/377	160/18614	0.000427799431573627	SIGLEC1/TYRO3/NECTIN1/SLAMF1/CTSL/GPR15/CCR5/CDK1/GAS6/DPP4/CR1	11
BP	GO:0002263	cell activation involved in immune response	16/377	300/18614	0.000435040896076677	FOXP3/CEACAM1/CD40LG/POU2AF1/IL23A/CCR6/SLAMF1/RORC/IL23R/GPR183/EXO1/CD19/CD28/SH2D1B/DLL1/CR1	16
BP	GO:0045637	regulation of myeloid cell differentiation	13/377	214/18614	0.000440910521705861	CEACAM1/IL23A/STAT1/LIF/ZBTB46/MYC/CAMK4/IL23R/CCR1/ROR2/ISG15/DLL1/MAFB	13
BP	GO:0006911	phagocytosis, engulfment	6/377	49/18614	0.000444624941614572	MARCO/MSR1/FCGR1A/DOCK1/ABCA1/AIF1	6
BP	GO:0043367	CD4-positive, alpha-beta T cell differentiation	8/377	89/18614	0.000445062897294695	FOXP3/IL23A/CTSL/RORC/SH3RF1/IL23R/GPR183/SOCS1	8
BP	GO:0010639	negative regulation of organelle organization	18/377	362/18614	0.000451588016284109	TRIP13/ADD2/CARMIL1/TPX2/BIRC5/TTK/CDC20/ZWINT/LIF/TOP2A/EPS8/BUB1B/RHPN1/SPC24/PLK1/BUB1/HASPIN/AURKB	18
BP	GO:1903046	meiotic cell cycle process	13/377	215/18614	0.000460882643873335	ASPM/TRIP13/CCNE1/TTK/CDC20/MND1/HSPA2/LIF/TOP2A/BUB1B/CCNB2/PLK1/BUB1	13
BP	GO:0007076	mitotic chromosome condensation	4/377	19/18614	0.000504400277787827	NCAPG/NUSAP1/CDCA5/PLK1	4
BP	GO:0070098	chemokine-mediated signaling pathway	8/377	91/18614	0.000517162588762012	CCR6/CCRL2/CCR7/CCR5/CCR1/CXCL10/ROBO1/CXCR6	8
BP	GO:2000117	negative regulation of cysteine-type endopeptidase activity	8/377	91/18614	0.000517162588762012	PTGS2/LAMP3/BIRC5/MMP9/IFI6/CD27/SH3RF1/GAS6	8
BP	GO:0033674	positive regulation of kinase activity	20/377	430/18614	0.000520871709245869	TENM1/FLT4/LTK/TPX2/TYRO3/IL23A/TPD52L1/KIF14/CCR7/DAB2IP/EPHA1/FCGR1A/NCF1/ACE/IL23R/ROR2/ROBO1/CD19/GAS6/SOCS1	20
BP	GO:0046328	regulation of JNK cascade	10/377	139/18614	0.000542582444386317	FLT4/DUSP16/TPD52L1/SLAMF1/CCR7/DAB2IP/CD27/SH3RF1/EPHB1/NCF1	10
BP	GO:0045058	T cell selection	6/377	51/18614	0.000553505829804564	FOXP3/IL23A/CCR7/CTSL/IL23R/CD28	6
BP	GO:2001235	positive regulation of apoptotic signaling pathway	10/377	140/18614	0.000574021792841637	TP63/TPD52L1/CTSL/ITM2C/DAB2IP/MYC/PMAIP1/GPER1/MAL/LTB	10
BP	GO:0032872	regulation of stress-activated MAPK cascade	12/377	193/18614	0.000590217157146997	FLT4/FOXM1/DUSP16/TPD52L1/SLAMF1/CCR7/DAB2IP/MYC/CD27/SH3RF1/EPHB1/NCF1	12
BP	GO:0034502	protein localization to chromosome	9/377	116/18614	0.000591493843320298	ESR1/TTK/CENPA/CDCA5/BUB1B/PLK1/CDK1/HASPIN/AURKB	9
BP	GO:0045582	positive regulation of T cell differentiation	9/377	116/18614	0.000591493843320298	FOXP3/IL4I1/IL23A/IL2RA/CD27/IL23R/IL7R/SOCS1/CR1	9
BP	GO:0006968	cellular defense response	6/377	52/18614	0.000615174943706314	LGALS3BP/CCR6/NCF1/CCR5/TRAT1/KIR3DL2	6
BP	GO:0090307	mitotic spindle assembly	7/377	72/18614	0.000628740303708511	TPX2/BIRC5/MYBL2/CDC20/PLK1/AURKB/KIFC1	7
BP	GO:0007143	female meiotic nuclear division	5/377	35/18614	0.00065335906197761	TRIP13/TTK/TOP2A/CCNB2/PLK1	5
BP	GO:0060326	cell chemotaxis	16/377	312/18614	0.000665256504099895	DAPK2/IL23A/CCR6/SLAMF1/CCR7/TRPM4/EPHB1/CCR5/CCR1/CXCL10/GPR183/FPR2/GAS6/DPP4/PARVA/AIF1	16
BP	GO:0032609	type II interferon production	9/377	118/18614	0.000669649940714867	FOXP3/IL23A/IL1RL1/SLAMF1/CCR7/IL23R/GAS6/ISG15/CR1	9
BP	GO:0032649	regulation of type II interferon production	9/377	118/18614	0.000669649940714867	FOXP3/IL23A/IL1RL1/SLAMF1/CCR7/IL23R/GAS6/ISG15/CR1	9
BP	GO:0070302	regulation of stress-activated protein kinase signaling cascade	12/377	196/18614	0.000676616819766166	FLT4/FOXM1/DUSP16/TPD52L1/SLAMF1/CCR7/DAB2IP/MYC/CD27/SH3RF1/EPHB1/NCF1	12
BP	GO:0050921	positive regulation of chemotaxis	10/377	143/18614	0.000677512015754903	DAPK2/IL23A/CCR6/SLAMF1/CCR7/CCR1/CXCL10/FPR2/GAS6/AIF1	10
BP	GO:0048146	positive regulation of fibroblast proliferation	6/377	53/18614	0.000682040890666487	ESR1/E2F1/LIF/MYC/CCNA2/GAS6	6
BP	GO:0046330	positive regulation of JNK cascade	8/377	95/18614	0.000689737033619254	FLT4/TPD52L1/SLAMF1/CCR7/DAB2IP/CD27/SH3RF1/NCF1	8
BP	GO:0050866	negative regulation of cell activation	13/377	225/18614	0.000706510303558857	FOXP3/CEACAM1/TYRO3/IL4I1/ZBTB46/IL2RA/DTX1/GPER1/PAWR/THBD/SOCS1/CR1/TNFRSF13B	13
BP	GO:0002520	immune system development	12/377	197/18614	0.000707672407943226	FOXP3/POLQ/CD40LG/CCR6/IL2RA/CCNB2/IL7R/EXO1/CD28/PDCD1/MAFB/LTB	12
BP	GO:0046632	alpha-beta T cell differentiation	9/377	119/18614	0.000711777910461625	FOXP3/TNFSF8/IL23A/CTSL/RORC/SH3RF1/IL23R/GPR183/SOCS1	9
BP	GO:0007051	spindle organization	12/377	198/18614	0.000739912737886499	ASPM/TPX2/BIRC5/MYBL2/TTK/CDC20/DLGAP5/AUNIP/CCNB2/PLK1/AURKB/KIFC1	12
BP	GO:0045589	regulation of regulatory T cell differentiation	5/377	36/18614	0.000746276011522554	FOXP3/IL4I1/CD28/SOCS1/CR1	5
BP	GO:0043373	CD4-positive, alpha-beta T cell lineage commitment	4/377	21/18614	0.000754325428311324	FOXP3/IL23A/CTSL/IL23R	4
BP	GO:0090026	positive regulation of monocyte chemotaxis	4/377	21/18614	0.000754325428311324	CCR1/CXCL10/FPR2/AIF1	4
BP	GO:0002709	regulation of T cell mediated immunity	8/377	97/18614	0.000791936425567676	FOXP3/CEACAM1/IL4I1/IL23A/SLAMF1/TRPM4/IL23R/IL7R	8
BP	GO:0009116	nucleoside metabolic process	6/377	55/18614	0.000832540985828521	TYMP/DNPH1/APOBEC3A/NT5E/TK1/APOBEC3B	6
BP	GO:0050727	regulation of inflammatory response	19/377	414/18614	0.000836764415856424	FOXP3/PTGS2/ESR1/TYRO3/MMP9/IL23A/IL1RL1/CCR7/IL2RA/NT5E/TLR2/FCGR1A/NCF1/ACE/AIM2/GPER1/FPR2/CD28/SOCS3	19
BP	GO:0002687	positive regulation of leukocyte migration	10/377	147/18614	0.000838998971631183	DAPK2/IL23A/CCR6/SLAMF1/CCR7/CCR1/CXCL10/FPR2/GAS6/AIF1	10
BP	GO:0097553	calcium ion transmembrane import into cytosol	12/377	201/18614	0.00084409730546544	P2RX5/CACNA1I/CCR7/TRPC3/CCR5/GPER1/CXCL10/SCN9A/CD19/AKAP5/SLC8A1/SCN8A	12
BP	GO:0002695	negative regulation of leukocyte activation	12/377	202/18614	0.000881435207745321	FOXP3/CEACAM1/TYRO3/IL4I1/ZBTB46/IL2RA/DTX1/GPER1/PAWR/SOCS1/CR1/TNFRSF13B	12
BP	GO:0048672	positive regulation of collateral sprouting	3/377	10/18614	0.000889737805743532	WNT3/CRABP2/EFNA5	3
BP	GO:0046631	alpha-beta T cell activation	11/377	175/18614	0.000904041658539847	FOXP3/TNFSF8/IL23A/IL2RA/CTSL/RORC/SH3RF1/IL23R/GPR183/CD28/SOCS1	11
BP	GO:1990868	response to chemokine	8/377	99/18614	0.000905965928090004	CCR6/CCRL2/CCR7/CCR5/CCR1/CXCL10/ROBO1/CXCR6	8
BP	GO:1990869	cellular response to chemokine	8/377	99/18614	0.000905965928090004	CCR6/CCRL2/CCR7/CCR5/CCR1/CXCL10/ROBO1/CXCR6	8
BP	GO:0030449	regulation of complement activation	4/377	22/18614	0.000907334874109549	SUSD4/SERPING1/A2M/CR1	4
BP	GO:2000107	negative regulation of leukocyte apoptotic process	6/377	56/18614	0.000916781798887448	CCR7/CD27/IL7R/AURKB/GAS6/PDCD1	6
BP	GO:2000514	regulation of CD4-positive, alpha-beta T cell activation	7/377	77/18614	0.000941645147491339	FOXP3/IL23A/IL2RA/SH3RF1/IL23R/CD28/SOCS1	7
BP	GO:0090068	positive regulation of cell cycle process	14/377	262/18614	0.000959339966807982	BIRC5/NCAPG/KIF14/DLGAP5/HSPA2/NUSAP1/DTL/CDCA5/E2F7/CDK1/UBE2C/CD28/AURKB/AIF1	14
BP	GO:0002335	mature B cell differentiation	5/377	38/18614	0.000961269768094023	POU2AF1/GPR183/CD19/DLL1/CR1	5
BP	GO:0007080	mitotic metaphase plate congression	6/377	57/18614	0.00100743231835873	BIRC5/KIF14/KIF2C/CDCA5/AURKB/KIFC1	6
BP	GO:0002363	alpha-beta T cell lineage commitment	4/377	23/18614	0.00108094927545351	FOXP3/IL23A/CTSL/IL23R	4
BP	GO:0045591	positive regulation of regulatory T cell differentiation	4/377	23/18614	0.00108094927545351	FOXP3/IL4I1/SOCS1/CR1	4
BP	GO:0045066	regulatory T cell differentiation	5/377	39/18614	0.00108454767050251	FOXP3/IL4I1/CD28/SOCS1/CR1	5
BP	GO:0022407	regulation of cell-cell adhesion	21/377	491/18614	0.00111269786216262	FOXP3/CEACAM1/SIRPG/CD40LG/IL4I1/IL23A/SLAMF1/CCR7/IL2RA/DTX1/CD27/MYO10/IL23R/IL7R/PAWR/CD28/EFNA5/SOCS1/DPP4/CR1/AIF1	21
BP	GO:0052547	regulation of peptidase activity	19/377	425/18614	0.00113837052028048	TP63/PTGS2/LAMP3/BIRC5/MMP9/ACVR1C/IFI6/CTSL/MYC/CD27/PMAIP1/SERPING1/SH3RF1/AIM2/GPER1/ROBO1/A2M/GAS6/CR1	19
BP	GO:0070588	calcium ion transmembrane transport	17/377	360/18614	0.00113886186821514	P2RX5/CACNA1I/TSPAN13/NCS1/CCR7/HSPA2/TRPM4/TRPC3/CCR5/GPER1/CXCL10/SCN9A/CD19/AKAP5/SLC8A1/GAS6/SCN8A	17
BP	GO:0050900	leukocyte migration	18/377	393/18614	0.00116341455108883	DAPK2/ADD2/IL23A/CCR6/SLAMF1/CCR7/TRPM4/EPS8/GPR15/CCR5/CCR1/ROR2/CXCL10/GPR183/FPR2/GAS6/DPP4/AIF1	18
BP	GO:0019065	receptor-mediated endocytosis of virus by host cell	3/377	11/18614	0.00120507845284803	SIGLEC1/CTSL/DPP4	3
BP	GO:0007062	sister chromatid cohesion	6/377	59/18614	0.00120924914164678	CDC20/CDCA5/BUB1B/PLK1/BUB1/HASPIN	6
BP	GO:0043410	positive regulation of MAPK cascade	21/377	495/18614	0.00123033796486964	TENM1/MARCO/FLT4/TPD52L1/SLAMF1/CCR7/LIF/DAB2IP/CD27/IGFBP4/IGFBP3/SH3RF1/NCF1/CCR1/GPER1/ROR2/GPR183/ROBO1/CDH2/FPR2/GAS6	21
BP	GO:0019079	viral genome replication	9/377	129/18614	0.00126450011236965	OAS3/APOBEC3A/TOP2A/IFI27/CXCR6/CD28/APOBEC3B/GAS6/ISG15	9
BP	GO:0046683	response to organophosphorus	9/377	129/18614	0.00126450011236965	PTGS2/P2RX5/STAT1/TRPM4/NT5E/TRPC3/TYMS/THBD/SLC8A1	9
BP	GO:0006213	pyrimidine nucleoside metabolic process	4/377	24/18614	0.00127660003325228	TYMP/APOBEC3A/TK1/APOBEC3B	4
BP	GO:0009162	deoxyribonucleoside monophosphate metabolic process	4/377	24/18614	0.00127660003325228	TYMP/DNPH1/TK1/TYMS	4
BP	GO:0043369	CD4-positive or CD8-positive, alpha-beta T cell lineage commitment	4/377	24/18614	0.00127660003325228	FOXP3/IL23A/CTSL/IL23R	4
BP	GO:0042102	positive regulation of T cell proliferation	8/377	105/18614	0.00132894599163094	FOXP3/CD40LG/IL23A/SLAMF1/IL2RA/IL23R/CD28/AIF1	8
BP	GO:0007052	mitotic spindle organization	9/377	130/18614	0.00133486475437066	TPX2/BIRC5/MYBL2/TTK/CDC20/DLGAP5/PLK1/AURKB/KIFC1	9
BP	GO:0002429	immune response-activating cell surface receptor signaling pathway	15/377	302/18614	0.00133567080526394	FOXP3/CEACAM1/BLNK/GBP1/CCR7/BLK/DAB2IP/SH2B2/TRAT1/FPR2/PAWR/CD19/CD28/CR1/TICAM2	15
BP	GO:0051225	spindle assembly	9/377	131/18614	0.00140835071169118	ASPM/TPX2/BIRC5/MYBL2/CDC20/CCNB2/PLK1/AURKB/KIFC1	9
BP	GO:0044000	movement in host	11/377	185/18614	0.00141844828955538	SIGLEC1/TYRO3/NECTIN1/SLAMF1/CTSL/GPR15/CCR5/CDK1/GAS6/DPP4/CR1	11
BP	GO:0032693	negative regulation of interleukin-10 production	4/377	25/18614	0.00149571444836456	FOXP3/IL23A/IL23R/DLL1	4
BP	GO:0032733	positive regulation of interleukin-10 production	5/377	42/18614	0.00152491131730455	CD40LG/IL23A/TLR2/CD28/ISG15	5
BP	GO:1902106	negative regulation of leukocyte differentiation	8/377	109/18614	0.00168897653268335	FOXP3/CEACAM1/ZBTB46/DTX1/MYC/SOCS1/CR1/MAFB	8
BP	GO:0032689	negative regulation of type II interferon production	5/377	43/18614	0.0016973127359737	FOXP3/IL1RL1/SLAMF1/GAS6/CR1	5
BP	GO:0002712	regulation of B cell mediated immunity	6/377	63/18614	0.0017042882783167	FOXP3/FCER2/SUSD4/FCGR1A/CD28/CR1	6
BP	GO:0002889	regulation of immunoglobulin mediated immune response	6/377	63/18614	0.0017042882783167	FOXP3/FCER2/SUSD4/FCGR1A/CD28/CR1	6
BP	GO:0032816	positive regulation of natural killer cell activation	4/377	26/18614	0.0017397118873244	IL23A/IL23R/GAS6/TICAM2	4
BP	GO:0033077	T cell differentiation in thymus	7/377	86/18614	0.00180225065395678	FOXP3/CCR6/CCR7/CAMK4/IL7R/CD28/MAFB	7
BP	GO:0098659	inorganic cation import across plasma membrane	9/377	136/18614	0.00182615887184109	CACNA1I/KCNJ2/TRPM4/KCNJ15/KCNK5/SCN9A/AKAP5/SLC8A1/SCN8A	9
BP	GO:0099587	inorganic ion import across plasma membrane	9/377	136/18614	0.00182615887184109	CACNA1I/KCNJ2/TRPM4/KCNJ15/KCNK5/SCN9A/AKAP5/SLC8A1/SCN8A	9
BP	GO:0043029	T cell homeostasis	5/377	44/18614	0.00188358874252579	FOXP3/IL2RA/PMAIP1/CCNB2/IL7R	5
BP	GO:0046640	regulation of alpha-beta T cell proliferation	5/377	44/18614	0.00188358874252579	FOXP3/IL23A/IL2RA/SH3RF1/CD28	5
BP	GO:0050856	regulation of T cell receptor signaling pathway	5/377	44/18614	0.00188358874252579	CEACAM1/GBP1/CCR7/TRAT1/PAWR	5
BP	GO:2000516	positive regulation of CD4-positive, alpha-beta T cell activation	5/377	44/18614	0.00188358874252579	FOXP3/IL23A/IL23R/CD28/SOCS1	5
BP	GO:0032496	response to lipopolysaccharide	16/377	345/18614	0.00189388503804181	MPO/FOXP3/PTGS2/CCR7/DAB2IP/TLR2/ADM/ACE/CCR5/IL23R/ABCA1/C2/CXCL10/THBD/DEFA3/TICAM2	16
BP	GO:0050854	regulation of antigen receptor-mediated signaling pathway	6/377	65/18614	0.0020030450653416	CEACAM1/GBP1/CCR7/TRAT1/PAWR/CD19	6
BP	GO:0090200	positive regulation of release of cytochrome c from mitochondria	4/377	27/18614	0.00201000021527086	BIK/MMP9/PMAIP1/GPER1	4
BP	GO:0070372	regulation of ERK1 and ERK2 cascade	15/377	315/18614	0.00201532121768237	MARCO/FLT4/CEACAM1/SLAMF1/GBP1/CCR7/LIF/DAB2IP/EPHB1/CCR1/SPRY1/GPER1/GPR183/FPR2/GAS6	15
BP	GO:0002863	positive regulation of inflammatory response to antigenic stimulus	3/377	13/18614	0.00202683589212201	CCR7/FCGR1A/CD28	3
BP	GO:0075509	endocytosis involved in viral entry into host cell	3/377	13/18614	0.00202683589212201	SIGLEC1/CTSL/DPP4	3
BP	GO:0051321	meiotic cell cycle	14/377	284/18614	0.00204916790260202	ASPM/TRIP13/CCNE1/TTK/CDC20/MND1/HSPA2/LIF/TOP2A/BUB1B/CCNB2/PLK1/BUB1/EXO1	14
BP	GO:0046006	regulation of activated T cell proliferation	5/377	45/18614	0.00208438765711698	FOXP3/IL23A/SLAMF1/IL2RA/IL23R	5
BP	GO:0097028	dendritic cell differentiation	5/377	45/18614	0.00208438765711698	CCR7/ZBTB46/CAMK4/BATF2/GAS6	5
BP	GO:0070665	positive regulation of leukocyte proliferation	10/377	166/18614	0.00209539200170953	FOXP3/IL5RA/CD40LG/IL23A/SLAMF1/IL2RA/IL23R/GPR183/CD28/AIF1	10
BP	GO:0031100	animal organ regeneration	6/377	66/18614	0.00216648176743226	CCNA2/ADM/ACE/CDK1/TYMS/GAS6	6
BP	GO:0051250	negative regulation of lymphocyte activation	10/377	168/18614	0.00228753730305974	FOXP3/CEACAM1/TYRO3/IL4I1/IL2RA/DTX1/PAWR/SOCS1/CR1/TNFRSF13B	10
BP	GO:0042104	positive regulation of activated T cell proliferation	4/377	28/18614	0.00230797248383863	IL23A/SLAMF1/IL2RA/IL23R	4
BP	GO:1900746	regulation of vascular endothelial growth factor signaling pathway	4/377	28/18614	0.00230797248383863	DAB2IP/ROBO1/PTP4A3/DLL1	4
BP	GO:1905820	positive regulation of chromosome separation	4/377	28/18614	0.00230797248383863	BIRC5/NCAPG/DLGAP5/AURKB	4
BP	GO:1901224	positive regulation of NIK/NF-kappaB signaling	6/377	67/18614	0.00233977787609982	IL23A/TLR2/CD27/EDA/RTKN2/PTP4A3	6
BP	GO:1903707	negative regulation of hemopoiesis	8/377	115/18614	0.00236912392504726	FOXP3/CEACAM1/ZBTB46/DTX1/MYC/SOCS1/CR1/MAFB	8
BP	GO:0007568	aging	10/377	169/18614	0.00238878438300958	MPO/TP63/PTGS2/COL4A2/ADM/SERPING1/ACE/C1QA/TYMS/AURKB	10
BP	GO:0001819	positive regulation of cytokine production	20/377	489/18614	0.00244109667654809	FLT4/FOXP3/PTGS2/CD40LG/POU2AF1/IL23A/OAS3/STAT1/IL1RL1/SLAMF1/CCR7/TLR2/IL23R/AIM2/CD28/ISG15/SCAMP5/AIF1/LTB/TICAM2	20
BP	GO:0007254	JNK cascade	10/377	170/18614	0.00249359878264881	FLT4/DUSP16/TPD52L1/SLAMF1/CCR7/DAB2IP/CD27/SH3RF1/EPHB1/NCF1	10
BP	GO:0016445	somatic diversification of immunoglobulins	6/377	68/18614	0.0025233034395476	FOXP3/POLQ/CD40LG/CCR6/EXO1/CD28	6
BP	GO:0046633	alpha-beta T cell proliferation	5/377	47/18614	0.00253216541689715	FOXP3/IL23A/IL2RA/SH3RF1/CD28	5
BP	GO:1904668	positive regulation of ubiquitin protein ligase activity	3/377	14/18614	0.00254111654074253	CDC20/PLK1/UBE2C	3
BP	GO:0010458	exit from mitosis	4/377	29/18614	0.00263500386222644	ANLN/CDCA5/EPS8/UBE2C	4
BP	GO:0031342	negative regulation of cell killing	4/377	29/18614	0.00263500386222644	CEACAM1/IL7R/CR1/CLEC12B	4
BP	GO:0034508	centromere complex assembly	4/377	29/18614	0.00263500386222644	CENPA/HJURP/DLGAP5/CENPW	4
BP	GO:0090025	regulation of monocyte chemotaxis	4/377	29/18614	0.00263500386222644	CCR1/CXCL10/FPR2/AIF1	4
BP	GO:0071887	leukocyte apoptotic process	8/377	117/18614	0.00263813742700315	CCR7/IL2RA/CTSL/CD27/IL7R/AURKB/GAS6/PDCD1	8
BP	GO:0050000	chromosome localization	7/377	92/18614	0.00265097602834673	BIRC5/KIF14/DLGAP5/KIF2C/CDCA5/AURKB/KIFC1	7
BP	GO:0014065	phosphatidylinositol 3-kinase signaling	9/377	144/18614	0.00269547402607523	LTK/CEACAM1/TYRO3/DAB2IP/NCF1/PTPN13/GPER1/ROR2/CD28	9
BP	GO:0050851	antigen receptor-mediated signaling pathway	11/377	201/18614	0.00272252024174813	FOXP3/CEACAM1/BLNK/GBP1/CCR7/BLK/SH2B2/TRAT1/PAWR/CD19/CD28	11
BP	GO:0007520	myoblast fusion	5/377	48/18614	0.00278045606590698	TANC1/PTGFRN/ADAM12/DOCK1/CXCL10	5
BP	GO:0050798	activated T cell proliferation	5/377	48/18614	0.00278045606590698	FOXP3/IL23A/SLAMF1/IL2RA/IL23R	5
BP	GO:1904427	positive regulation of calcium ion transmembrane transport	7/377	93/18614	0.00281804287799174	P2RX5/HSPA2/TRPC3/GPER1/CXCL10/CD19/AKAP5	7
BP	GO:0050671	positive regulation of lymphocyte proliferation	9/377	145/18614	0.00282390728825939	FOXP3/CD40LG/IL23A/SLAMF1/IL2RA/IL23R/GPR183/CD28/AIF1	9
BP	GO:0072331	signal transduction by p53 class mediator	10/377	173/18614	0.00283034820693797	E2F2/TP63/NUAK1/E2F1/FOXM1/MYC/PMAIP1/E2F7/PHLDA3/AURKB	10
BP	GO:0002360	T cell lineage commitment	4/377	30/18614	0.00299244880010595	FOXP3/IL23A/CTSL/IL23R	4
BP	GO:0002825	regulation of T-helper 1 type immune response	4/377	30/18614	0.00299244880010595	IL23A/IL1RL1/SLAMF1/IL23R	4
BP	GO:0070168	negative regulation of biomineral tissue development	4/377	30/18614	0.00299244880010595	TRPM4/HEY2/CCR1/GAS6	4
BP	GO:0072539	T-helper 17 cell differentiation	4/377	30/18614	0.00299244880010595	FOXP3/IL23A/RORC/IL23R	4
BP	GO:1902547	regulation of cellular response to vascular endothelial growth factor stimulus	4/377	30/18614	0.00299244880010595	DAB2IP/ROBO1/PTP4A3/DLL1	4
BP	GO:0009743	response to carbohydrate	12/377	234/18614	0.00303848742918194	ME1/PTGS2/ACVR1C/RUNX2/TRPM4/SLC2A5/NCF1/ACE/GPER1/SLC8A1/GAS6/EFNA5	12
BP	GO:0001787	natural killer cell proliferation	3/377	15/18614	0.0031290462335051	IL23A/SLAMF1/IL23R	3
BP	GO:0042976	activation of Janus kinase activity	3/377	15/18614	0.0031290462335051	IL23A/IL23R/SOCS1	3
BP	GO:0002705	positive regulation of leukocyte mediated immunity	9/377	148/18614	0.00323844925572327	FOXP3/FCER2/IL23A/SLAMF1/FCGR1A/IL23R/CD28/SH2D1B/TICAM2	9
BP	GO:0032946	positive regulation of mononuclear cell proliferation	9/377	148/18614	0.00323844925572327	FOXP3/CD40LG/IL23A/SLAMF1/IL2RA/IL23R/GPR183/CD28/AIF1	9
BP	GO:0051701	biological process involved in interaction with host	11/377	206/18614	0.00328646893577762	SIGLEC1/TYRO3/NECTIN1/SLAMF1/CTSL/GPR15/CCR5/CDK1/GAS6/DPP4/CR1	11
BP	GO:0038084	vascular endothelial growth factor signaling pathway	5/377	50/18614	0.00332912953961256	FLT4/DAB2IP/ROBO1/PTP4A3/DLL1	5
BP	GO:0051310	metaphase plate congression	6/377	72/18614	0.00336721149570465	BIRC5/KIF14/KIF2C/CDCA5/AURKB/KIFC1	6
BP	GO:0051403	stress-activated MAPK cascade	12/377	237/18614	0.00336793180476673	FLT4/FOXM1/DUSP16/TPD52L1/SLAMF1/CCR7/DAB2IP/MYC/CD27/SH3RF1/EPHB1/NCF1	12
BP	GO:0002230	positive regulation of defense response to virus by host	4/377	31/18614	0.00338163841146363	IL23A/STAT1/IL23R/AIM2	4
BP	GO:0002237	response to molecule of bacterial origin	16/377	366/18614	0.00339868446953626	MPO/FOXP3/PTGS2/CCR7/DAB2IP/TLR2/ADM/ACE/CCR5/IL23R/ABCA1/C2/CXCL10/THBD/DEFA3/TICAM2	16
BP	GO:0034284	response to monosaccharide	11/377	207/18614	0.00340977261080162	PTGS2/ACVR1C/RUNX2/TRPM4/SLC2A5/NCF1/ACE/GPER1/SLC8A1/GAS6/EFNA5	11
BP	GO:0044703	multi-organism reproductive process	11/377	207/18614	0.00340977261080162	PTGS2/ESR1/MMP9/PLA2G4C/ACVR1C/LIF/ADM/ACE/PNOC/THBD/DDO	11
BP	GO:0071675	regulation of mononuclear cell migration	8/377	122/18614	0.00341556319237928	CCR6/SLAMF1/CCR7/CCR1/CXCL10/FPR2/GAS6/AIF1	8
BP	GO:2001238	positive regulation of extrinsic apoptotic signaling pathway	5/377	51/18614	0.00363082776893952	ITM2C/PMAIP1/GPER1/MAL/LTB	5
BP	GO:0048872	homeostasis of number of cells	14/377	304/18614	0.00378568552350987	TNFRSF17/FOXP3/STAT1/CCR7/IL2RA/PMAIP1/CCNB2/SH2B2/IL7R/GPR183/CDH2/ISG15/MAFB/TNFRSF13B	14
BP	GO:0002713	negative regulation of B cell mediated immunity	3/377	16/18614	0.00379378536240354	FOXP3/SUSD4/CR1	3
BP	GO:0002890	negative regulation of immunoglobulin mediated immune response	3/377	16/18614	0.00379378536240354	FOXP3/SUSD4/CR1	3
BP	GO:0048532	anatomical structure arrangement	3/377	16/18614	0.00379378536240354	KIF14/KCNA2/DLL1	3
BP	GO:0051447	negative regulation of meiotic cell cycle	3/377	16/18614	0.00379378536240354	TRIP13/TTK/LIF	3
BP	GO:2000696	regulation of epithelial cell differentiation involved in kidney development	3/377	16/18614	0.00379378536240354	MMP9/STAT1/LIF	3
BP	GO:2001212	regulation of vasculogenesis	3/377	16/18614	0.00379378536240354	CEACAM1/HEY2/ADM	3
BP	GO:0002313	mature B cell differentiation involved in immune response	4/377	32/18614	0.00380387806888385	POU2AF1/GPR183/DLL1/CR1	4
BP	GO:0035115	embryonic forelimb morphogenesis	4/377	32/18614	0.00380387806888385	TP63/WNT3/RUNX2/CRABP2	4
BP	GO:0035924	cellular response to vascular endothelial growth factor stimulus	6/377	74/18614	0.00386037902698241	FLT4/DAB2IP/ROBO1/GAS1/PTP4A3/DLL1	6
BP	GO:0048013	ephrin receptor signaling pathway	5/377	52/18614	0.00395164189928347	MMP9/EPHA1/EPHB1/EFNA5/ARHGEF28	5
BP	GO:1901992	positive regulation of mitotic cell cycle phase transition	7/377	99/18614	0.00399609632926357	DLGAP5/HSPA2/DTL/CDCA5/CDK1/UBE2C/AIF1	7
BP	GO:0031349	positive regulation of defense response	18/377	441/18614	0.00402870800796699	ALPK1/PTGS2/ESR1/TYRO3/IL23A/OAS3/IL1RL1/CCR7/DAB2IP/TLR2/FCGR1A/ACE/AIM2/FPR2/CD28/SH2D1B/LILRA4/TICAM2	18
BP	GO:0030183	B cell differentiation	9/377	153/18614	0.0040343829212561	BLNK/CD40LG/IL4I1/POU2AF1/CD27/GPR183/CD19/DLL1/CR1	9
CC	GO:0009897	external side of plasma membrane	28/394	426/19518	4.91342014070478e-08	MCAM/IL5RA/CD40LG/FCER2/IL1RL1/SLAMF1/IL2RA/NT5E/CD27/FCGR1A/ACE/ABCG1/CCR5/IL23R/CCR1/ABCA1/IL7R/CXCL10/ALCAM/CD19/CD28/THBD/EFNA5/IL3RA/PDCD1/CLEC4C/IGLL5/CLEC12B	28
CC	GO:0000779	condensed chromosome, centromeric region	15/394	170/19518	1.95260330776693e-06	BIRC5/CENPM/NCAPG/TTK/CENPA/ZWINT/HJURP/KIF2C/BUB1B/SPC24/SKA3/PLK1/BUB1/AURKB/CENPW	15
CC	GO:0000775	chromosome, centromeric region	17/394	249/19518	1.33722228278213e-05	BIRC5/CENPM/NCAPG/TTK/CENPA/ZWINT/HJURP/TOP2A/KIF2C/CDCA5/BUB1B/SPC24/SKA3/PLK1/BUB1/AURKB/CENPW	17
CC	GO:0005788	endoplasmic reticulum lumen	19/394	312/19518	2.11691489440089e-05	PTGS2/TSPAN15/UGGT2/WNT3/IL23A/COL5A1/COL4A2/GOLM1/LAMC1/IGFBP4/IGFBP3/SERPING1/MZB1/CDH2/COL24A1/GAS6/COLGALT2/TXNDC5/SPON1	19
CC	GO:0000776	kinetochore	13/394	159/19518	2.13795293261254e-05	BIRC5/CENPM/TTK/ZWINT/HJURP/KIF2C/BUB1B/SPC24/SKA3/PLK1/BUB1/AURKB/CENPW	13
CC	GO:0000793	condensed chromosome	17/394	270/19518	3.76944174205986e-05	BIRC5/CENPM/NCAPG/TTK/CENPA/ZWINT/HJURP/HSPA2/TOP2A/KIF2C/BUB1B/SPC24/SKA3/PLK1/BUB1/AURKB/CENPW	17
CC	GO:0005819	spindle	22/394	421/19518	5.05023888991338e-05	ASPM/ALPK1/TPX2/TTK/CDC20/KIF14/DLGAP5/HSPA2/AUNIP/NUSAP1/KIF2C/BUB1B/TRAT1/SKA3/PLK1/CKAP2L/CDK1/SHCBP1/HASPIN/AURKB/KIF18B/KIFC1	22
CC	GO:0000940	outer kinetochore	4/394	13/19518	0.000101207811975988	BUB1B/SPC24/SKA3/PLK1	4
CC	GO:0005581	collagen trimer	8/394	85/19518	0.000318816180251785	MARCO/MSR1/COL5A1/COL4A2/EDA/COL24A1/C1QB/C1QA	8
CC	GO:0005871	kinesin complex	6/394	47/19518	0.000347488039554003	KIF3C/KIF14/KIF2C/KIF5C/KIF18B/KIFC1	6
CC	GO:0032426	stereocilium tip	4/394	21/19518	0.000745472652518027	MYO3B/CDH23/EPS8/ESPN	4
CC	GO:0098687	chromosomal region	18/394	390/19518	0.00103483641619374	BIRC5/CENPM/NCAPG/TTK/CENPA/ZWINT/HJURP/TOP2A/KIF2C/CDCA5/BUB1B/SPC24/SKA3/PLK1/BUB1/CDK1/AURKB/CENPW	18
CC	GO:0072686	mitotic spindle	11/394	180/19518	0.00111111532939669	ASPM/TPX2/NUSAP1/TRAT1/SKA3/PLK1/CKAP2L/CDK1/AURKB/KIF18B/KIFC1	11
CC	GO:0043025	neuronal cell body	21/394	500/19518	0.00134698099462469	TPX2/MAST1/TANC1/KCNJ2/TRPM4/DAB2IP/SLC4A10/MYO10/CNKSR2/NCF1/PDE9A/PNOC/KIF5C/ROR2/ALCAM/KCNA2/SLC8A1/KREMEN1/SORCS2/KLHL14/AIF1	21
MF	GO:0140375	immune receptor activity	17/382	141/18369	6.03922524011402e-09	IL5RA/CCR6/IL1RL1/CCRL2/CCR7/IL2RA/FCGR1A/CCR5/IL23R/IL17RE/CCR1/IL7R/FPR2/CXCR6/IL3RA/CR1/LILRA4	17
MF	GO:0004896	cytokine receptor activity	13/382	92/18369	5.61835226878907e-08	IL5RA/CCR6/IL1RL1/CCRL2/CCR7/IL2RA/CCR5/IL23R/IL17RE/CCR1/IL7R/CXCR6/IL3RA	13
MF	GO:0001637	G protein-coupled chemoattractant receptor activity	6/382	25/18369	9.8545543738373e-06	CCR6/CCRL2/CCR7/CCR5/CCR1/CXCR6	6
MF	GO:0004950	chemokine receptor activity	6/382	25/18369	9.8545543738373e-06	CCR6/CCRL2/CCR7/CCR5/CCR1/CXCR6	6
MF	GO:0015026	coreceptor activity	7/382	48/18369	5.62282011413891e-05	NECTIN1/GPR15/CCR5/ROR2/CXCR6/CD28/LILRA4	7
MF	GO:0019956	chemokine binding	5/382	22/18369	7.45250248353885e-05	CCR6/CCR7/CCR5/CCR1/A2M	5
MF	GO:0019955	cytokine binding	11/382	130/18369	8.67925566417545e-05	IL5RA/CCR6/IL1RL1/GBP1/CCR7/IL2RA/CCR5/IL23R/CCR1/A2M/IL3RA	11
MF	GO:0001618	virus receptor activity	8/382	77/18369	0.000195760090601819	TYRO3/NECTIN1/SLAMF1/GPR15/CCR5/CDK1/DPP4/CR1	8
MF	GO:0140272	exogenous protein binding	8/382	78/18369	0.000214239980028998	TYRO3/NECTIN1/SLAMF1/GPR15/CCR5/CDK1/DPP4/CR1	8
MF	GO:0005164	tumor necrosis factor receptor binding	5/382	30/18369	0.000351760868697465	CD40LG/TNFSF8/STAT1/EDA/LTB	5
MF	GO:0032813	tumor necrosis factor receptor superfamily binding	6/382	48/18369	0.000456349678235655	CD40LG/TNFSF8/STAT1/DAB2IP/EDA/LTB	6
MF	GO:0003774	cytoskeletal motor activity	9/382	115/18369	0.000670188651903992	MYO3B/KIF3C/KIF14/KIF2C/MYO10/KIF5C/KIF18B/DNAH10/KIFC1	9
MF	GO:0003777	microtubule motor activity	7/382	73/18369	0.000797902085591128	KIF3C/KIF14/KIF2C/KIF5C/KIF18B/DNAH10/KIFC1	7
MF	GO:0005516	calmodulin binding	12/382	200/18369	0.00101394969443134	DAPK2/ASPM/ADD2/CEACAM1/RASGRF2/TRPM4/MYO10/CAMK4/OBSCN/ACE/AKAP5/SLC8A1	12
MF	GO:0019199	transmembrane receptor protein kinase activity	7/382	77/18369	0.00109718445700705	FLT4/LTK/TYRO3/ACVR1C/EPHA1/EPHB1/ROR2	7
Note: The red font represents the terms related to immune function, and the highlighted part represents the terms related to immune cell differentiation.

## Sheet: Table S4
gene_name	gene_id	expression_ATB	expression_HC	log2FC(ATB/HC)	pval		gene_name	gene_id	expression_ATB	expression_LTBI	log2FC(ATB/LTBI)	pval		gene_name	gene_id	expression_LTBI	expression_HC	log2FC(LTBI/HC)	pval
DAPK2	ENSG00000035664	0.577045	0.898223	-0.629576	3.82499e-07		DAPK2	ENSG00000035664	0.577045	0.975116	-0.746823	7.65007e-07		DAPK2	ENSG00000035664	0.975116	0.898223	0.117247	0.546983
ADD2	ENSG00000075340	0.0868069	0.0390519	0.980803	0.00102681		ADD2	ENSG00000075340	0.0868069	0.0486428	0.723157	0.016761		ADD2	ENSG00000075340	0.0486428	0.0390519	0.257646	0.440626
WNT3	ENSG00000108379	0.13844	0.236334	-0.730738	8.79991e-05		WNT3	ENSG00000108379	0.13844	0.208483	-0.55764	0.000665525		WNT3	ENSG00000108379	0.208483	0.236334	-0.173098	0.574404
IL23A	ENSG00000110944	1.35683	0.599653	1.16478	3.36585e-05		IL23A	ENSG00000110944	1.35683	0.645655	1.05983	0.000253224		IL23A	ENSG00000110944	0.645655	0.599653	0.104948	0.403666
CCR6	ENSG00000112486	4.46892	0.760216	2.53982	4.77708e-08		CCR6	ENSG00000112486	4.46892	1.35115	1.71832	0.000473855		CCR6	ENSG00000112486	1.35115	0.760216	0.821493	0.0672292
SLAMF1	ENSG00000117090	4.29975	2.55895	0.746426	0.00294205		SLAMF1	ENSG00000117090	4.29975	2.68714	0.67617	0.0023625		SLAMF1	ENSG00000117090	2.68714	2.55895	0.0702551	0.52021
CCRL2	ENSG00000121797	1.65696	0.929427	0.827369	0.000253391		CCRL2	ENSG00000121797	1.65696	1.02205	0.691713	0.00799198		CCRL2	ENSG00000121797	1.02205	0.929427	0.135656	0.229493
CCR7	ENSG00000126353	4.02498	2.39332	0.747532	0.00921677		CCR7	ENSG00000126353	4.02498	2.28874	0.811718	0.00459279		CCR7	ENSG00000126353	2.28874	2.39332	-0.0641862	0.777766
TRPM4	ENSG00000130529	0.172023	0.10704	0.637121	0.00651863		TRPM4	ENSG00000130529	0.172023	0.096996	0.766565	0.000882308		TRPM4	ENSG00000130529	0.096996	0.10704	-0.129443	0.698179
EPS8	ENSG00000151491	0.478312	0.251096	0.903226	2.95147e-08		EPS8	ENSG00000151491	0.478312	0.253918	0.887715	4.94292e-08		EPS8L1	ENSG00000131037	0.831449	0.876545	-0.0753182	0.813683
GPR15	ENSG00000154165	5.08602	1.97415	1.36085	0.0130408		GPR15	ENSG00000154165	5.08602	2.69823	0.912021	0.0484509		GPR15	ENSG00000154165	2.69823	1.97415	0.448832	0.720432
EPHB1	ENSG00000154928	0.206456	0.100033	0.976142	0.000241506		EPHB1	ENSG00000154928	0.206456	0.118295	0.754608	0.000410416		EPHB1	ENSG00000154928	0.118295	0.100033	0.221534	0.698672
CCR5	ENSG00000160791	17.4667	11.1541	0.646561	0.00109566		CCR5	ENSG00000160791	17.4667	7.49115	1.22024	8.58839e-09		CCR5	ENSG00000160791	7.49115	11.1541	-0.573684	0.000685024
CCR1	ENSG00000163823	23.2794	14.433	0.6893	2.05334e-05		CCR1	ENSG00000163823	23.2794	12.5245	0.893769	6.27042e-08		CCR1	ENSG00000163823	12.5245	14.433	-0.204469	0.174215
ROR2	ENSG00000169071	0.631735	0.248572	1.31141	0.0161636		ROR2	ENSG00000169071	0.631735	0.197876	1.62625	0.00693635		ROR2	ENSG00000169071	0.197876	0.248572	-0.314845	0.811073
CXCL10	ENSG00000169245	0.862601	0.509532	0.748109	0.048795		CXCL10	ENSG00000169245	0.862601	0.594111	0.530509	1.0112e-05		CXCL10	ENSG00000169245	0.594111	0.509532	0.2176	0.00724131
GPR183	ENSG00000169508	17.867	10.8292	0.721837	0.000809246		GPR183	ENSG00000169508	17.867	10.7744	0.729156	0.00213535		GPR183	ENSG00000169508	10.7744	10.8292	-0.00731939	0.79567
ROBO1	ENSG00000169855	0.0767108	0.0375559	0.866587	8.36717e-05		ROBO1	ENSG00000169855	0.0767108	0.034553	0.96069	1.03257e-05		ROBO1	ENSG00000169855	0.034553	0.0375559	-0.0941028	0.627796
FPR2	ENSG00000171049	2.56593	1.70581	0.586202	0.00344204		FPR2	ENSG00000171049	2.56593	1.65073	0.633277	0.000177013		FPR2	ENSG00000171049	1.65073	1.70581	-0.0470745	0.359392
CXCR6	ENSG00000172215	8.07553	2.35096	1.77597	6.0177e-06		CXCR6	ENSG00000172215	8.07553	2.92888	1.46008	0.000247464		CXCR6	ENSG00000172215	2.92888	2.35096	0.315893	0.332597
A2M	ENSG00000175899	0.135549	0.0717313	0.832544	0.00703102		A2M	ENSG00000175899	0.135549	0.0604365	1.04711	0.000285457		A2M	ENSG00000175899	0.0604365	0.0717313	-0.214566	0.104881
GAS6	ENSG00000183087	1.64371	0.686608	1.24729	2.60182e-07		GAS6	ENSG00000183087	1.64371	0.760319	1.10218	8.93388e-07		GAS6	ENSG00000183087	0.760319	0.686608	0.145108	0.827258
DPP4	ENSG00000197635	8.75649	3.41217	1.35709	7.56053e-06		DPP4	ENSG00000197635	8.75649	3.92129	1.157	0.000119695		DPP4	ENSG00000197635	3.92129	3.41217	0.200093	0.42363
AIF1	ENSG00000204472	86.9236	61.3237	0.503235	0.00324612		AIF1	ENSG00000204472	86.9236	55.304	0.652269	0.00144294		AIF1	ENSG00000204472	55.304	61.3237	-0.149034	0.733538
CXCR3	ENSG00000186810	12.4017	13.6595	-0.139261	0.208392		CXCR3	ENSG00000186810	12.4017	9.14486	0.439086	0.00141299		CXCR3	ENSG00000186810	9.14486	13.6595	-0.578347	1.16E-05

## Sheet: Table S5
group	ID	Description	GeneRatio	BgRatio	pvalue	geneID	Count
108genes	hsa04061	Viral protein interaction with cytokine and cytokine receptor	5/54	100/8878	0.000334896749036629	8797/729230/8740/57007/1234	5
108genes	hsa04110	Cell cycle	6/54	158/8878	0.000368479257940629	991/90381/1030/993/699/157570	6
108genes	hsa03460	Fanconi anemia pathway	3/54	55/8878	0.00446401250635685	5888/29089/80010	3
108genes	hsa05166	Human T-cell leukemia virus 1 infection	5/54	224/8878	0.0113318028638121	991/1958/1959/1030/2353	5
108genes	hsa04921	Oxytocin signaling pathway	4/54	155/8878	0.0143745221528689	5321/2770/4882/2353	4
108genes	hsa05231	Choline metabolism in cancer	3/54	99/8878	0.0221354476208916	5155/5321/2353	3
108genes	hsa04914	Progesterone-mediated oocyte maturation	3/54	111/8878	0.0297569529948024	2770/993/699	3
108genes	hsa05167	Kaposi sarcoma-associated herpesvirus infection	4/54	196/8878	0.0309058802692482	5155/1234/131450/2353	4
108genes	hsa04928	Parathyroid hormone synthesis, secretion and action	3/54	115/8878	0.0325690856936466	1958/2770/2353	3
108genes	hsa04060	Cytokine-cytokine receptor interaction	5/54	298/8878	0.0341233019747115	8797/729230/8740/57007/1234	5
108genes	hsa04010	MAPK signaling pathway	5/54	300/8878	0.0349738114333587	3082/5155/5321/1848/2353	5
108genes	hsa05203	Viral carcinogenesis	4/54	205/8878	0.0355947971185933	991/1959/1030/1234	4
108genes	hsa04071	Sphingolipid signaling pathway	3/54	122/8878	0.0378142292838442	2770/165679/1903	3
55genes	hsa04612	Antigen processing and presentation	2/21	81/8537	0.0166142124589043	3802/3805	2
55genes	hsa00533	Glycosaminoglycan biosynthesis - keratan sulfate	1/21	14/8537	0.033918488068472	93010	1
55genes	hsa04650	Natural killer cell mediated cytotoxicity	2/21	134/8537	0.0422717437882766	3802/3805	2

## Sheet: Table S6
group	gene_name	expression_ATB	expression_LTBI	expression_HC	log2FC(ATB/LTBI)	pval	log2FC(LTBI/HC)	pval
C1	IFNAR1	8.45296	7.3154	9.9073	0.208255	0.00394171	-0.43704	2.98E-08
C1	IFNAR2	15.0854	12.8684	15.3225	0.229158	0.000942422	-0.251639	0.000373062
C1	TNFRSF10A	4.0197	2.67599	4.04978	0.585219	0.00012269	-0.595949	1.51E-07
C1	TNFSF10	15.7531	8.93184	12.4021	0.817907	1.22E-09	-0.473103	1.39E-06
C1	PLCG1	17.6094	13.8114	16.8205	0.350259	0.00170442	-0.284175	2.24E-05
C1	PTPN6	85.0854	58.6978	89.1052	0.535528	2.10E-06	-0.602119	5.63E-10
C1	VAV1	38.316	35.0938	44.2943	0.126695	0.0117679	-0.335818	4.57E-11
C1	PAK1	8.14498	6.32412	7.85355	0.364535	0.000452778	-0.312036	0.011457
C1	MAP2K1	31.6587	29.7417	32.137	0.0900857	0.026286	-0.111715	0.023416
C2	GZMB	663.01	967.032	819.419	-0.544526	3.08E-06	0.238959	0.00629292
C2	PRF1	265.531	362.722	323.547	-0.449973	1.04E-06	0.164887	0.0468939
C2	KIR2DL1	17.3621	33.4484	20.8661	-0.945593	2.10E-06	0.680517	0.00012416
C2	KIR2DL4	4.88361	7.62281	4.38233	-0.641317	0.000507193	0.797229	8.64E-06
C2	FYN	84.9706	104.492	88.7523	-0.298331	1.17E-09	0.235517	6.04E-07
C2	PPP3CC	37.1701	39.5669	36.4505	-0.0901248	0.0239247	0.118323	0.0080338
C2	VAV3	17.0858	20.0373	17.686	-0.229762	0.00147347	0.179983	0.015119
C2	PIK3R1	57.148	63.6499	27.0092	-0.15543	0.028405	1.2364	1.03E-10
C2	PPP3R1	52.7689	56.4332	48.791	-0.0968396	0.0167699	0.209889	5.31E-05
C2	HLA_E	1609.96	1768.26	1513.53	-0.135312	0.00200886	0.224416	7.75E-06
C2	HLA_B	1767.83	2017.49	1777.21	-0.190585	0.0407422	0.182946	0.0112684
Especially	HLA_C	792.961	893.216	739.684	-0.171757	0.11993	0.272096	0.0329463

## Sheet: Table S7
ATB_HC			ATB_LTBI			LTBI_HC
gene_name	regulate		gene_name	regulate		gene_name	regulate
RRM2B	up		RALA	up		BAD	up
GALC	up		FSCN1	up		RPS20	up
CTDP1	up		FCN1	up		TMSB10	up
IDI1	up		LPCAT2	up		RRM2B	up
MYDGF	up		DYNLL1	up		GALC	up
ACTB	up		NANS	up		CTDP1	up
CTTN	up		STX4	up		YBX1	up
FTL	up		OAS2	up		IDI1	up
LPCAT2	up		GBP1	up		SIRT2	up
HSP90AB1	up		FKBP15	up		TGFBR3	up
ATP5F1D	up		PLCG1	up		RPL31	up
TOM1	up		MTX2	up		DPP8	up
NCF4	up		CREG1	up		MYDGF	up
NUTF2	up		GOLPH3L	up		SNRPA	up
SEPSECS	up		EIF2D	up		CST7	up
SPARC	up		NSDHL	up		PGM1	up
HSPE1	up		HSD17B12	up		ITGB5	up
KYNU	up		ACSL1	up		RNF13	up
UCHL3	up		METTL3	up		DIS3	up
CLU	up		ANPEP	up		CD59	up
XPO4	up		PARP14	up		CTTN	up
COX5B	up		TMEM167A	up		SF3B2	up
TXN	up		HDAC2	up		KHSRP	up
RABGGTB	up		CES1	up		ATP5F1D	up
WDR20	up		PRKCH	down		ST13	up
ARHGDIA	up		ATP9A	down		PHF5A	up
SLC16A3	up		CS	down		EIF5	up
SERPING1	up		DPP8	down		MYL9	up
ADK	up		CST7	down		CHMP4B	up
SRSF2	up		PGM1	down		PGRMC1	up
CNST	up		GSK3B	down		SYTL4	up
PPBP	up		DDX24	down		POLR2C	up
CYBB	up		RFFL	down		GABPB1	up
TMED3	up		PHF5A	down		ASAH1	up
CD3D	up		PYGB	down		NAPA	up
TPM4	up		STK4	down		LSM5	up
FTH1	up		ACOT8	down		TBC1D13	up
HNRNPH1	up		RBBP7	down		MICU1	up
HINT1	up		ARL2BP	down		PSMD3	up
RPS21	up		TBC1D17	down		PF4V1	up
GRB2	up		NRF1	down		ARHGDIB	up
ISG15	up		LIPA	down		PPARD	up
MYL6B	up		ALDOC	down		RPS12	up
MRPL53	up		BIN2	down		SPARC	up
CRYZL1	up		RFC5	down		SUB1	up
RPS28	up		PCYOX1	down		SKP1	up
TXNDC5	up		UCHL5	down		ABHD14B	up
DEFA3	up		PLS1	down		EEF1B2	up
IGLL5	up		DTD1	down		PDCL3	up
LYPLA2	down		DSTN	down		ECHDC2	up
ALG1	down		DYNLRB1	down		RPL21	up
NSUN2	down		LRRC47	down		RPS10	up
MAT2B	down		LDHA	down		GLO1	up
LIMA1	down		CCDC115	down		RPL36	up
DNM2	down		STAM	down		LSM7	up
ZMPSTE24	down		TOR1B	down		GMFG	up
PXN	down		SORL1	down		SH3BGRL	up
AAAS	down		PPP3CA	down		HAVCR2	up
MAPK1	down		DENR	down		COX5B	up
GZMB	down		SRP14	down		STAM	up
DHRS7	down		NPC1	down		ARRB1	up
PYGB	down		UFC1	down		SORL1	up
IDH3B	down		SH3KBP1	down		THBS1	up
HMOX2	down		AK3	down		GTF2B	up
CSK	down		ITGB1	down		RAB1A	up
INTS9	down		ACAD8	down		SRP14	up
TBC1D17	down		TGOLN2	down		ARHGDIA	up
PITRM1	down		CAST	down		SOD1	up
RNF167	down		CMIP	down		EFHD2	up
VAT1	down		AHCYL2	down		TPM3	up
MTCH2	down		TOR2A	down		RPS27A	up
CD81	down		SQSTM1	down		COPS7B	up
CRYZ	down		PLEKHF1	down		RPS3	up
CD2	down		MAPRE2	down		PPP4C	up
RRAGC	down		GATAD2A	down		TGOLN2	up
RPS6KA1	down		HARS	down		NRGN	up
RPA2	down		BSG	down		RASA2	up
NDUFB3	down		CLP1	down		SUPV3L1	up
RAB14	down		RAB1B	down		DMTN	up
GOT1	down		PACS1	down		C1R	up
ARL1	down		ARHGAP1	down		SQSTM1	up
PDS5A	down		PLEKHF2	down		LSM12	up
SERPINB6	down		MOB2	down		ZNF326	up
DSTN	down		HMGN4	down		PPBP	up
EMC1	down		CA13	down		PF4	up
TAF4	down		RAB11B	down		AIMP1	up
LRRC47	down		SP1	down		HMGB2	up
PDHA1	down		UBE2L3	down		SYTL3	up
PRKAA1	down		GNG2	down		YWHAZ	up
SRPK2	down		HMGB1	down		PIP4P1	up
TES	down		HMGN2	down		RPUSD2	up
TOR1B	down		ATG9A	down		SERPINB8	up
SEC31A	down		FCGR3A	down		PPIB	up
INTS3	down		CRIP1	down		SNRPD1	up
ARL6IP5	down		MGAM	down		GATAD2A	up
DOK2	down		DYNLL2	down		MVD	up
CAMK2G	down					FTH1	up
SSRP1	down					CAVIN2	up
KLRF1	down					GUSB	up
NEK7	down					RPS21	up
GTF2E1	down					RPL38	up
PITPNC1	down					PACS1	up
WASF2	down					ATG13	up
METAP1	down					KCMF1	up
WASHC5	down					RPLP2	up
TMX3	down					RPS27	up
SRP68	down					NDUFV2	up
MECP2	down					EIF3K	up
PDCD6IP	down					C3orf38	up
HARS	down					NPM1	up
CTSW	down					CA13	up
AGFG1	down					RPS27L	up
RAB1B	down					P4HB	up
TBC1D10C	down					LAMP1	up
PDXDC1	down					BLOC1S4	up
PRKAG1	down					HMGB1	up
IST1	down					NACA	up
LCK	down					FAM169A	up
TMEM50A	down					RING1	up
UBE2L3	down					HMGN1	up
ANAPC7	down					RPS28	up
FAM3C	down					TXNDC5	up
PLCG2	down					IGLL5	up
PPME1	down					EEF1G	up
RAB6C	down					ITGB3	up
						RPL17	up
						TXNIP	up
						CCL5	up
						RALA	down
						MRE11	down
						ALG1	down
						LCP2	down
						NUP133	down
						MAVS	down
						DYNLL1	down
						DIDO1	down
						SEC23B	down
						GALK1	down
						MTCH2	down
						LPXN	down
						FKBP15	down
						NDUFA8	down
						TARDBP	down
						PDS5A	down
						SIRT5	down
						IVD	down
						TAF4	down
						THOC6	down
						PDHA1	down
						NUP54	down
						MOB3C	down
						GMPPA	down
						CBR4	down
						NSDHL	down
						CAMK2G	down
						TAF5	down
						SSRP1	down
						CELF1	down
						MTA2	down
						SMARCA5	down
						PAFAH2	down
						NOL9	down
						PUS10	down
						SUCLG1	down
						WASHC5	down
						METTL3	down
						ACAA2	down
						GFM1	down
						TRIM56	down
						C2CD2L	down
						FARSA	down
						ANAPC7	down
						HDAC2	down

## Sheet: Table S8
Cluster	group	ID	Description	GeneRatio	BgRatio	pvalue	geneID	Count
ATB_HC	ATB_HC	hsa05100	Bacterial invasion of epithelial cells	5/75	78/8768	0.000519686100416986	60/2017/1785/5829/10163	5
ATB_HC	ATB_HC	hsa04722	Neurotrophin signaling pathway	6/75	120/8768	0.000540647483373016	396/2885/5594/6195/818/5336	6
ATB_HC	ATB_HC	hsa04714	Thermogenesis	8/75	235/8768	0.000848200212686767	60/513/1329/2885/6195/4709/5562/5571	8
ATB_HC	ATB_HC	hsa05135	Yersinia infection	6/75	138/8768	0.00112672385950795	60/5829/5594/6195/10163/3932	6
ATB_HC	ATB_HC	hsa05205	Proteoglycans in cancer	7/75	204/8768	0.00173275834106655	60/2017/2885/5829/5594/818/5336	7
ATB_HC	ATB_HC	hsa05415	Diabetic cardiomyopathy	7/75	205/8768	0.0017818947990267	513/4689/1329/1536/4709/5160/818	7
ATB_HC	ATB_HC	hsa04921	Oxytocin signaling pathway	6/75	155/8768	0.00204295286758835	60/140465/5594/5562/818/5571	6
ATB_HC	ATB_HC	hsa04922	Glucagon signaling pathway	5/75	107/8768	0.00216013077697082	5834/5160/5562/818/5571	5
ATB_HC	ATB_HC	hsa04217	Necroptosis	6/75	159/8768	0.00232314431440449	2512/3326/1536/2495/5834/818	6
ATB_HC	ATB_HC	hsa04066	HIF-1 signaling pathway	5/75	109/8768	0.00234274532634532	1536/5594/5160/818/5336	5
ATB_HC	ATB_HC	hsa01210	2-Oxocarboxylic acid metabolism	3/75	33/8768	0.00272775529439351	3420/2805/5160	3
ATB_HC	ATB_HC	hsa04670	Leukocyte transendothelial migration	5/75	116/8768	0.00307109917662297	60/4689/1536/5829/5336	5
ATB_HC	ATB_HC	hsa05214	Glioma	4/75	76/8768	0.00398025242257243	2885/5594/818/5336	4
ATB_HC	ATB_HC	hsa05131	Shigellosis	7/75	250/8768	0.00537027602567298	60/2017/5829/5594/64121/10163/5336	7
ATB_HC	ATB_HC	hsa04216	Ferroptosis	3/75	42/8768	0.0054324203132574	2512/1536/2495	3
ATB_HC	ATB_HC	hsa04650	Natural killer cell mediated cytotoxicity	5/75	136/8768	0.00604135699133541	2885/5594/3002/3932/5336	5
ATB_HC	ATB_HC	hsa04910	Insulin signaling pathway	5/75	138/8768	0.00642091620917062	2885/5594/5834/5562/5571	5
ATB_HC	ATB_HC	hsa00860	Porphyrin metabolism	3/75	46/8768	0.00701026699569062	2512/2495/3163	3
ATB_HC	ATB_HC	hsa04380	Osteoclast differentiation	5/75	143/8768	0.00744276936563391	4689/2885/5594/3932/5336	5
ATB_HC	ATB_HC	hsa04662	B cell receptor signaling pathway	4/75	91/8768	0.00753253100728882	2885/5594/975/5336	4
ATB_HC	ATB_HC	hsa03272	Virion - Hepatitis viruses	3/75	48/8768	0.00789077797381664	975/10015/9798	3
ATB_HC	ATB_HC	hsa04666	Fc gamma R-mediated phagocytosis	4/75	99/8768	0.0100810958814599	1785/5594/10163/5336	4
ATB_HC	ATB_HC	hsa05410	Hypertrophic cardiomyopathy	4/75	99/8768	0.0100810958814599	60/7171/5562/5571	4
ATB_HC	ATB_HC	hsa04150	mTOR signaling pathway	5/75	158/8768	0.0111822959253409	2885/5594/64121/6195/5562	5
ATB_HC	ATB_HC	hsa04659	Th17 cell differentiation	4/75	109/8768	0.0139789683564101	3326/915/5594/3932	4
ATB_HC	ATB_HC	hsa04931	Insulin resistance	4/75	109/8768	0.0139789683564101	5834/6195/5562/5571	4
ATB_HC	ATB_HC	hsa04370	VEGF signaling pathway	3/75	60/8768	0.0145145373392	5829/5594/5336	3
ATB_HC	ATB_HC	hsa04914	Progesterone-mediated oocyte maturation	4/75	111/8768	0.0148585118420783	3326/5594/6195/51434	4
ATB_HC	ATB_HC	hsa04530	Tight junction	5/75	170/8768	0.0149739723304707	60/2017/140465/5562/5571	5
ATB_HC	ATB_HC	hsa04978	Mineral absorption	3/75	61/8768	0.0151730812869394	2512/2495/3163	3
ATB_HC	ATB_HC	hsa05171	Coronavirus disease - COVID-19	6/75	238/8768	0.0159096747556973	1536/6227/9636/6234/5594/5336	6
ATB_HC	ATB_HC	hsa00900	Terpenoid backbone biosynthesis	2/75	23/8768	0.0162630907737442	3422/10269	2
ATB_HC	ATB_HC	hsa04720	Long-term potentiation	3/75	67/8768	0.019476278161895	5594/6195/818	3
ATB_HC	ATB_HC	hsa04660	T cell receptor signaling pathway	4/75	122/8768	0.02032068138999	915/2885/5594/3932	4
ATB_HC	ATB_HC	hsa04664	Fc epsilon RI signaling pathway	3/75	69/8768	0.0210454886506641	2885/5594/5336	3
ATB_HC	ATB_HC	hsa05230	Central carbon metabolism in cancer	3/75	71/8768	0.0226823484743189	9123/5594/5160	3
ATB_HC	ATB_HC	hsa05223	Non-small cell lung cancer	3/75	73/8768	0.0243868994955062	2885/5594/5336	3
ATB_HC	ATB_HC	hsa04062	Chemokine signaling pathway	5/75	193/8768	0.0244762426472826	5473/2885/5829/5594/5336	5
ATB_HC	ATB_HC	hsa04613	Neutrophil extracellular trap formation	5/75	193/8768	0.0244762426472826	60/4689/1536/5594/5336	5
ATB_HC	ATB_HC	hsa01230	Biosynthesis of amino acids	3/75	75/8768	0.0261591182175035	27430/3420/2805	3
ATB_HC	ATB_HC	hsa04068	FoxO signaling pathway	4/75	133/8768	0.0268808191878068	2885/5594/5562/5571	4
ATB_HC	ATB_HC	hsa00020	Citrate cycle (TCA cycle)	2/75	30/8768	0.0269092441366115	3420/5160	2
ATB_HC	ATB_HC	hsa05012	Parkinson disease	6/75	271/8768	0.0280639446430103	513/1329/7295/4709/818/7332	6
ATB_HC	ATB_HC	hsa04210	Apoptosis	4/75	136/8768	0.0288663897961258	60/5594/3002/1521	4
ATB_HC	ATB_HC	hsa05140	Leishmaniasis	3/75	79/8768	0.0299061550091901	4689/1536/5594	3
ATB_HC	ATB_HC	hsa01521	EGFR tyrosine kinase inhibitor resistance	3/75	80/8768	0.0308850004592427	2885/5594/5336	3
ATB_HC	ATB_HC	hsa04114	Oocyte meiosis	4/75	139/8768	0.0309374200372723	5594/6195/818/51434	4
ATB_HC	ATB_HC	hsa05020	Prion disease	6/75	278/8768	0.0312650402410406	513/4689/1329/1536/5594/4709	6
ATB_HC	ATB_HC	hsa05418	Fluid shear stress and atherosclerosis	4/75	141/8768	0.0323658392062882	60/3326/7295/5562	4
ATB_HC	ATB_HC	hsa04710	Circadian rhythm	2/75	34/8768	0.033953402391414	5562/5571	2
ATB_HC	ATB_HC	hsa05417	Lipid and atherosclerosis	5/75	216/8768	0.0372121689527446	3326/4689/1536/5594/818	5
ATB_HC	ATB_HC	hsa04072	Phospholipase D signaling pathway	4/75	149/8768	0.0384638622459645	2885/1785/5594/5336	4
ATB_HC	ATB_HC	hsa05235	PD-L1 expression and PD-1 checkpoint pathway in cancer	3/75	90/8768	0.0415896597406683	915/5594/3932	3
ATB_HC	ATB_HC	hsa05340	Primary immunodeficiency	2/75	38/8768	0.0416302437351947	915/3932	2
ATB_HC	ATB_HC	hsa05208	Chemical carcinogenesis - reactive oxygen species	5/75	226/8768	0.0438222557864344	513/1329/2885/5594/4709	5
ATB_HC	ATB_HC	hsa04520	Adherens junction	3/75	93/8768	0.0451214302558704	60/5594/10163	3
ATB_HC	ATB_HC	hsa04658	Th1 and Th2 cell differentiation	3/75	93/8768	0.0451214302558704	915/5594/3932	3
ATB_HC	ATB_HC	hsa04912	GnRH signaling pathway	3/75	93/8768	0.0451214302558704	2885/5594/818	3
ATB_HC	ATB_HC	hsa04932	Non-alcoholic fatty liver disease	4/75	157/8768	0.0451800207292998	1329/4709/5562/5571	4
ATB_HC	ATB_HC	hsa05215	Prostate cancer	3/75	98/8768	0.0513288560483264	3326/2885/5594	3
ATB_HC	ATB_HC	hsa05231	Choline metabolism in cancer	3/75	99/8768	0.052617848553541	2885/5594/10163	3
ATB_HC	ATB_HC	hsa03022	Basal transcription factors	2/75	44/8768	0.0542240244836888	6874/2960	2
ATB_HC	ATB_HC	hsa04933	AGE-RAGE signaling pathway in diabetic complications	3/75	101/8768	0.0552427023852346	1536/5594/5336	3
ATB_HC	ATB_HC	hsa05225	Hepatocellular carcinoma	4/75	170/8768	0.0574118056825639	60/2885/5594/5336	4
ATB_HC	ATB_HC	hsa05110	Vibrio cholerae infection	2/75	51/8768	0.0703673415959866	60/5336	2
ATB_HC	ATB_HC	hsa00270	Cysteine and methionine metabolism	2/75	52/8768	0.0727884302467964	27430/2805	2
ATB_LTBI	ATB_LTBI	hsa04962	Vasopressin-regulated water reabsorption	4/59	44/8768	0.000205375898573149	8655/6810/9230/140735	4
ATB_LTBI	ATB_LTBI	hsa04137	Mitophagy - animal	5/59	105/8768	0.000670708935065433	10651/79735/8878/6667/79065	5
ATB_LTBI	ATB_LTBI	hsa00500	Starch and sucrose metabolism	3/59	40/8768	0.00239608839242208	5236/5834/8972	3
LTBI_HC	LTBI_HC	hsa03010	Ribosome	15/112	172/8768	3.99846695486956e-09	6224/6160/6206/6144/6204/25873/6233/6188/6227/6169/6181/6232/51065/6234/6139	15
LTBI_HC	LTBI_HC	hsa05171	Coronavirus disease - COVID-19	17/112	238/8768	7.21472816504422e-09	6224/6160/6206/6144/6204/25873/6233/6188/715/6227/6169/6181/6232/51065/6234/6139/57506	17
LTBI_HC	LTBI_HC	hsa05014	Amyotrophic lateral sclerosis	13/112	371/8768	0.000858448582708847	572/513/5709/1329/5861/6647/8878/9776/4729/55746/4702/23435/53371	13

## Sheet: Table S9
SLC7A5					PDE4D					CXCR4					SOCS3					SLC7A5-PDE4D-CXCR4-SOCS3
cut off	Sensitivity	Specificity	Youden Index		cut off	Sensitivity	Specificity	Youden Index		cut off	Sensitivity	Specificity	Youden Index		cut off	Sensitivity	Specificity	Youden Index		cut off	Sensitivity	Specificity	Youden Index
> 1.422	0.8333	0.8235	0.6568		> 1.119	0.9	0.7059	0.6059		> 2.958	0.5667	0.9608	0.5275		> 1.950	0.7	0.8235	0.5235		0.402255	0.8	0.882	0.682
> 1.909	0.7	0.9412	0.6412		> 1.108	0.9	0.6863	0.5863		> 2.834	0.5667	0.9412	0.5079		> 2.087	0.6667	0.8431	0.5098		0.435484	0.767	0.902	0.669
> 1.406	0.8333	0.8039	0.6372		> 1.064	0.9333	0.6471	0.5804		> 3.012	0.5333	0.9608	0.4941		> 1.889	0.7	0.8039	0.5039		0.383819	0.833	0.882	0.715
> 1.746	0.7333	0.902	0.6353		> 1.139	0.8667	0.7059	0.5726		> 2.701	0.5667	0.9216	0.4883		> 2.015	0.6667	0.8235	0.4902		0.580419	0.667	0.941	0.608
> 1.362	0.8667	0.7647	0.6314		> 1.104	0.9	0.6667	0.5667		> 2.614	0.5667	0.902	0.4687		> 1.803	0.7	0.7843	0.4843		0.522369	0.7	0.902	0.602
> 1.559	0.7667	0.8627	0.6294		> 1.048	0.9333	0.6275	0.5608		> 3.041	0.5	0.9608	0.4608		> 2.215	0.6333	0.8431	0.4764		0.424027	0.8	0.902	0.702
> 1.456	0.8	0.8235	0.6235		> 1.228	0.7667	0.7843	0.551		> 2.210	0.6333	0.8235	0.4568		> 1.751	0.7	0.7647	0.4647		0.377696	0.867	0.882	0.749
> 1.834	0.7	0.9216	0.6216		> 1.088	0.9	0.6471	0.5471		> 2.535	0.5667	0.8824	0.4491		> 2.767	0.6	0.8627	0.4627		0.571165	0.7	0.941	0.641
> 1.396	0.8333	0.7843	0.6176		> 1.189	0.8	0.7451	0.5451		> 2.361	0.6	0.8431	0.4431		> 1.304	0.8	0.6471	0.4471		0.459547	0.733	0.902	0.635
> 1.674	0.7333	0.8824	0.6157		> 1.040	0.9333	0.6078	0.5411		> 1.709	0.7333	0.7059	0.4392		> 1.746	0.7	0.7451	0.4451		0.664305	0.667	0.961	0.628
> 1.336	0.8667	0.7451	0.6118		> 1.149	0.8333	0.7059	0.5392		> 2.128	0.6333	0.8039	0.4372		> 2.523	0.6	0.8431	0.4431		0.168619	0.933	0.745	0.678
> 1.509	0.7667	0.8431	0.6098		> 1.220	0.7667	0.7647	0.5314		> 2.061	0.6667	0.7647	0.4314		> 1.142	0.8333	0.6078	0.4411		0.31866	0.867	0.863	0.73
> 1.987	0.6667	0.9412	0.6079		> 1.163	0.8	0.7255	0.5255		> 1.041	0.9	0.5294	0.4294		> 3.005	0.5667	0.8627	0.4294		0.568147	0.7	0.922	0.622
> 1.791	0.7	0.902	0.602		> 1.013	0.9333	0.5882	0.5215		> 2.477	0.5667	0.8627	0.4294		> 1.238	0.8	0.6275	0.4275		0.243338	0.9	0.824	0.724
> 1.377	0.8333	0.7647	0.598		> 1.232	0.7333	0.7843	0.5176		> 3.143	0.4667	0.9608	0.4275		> 1.740	0.7	0.7255	0.4255		0.7481	0.633	0.98	0.613
> 1.599	0.7333	0.8627	0.596		> 1.210	0.7667	0.7451	0.5118		> 1.860	0.7	0.7255	0.4255		> 1.136	0.8333	0.5882	0.4215		0.179635	0.933	0.784	0.717
> 1.309	0.8667	0.7255	0.5922		> 1.150	0.8	0.7059	0.5059		> 2.267	0.6	0.8235	0.4235		> 1.456	0.7333	0.6863	0.4196		0.162072	0.967	0.745	0.712
> 1.486	0.7667	0.8235	0.5902		> 1.314	0.7	0.8039	0.5039		> 1.641	0.7333	0.6863	0.4196		> 1.383	0.7667	0.6471	0.4138		0.262471	0.867	0.843	0.71
> 2.021	0.6333	0.9412	0.5745		> 0.9847	0.9333	0.5686	0.5019		> 2.091	0.6333	0.7843	0.4176		> 1.169	0.8	0.6078	0.4078		0.237058	0.9	0.804	0.704
> 1.303	0.8667	0.7059	0.5726		> 1.470	0.6333	0.8627	0.496		> 1.133	0.8667	0.549	0.4157		> 1.608	0.7	0.7059	0.4059		0.741772	0.667	0.98	0.647
> 1.300	0.8667	0.6863	0.553		> 1.372	0.6667	0.8235	0.4902		> 1.324	0.7667	0.6471	0.4138		> 1.104	0.8333	0.5686	0.4019		0.174217	0.933	0.765	0.698
> 2.062	0.6	0.9412	0.5412		> 1.260	0.7	0.7843	0.4843		> 2.011	0.6667	0.7451	0.4118		> 1.450	0.7333	0.6667	0.4		0.151202	0.967	0.725	0.692
> 1.291	0.8667	0.6667	0.5334		> 0.9739	0.9333	0.549	0.4823		> 0.9758	0.9	0.5098	0.4098		> 3.296	0.5333	0.8627	0.396		0.253981	0.867	0.824	0.691
> 1.181	0.9	0.6275	0.5275		> 1.449	0.6333	0.8431	0.4764		> 2.459	0.5667	0.8431	0.4098		> 1.470	0.7	0.6863	0.3863		0.81714	0.6	0.98	0.58
> 1.140	0.9333	0.5882	0.5215		> 1.354	0.6667	0.8039	0.4706		> 1.752	0.7	0.7059	0.4059		> 3.500	0.5	0.8824	0.3824		0.207472	0.933	0.804	0.737
> 1.268	0.8667	0.6471	0.5138		> 0.9658	0.9333	0.5294	0.4627		> 1.149	0.8333	0.5686	0.4019		> 1.056	0.8333	0.549	0.3823		0.143244	0.967	0.706	0.673
> 2.111	0.5667	0.9412	0.5079		> 1.507	0.6	0.8627	0.4627		> 1.576	0.7333	0.6667	0.4		> 1.445	0.7333	0.6471	0.3804		0.896322	0.567	1	0.567
> 1.179	0.9	0.6078	0.5078		> 1.408	0.6333	0.8235	0.4568		> 0.8695	0.9667	0.4314	0.3981		> 0.9677	0.8667	0.5098	0.3765		0.141123	0.967	0.686	0.653
> 1.102	0.9333	0.5686	0.5019		> 0.9570	0.9333	0.5098	0.4431		> 2.073	0.6333	0.7647	0.398		> 1.026	0.8333	0.5294	0.3627		0.88399	0.6	1	0.6
> 1.217	0.8667	0.6275	0.4942		> 0.9110	0.9667	0.4706	0.4373		> 1.115	0.8667	0.5294	0.3961		> 3.428	0.5	0.8627	0.3627		0.914248	0.533	1	0.533
> 2.425	0.5333	0.9608	0.4941		> 1.533	0.5667	0.8627	0.4294		> 1.310	0.7667	0.6275	0.3942		> 0.9372	0.8667	0.4902	0.3569		0.138081	0.967	0.667	0.634
> 1.172	0.9	0.5882	0.4882		> 1.853	0.4667	0.9608	0.4275		> 3.243	0.4333	0.9608	0.3941		> 4.558	0.4333	0.9216	0.3549		0.102563	1	0.627	0.627
> 1.065	0.9333	0.549	0.4823		> 0.9479	0.9333	0.4902	0.4235		> 1.958	0.6667	0.7255	0.3922		> 3.586	0.4667	0.8824	0.3491		0.123331	1	0.667	0.667
> 2.644	0.5	0.9804	0.4804		> 1.711	0.5	0.9216	0.4216		> 0.9549	0.9	0.4902	0.3902		> 1.003	0.8333	0.5098	0.3431		0.0912973	1	0.608	0.608
> 2.196	0.5333	0.9412	0.4745		> 0.9044	0.9667	0.451	0.4177		> 0.9067	0.9333	0.451	0.3843		> 0.9287	0.8667	0.4706	0.3373		0.950144	0.5	1	0.5
> 3.125	0.4667	1	0.4667		> 1.823	0.4667	0.9412	0.4079		> 1.142	0.8333	0.549	0.3823		> 3.899	0.4333	0.902	0.3353		0.107356	1	0.647	0.647
> 1.027	0.9333	0.5294	0.4627		> 0.9295	0.9333	0.4706	0.4039		> 1.437	0.7333	0.6471	0.3804		> 0.8056	0.9	0.4314	0.3314		0.0767477	1	0.588	0.588
> 2.622	0.5	0.9608	0.4608		> 1.669	0.5	0.902	0.402		> 0.8277	0.9667	0.4118	0.3785		> 5.020	0.4	0.9216	0.3216		0.979628	0.467	1	0.467
> 2.879	0.4667	0.9804	0.4471		> 0.9002	0.9667	0.4314	0.3981		> 1.280	0.7667	0.6078	0.3745		> 0.8839	0.8667	0.451	0.3177		0.0672833	1	0.569	0.569
> 1.012	0.9333	0.5098	0.4431		> 1.559	0.5333	0.8627	0.396		> 0.9268	0.9	0.4706	0.3706		> 3.649	0.4333	0.8824	0.3157		0.0616229	1	0.549	0.549
> 3.494	0.4333	1	0.4333		> 1.989	0.4333	0.9608	0.3941		> 1.166	0.8	0.5686	0.3686		> 0.7704	0.9	0.4118	0.3118		0.984931	0.433	1	0.433
> 1.008	0.9333	0.4902	0.4235		> 1.771	0.4667	0.9216	0.3883		> 0.8994	0.9333	0.4314	0.3647		> 5.450	0.3667	0.9412	0.3079		0.0580575	1	0.529	0.529
> 1.003	0.9333	0.4706	0.4039		> 1.641	0.5	0.8824	0.3824		> 3.386	0.4	0.9608	0.3608		> 0.7092	0.9333	0.3725	0.3058		0.0433131	1	0.412	0.412
> 3.869	0.4	1	0.4		> 0.8842	0.9667	0.4118	0.3785		> 0.8036	0.9667	0.3922	0.3589		> 0.6405	0.9667	0.3333	0.3		0.0524167	1	0.51	0.51
> 0.9997	0.9333	0.451	0.3843		> 1.607	0.5	0.8627	0.3627		> 1.238	0.7667	0.5882	0.3549		> 0.8345	0.8667	0.4314	0.2981		0.990023	0.4	1	0.4
> 3.903	0.3667	1	0.3667		> 2.118	0.4	0.9608	0.3608		> 0.9137	0.9	0.451	0.351		> 0.7477	0.9	0.3922	0.2922		0.0454274	1	0.451	0.451
> 0.9981	0.9333	0.4314	0.3647		> 0.8649	0.9667	0.3922	0.3589		> 3.876	0.3667	0.9804	0.3471		> 5.203	0.3667	0.9216	0.2883		0.0430369	1	0.392	0.392
> 0.9856	0.9333	0.4118	0.3451		> 0.8601	0.9667	0.3725	0.3392		> 0.7882	0.9667	0.3725	0.3392		> 0.7003	0.9333	0.3529	0.2862		0.0482612	1	0.49	0.49
> 4.243	0.3333	1	0.3333		> 2.131	0.3667	0.9608	0.3275		> 1.193	0.7667	0.5686	0.3353		> 0.6377	0.9667	0.3137	0.2804		0.0443318	1	0.431	0.431
> 0.9567	0.9333	0.3922	0.3255		> 0.8591	0.9667	0.3529	0.3196		> 0.7381	1	0.3333	0.3333		> 5.661	0.3333	0.9412	0.2745		0.0405967	1	0.373	0.373
> 0.9117	0.9667	0.3529	0.3196		> 0.8502	0.9667	0.3333	0.3		> 3.565	0.3667	0.9608	0.3275		> 0.7253	0.9	0.3725	0.2725		0.992337	0.367	1	0.367
> 0.9339	0.9333	0.3725	0.3058		> 2.187	0.3333	0.9608	0.2941		> 0.7662	0.9667	0.3529	0.3196		> 0.6667	0.9333	0.3333	0.2666		0.0463523	1	0.471	0.471
> 0.8927	0.9667	0.3333	0.3		> 0.8410	0.9667	0.3137	0.2804		> 4.159	0.3333	0.9804	0.3137		> 0.6258	0.9667	0.2941	0.2608		0.0356034	1	0.353	0.353
> 4.708	0.3	1	0.3		> 2.383	0.3	0.9804	0.2804		> 0.7146	1	0.3137	0.3137		> 0.6072	0.9667	0.2745	0.2412		0.0315786	1	0.333	0.333
> 0.9266	0.9333	0.3529	0.2862		> 0.8389	0.9667	0.2941	0.2608		> 0.7488	0.9667	0.3333	0.3		> 5.792	0.3	0.9412	0.2412		0.994392	0.333	1	0.333
> 0.8439	0.9667	0.3137	0.2804		> 2.293	0.3	0.9608	0.2608		> 0.6893	1	0.2941	0.2941		> 5.917	0.2667	0.9608	0.2275		0.0300374	1	0.314	0.314
> 4.894	0.2667	1	0.2667		> 2.514	0.2667	0.9804	0.2471		> 4.238	0.3	0.9804	0.2804		> 0.5890	0.9667	0.2549	0.2216		0.996749	0.3	1	0.3
> 0.7999	0.9667	0.2941	0.2608		> 0.8211	0.9667	0.2745	0.2412		> 0.6776	1	0.2745	0.2745		> 5.862	0.2667	0.9412	0.2079		0.0284483	1	0.294	0.294
> 0.7817	0.9667	0.2745	0.2412		> 0.8029	0.9667	0.2549	0.2216		> 0.6685	1	0.2549	0.2549		> 0.5625	0.9667	0.2353	0.202		0.0270401	1	0.275	0.275
> 5.429	0.2333	1	0.2333		> 2.641	0.2333	0.9804	0.2137		> 4.314	0.2667	0.9804	0.2471		> 8.830	0.2	1	0.2		0.998236	0.267	1	0.267
> 0.7304	0.9667	0.2549	0.2216		> 0.7963	0.9667	0.2353	0.202		> 0.5911	1	0.2353	0.2353		> 6.179	0.2333	0.9608	0.1941		0.0263126	1	0.255	0.255
> 0.6260	1	0.2157	0.2157		> 2.792	0.2	1	0.2		> 0.5139	1	0.2157	0.2157		> 0.5358	0.9667	0.2157	0.1824		0.0232118	1	0.235	0.235
> 0.6621	0.9667	0.2353	0.202		> 0.6899	1	0.1961	0.1961		> 4.399	0.2333	0.9804	0.2137		> 8.238	0.2	0.9804	0.1804		0.999149	0.233	1	0.233
> 6.300	0.2	1	0.2		> 0.7647	0.9667	0.2157	0.1824		> 0.5054	1	0.1961	0.1961		> 9.266	0.1667	1	0.1667		0.0204319	1	0.216	0.216
> 0.6028	1	0.1961	0.1961		> 2.676	0.2	0.9804	0.1804		> 4.698	0.2	0.9804	0.1804		> 0.5118	0.9667	0.1961	0.1628		0.999916	0.2	1	0.2
> 0.6283	0.9667	0.2157	0.1824		> 0.6827	1	0.1765	0.1765		> 0.4852	1	0.1765	0.1765		> 7.068	0.2	0.9608	0.1608		0.0200106	1	0.196	0.196
> 0.5721	1	0.1765	0.1765		> 3.000	0.1667	1	0.1667		> 0.4382	1	0.1569	0.1569		> 0.4793	0.9667	0.1765	0.1432		0.0198725	1	0.176	0.176
> 7.069	0.1667	1	0.1667		> 0.7163	0.9667	0.1961	0.1628		> 4.942	0.1667	0.9804	0.1471		> 9.940	0.1333	1	0.1333		0.999966	0.167	1	0.167
> 0.5612	1	0.1569	0.1569		> 0.6595	1	0.1569	0.1569		> 0.3816	1	0.1373	0.1373		> 0.4586	0.9667	0.1569	0.1236		0.0195479	1	0.157	0.157
> 0.5398	1	0.1373	0.1373		> 0.6329	1	0.1373	0.1373		> 0.3514	1	0.1176	0.1176		> 0.3515	1	0.1176	0.1176		0.0186868	1	0.137	0.137
> 7.592	0.1333	1	0.1333		> 3.337	0.1333	1	0.1333		> 4.972	0.1333	0.9804	0.1137		> 0.4305	0.9667	0.1373	0.104		1	0.133	1	0.133
> 0.5184	1	0.1176	0.1176		> 0.6265	1	0.1176	0.1176		> 5.798	0.1	1	0.1		> 11.20	0.1	1	0.1		0.017271	1	0.118	0.118
> 7.906	0.1	1	0.1		> 3.651	0.1	1	0.1		> 0.3326	1	0.09804	0.09804		> 0.2970	1	0.09804	0.09804		1	0.1	1	0.1
> 0.5112	1	0.09804	0.09804		> 0.6182	1	0.09804	0.09804		> 5.357	0.1	0.9804	0.0804		> 0.3858	0.9667	0.1176	0.0843		0.0162125	1	0.098	0.098
> 0.4903	1	0.07843	0.07843		> 0.5992	1	0.07843	0.07843		> 0.2845	1	0.07843	0.07843		> 0.2456	1	0.07843	0.07843		0.0146516	1	0.078	0.078
> 8.310	0.06667	1	0.06667		> 4.578	0.06667	1	0.06667		> 6.549	0.06667	1	0.06667		> 12.98	0.06667	1	0.06667		1	0.067	1	0.067
> 0.4548	1	0.05882	0.05882		> 0.5838	1	0.05882	0.05882		> 0.2460	1	0.05882	0.05882		> 0.2138	1	0.05882	0.05882		0.0133502	1	0.059	0.059
> 0.4291	1	0.03922	0.03922		> 0.5086	1	0.03922	0.03922		> 0.2096	1	0.03922	0.03922		> 0.1687	1	0.03922	0.03922		0.012809	1	0.039	0.039
> 15.09	0.03333	1	0.03333		> 5.970	0.03333	1	0.03333		> 7.305	0.03333	1	0.03333		> 14.69	0.03333	1	0.03333		1	0.033	1	0.033
> 0.4167	1	0.01961	0.01961		> 0.3908	1	0.01961	0.01961		> 0.1744	1	0.01961	0.01961		> 0.1108	1	0.01961	0.01961		0.0108135	1	0.02	0.02
																				-0.990667	1	0	0
																				2	0	1	0
																				a. 最小界限值是最小观测检验值减 1，最大界限值是最大观测检验值加 1。所有其它的界限值都是两个邻近的观测检验值的平均值。		1	0

## Sheet: Table S10
SLC7A5					PDE4D					PER1					SLC7A5-PDE4D-PER1
cut off	Sensitivity	Specificity	Youden Index		cut off	Sensitivity	Specificity	Youden Index		cut off	Sensitivity	Specificity	Youden Index		cut off	Sensitivity	Specificity	Youden Index
> 1.404	0.9333	0.8039	0.7372		> 1.226	0.8667	0.7843	0.651		> 1.392	0.8667	0.7843	0.651		0.370378	0.9	0.922	0.822
> 1.423	0.9	0.8235	0.7235		> 1.220	0.8667	0.7647	0.6314		> 1.463	0.8333	0.8039	0.6372		0.320037	0.9	0.902	0.802
> 1.396	0.9333	0.7843	0.7176		> 1.244	0.8333	0.7843	0.6176		> 1.376	0.8667	0.7647	0.6314		0.399036	0.867	0.922	0.789
> 1.958	0.7667	0.9412	0.7079		> 1.195	0.8667	0.7451	0.6118		> 1.646	0.8	0.8235	0.6235		0.261805	0.9	0.882	0.782
> 1.409	0.9	0.8039	0.7039		> 1.163	0.8667	0.7255	0.5922		> 1.418	0.8333	0.7843	0.6176		0.454945	0.833	0.941	0.774
> 1.375	0.9333	0.7647	0.698		> 1.374	0.7667	0.8235	0.5902		> 1.329	0.8667	0.7451	0.6118		0.683296	0.767	1	0.767
> 1.448	0.8667	0.8235	0.6902		> 1.271	0.8	0.7843	0.5843		> 1.223	0.9	0.7059	0.6059		0.237324	0.9	0.863	0.763
> 1.834	0.7667	0.9216	0.6883		> 1.443	0.7333	0.8431	0.5764		> 1.507	0.8	0.8039	0.6039		0.582128	0.8	0.961	0.761
> 1.671	0.8	0.8824	0.6824		> 1.130	0.8667	0.7059	0.5726		> 1.285	0.8667	0.7255	0.5922		0.420631	0.833	0.922	0.755
> 1.336	0.9333	0.7451	0.6784		> 1.326	0.7667	0.8039	0.5706		> 1.813	0.7667	0.8235	0.5902		0.647192	0.767	0.98	0.747
> 1.495	0.8333	0.8431	0.6764		> 1.521	0.7	0.8627	0.5627		> 1.168	0.9	0.6863	0.5863		0.216188	0.9	0.843	0.743
> 2.102	0.7333	0.9412	0.6745		> 1.411	0.7333	0.8235	0.5568		> 1.910	0.7333	0.8431	0.5764		0.519854	0.8	0.941	0.741
> 1.789	0.7667	0.902	0.6687		> 1.735	0.6333	0.9216	0.5549		> 1.254	0.8667	0.7059	0.5726		0.734695	0.733	1	0.733
> 1.564	0.8	0.8627	0.6627		> 1.108	0.8667	0.6863	0.553		> 1.116	0.9	0.6667	0.5667		0.615969	0.767	0.961	0.728
> 2.275	0.7	0.9608	0.6608		> 1.284	0.7667	0.7843	0.551		> 1.877	0.7333	0.8235	0.5568		0.198371	0.9	0.824	0.724
> 1.309	0.9333	0.7255	0.6588		> 1.635	0.6667	0.8824	0.5491		> 2.351	0.6333	0.9216	0.5549		0.188707	0.9	0.804	0.704
> 1.478	0.8333	0.8235	0.6568		> 1.454	0.7	0.8431	0.5431		> 1.106	0.9	0.6471	0.5471		0.791947	0.7	1	0.7
> 1.740	0.7667	0.8824	0.6491		> 1.669	0.6333	0.902	0.5353		> 1.974	0.7	0.8431	0.5431		0.171208	0.9	0.784	0.684
> 1.510	0.8	0.8431	0.6431		> 1.104	0.8667	0.6667	0.5334		> 2.428	0.6	0.9412	0.5412		0.809499	0.667	1	0.667
> 2.184	0.7	0.9412	0.6412		> 1.605	0.6667	0.8627	0.5294		> 2.329	0.6333	0.902	0.5353		0.160182	0.9	0.765	0.665
> 1.303	0.9333	0.7059	0.6392		> 1.861	0.5667	0.9608	0.5275		> 2.121	0.6667	0.8627	0.5294		0.158032	0.9	0.745	0.645
> 2.401	0.6667	0.9608	0.6275		> 1.793	0.6	0.9216	0.5216		> 1.080	0.9	0.6275	0.5275		0.832737	0.633	1	0.633
> 1.300	0.9333	0.6863	0.6196		> 1.647	0.6333	0.8824	0.5157		> 2.392	0.6	0.9216	0.5216		0.156847	0.9	0.725	0.625
> 2.765	0.6333	0.9804	0.6137		> 1.076	0.8667	0.6471	0.5138		> 2.316	0.6333	0.8824	0.5157		0.133474	0.9	0.706	0.606
> 1.291	0.9333	0.6667	0.6		> 1.823	0.5667	0.9412	0.5079		> 2.061	0.6667	0.8431	0.5098		0.858744	0.6	1	0.6
> 2.570	0.6333	0.9608	0.5941		> 1.048	0.8667	0.6275	0.4942		> 2.464	0.5667	0.9412	0.5079		0.104444	0.9	0.686	0.586
> 1.268	0.9333	0.6471	0.5804		> 1.922	0.5333	0.9608	0.4941		> 1.014	0.9	0.6078	0.5078		0.0983105	0.9	0.667	0.567
> 2.921	0.6	0.9804	0.5804		> 1.803	0.5667	0.9216	0.4883		> 2.223	0.6333	0.8627	0.496		0.911503	0.567	1	0.567
> 1.216	0.9333	0.6275	0.5608		> 1.040	0.8667	0.6078	0.4745		> 0.8401	1	0.4902	0.4902		0.0970155	0.9	0.647	0.547
> 1.117	0.9667	0.5882	0.5549		> 2.017	0.5	0.9608	0.4608		> 0.9484	0.9	0.5882	0.4882		0.082991	0.933	0.608	0.541
> 2.954	0.5667	0.9804	0.5471		> 1.013	0.8667	0.5882	0.4549		> 0.9046	0.9333	0.549	0.4823		0.966301	0.533	1	0.533
> 1.179	0.9333	0.6078	0.5411		> 0.9847	0.8667	0.5686	0.4353		> 0.8638	0.9667	0.5098	0.4765		0.0948919	0.9	0.627	0.527
> 1.102	0.9667	0.5686	0.5353		> 2.078	0.4667	0.9608	0.4275		> 2.532	0.5333	0.9412	0.4745		0.0751867	0.933	0.588	0.521
> 1.148	0.9333	0.5882	0.5215		> 0.9739	0.8667	0.549	0.4157		> 0.8268	1	0.4706	0.4706		0.0884672	0.9	0.608	0.508
> 1.065	0.9667	0.549	0.5157		> 0.9658	0.8667	0.5294	0.3961		> 0.9194	0.9	0.5686	0.4686		0.0664003	0.933	0.569	0.502
> 3.030	0.5333	0.9804	0.5137		> 2.104	0.4333	0.9608	0.3941		> 0.8984	0.9333	0.5294	0.4627		0.972291	0.5	1	0.5
> 3.319	0.5	1	0.5		> 0.9570	0.8667	0.5098	0.3765		> 2.674	0.5	0.9608	0.4608		0.0628545	0.933	0.549	0.482
> 1.027	0.9667	0.5294	0.4961		> 0.9084	0.9	0.4706	0.3706		> 0.8535	0.9667	0.4902	0.4569		0.980085	0.467	1	0.467
> 3.107	0.5	0.9804	0.4804		> 2.155	0.4	0.9608	0.3608		> 0.8166	1	0.451	0.451		0.0598266	0.933	0.529	0.462
> 1.012	0.9667	0.5098	0.4765		> 0.9479	0.8667	0.4902	0.3569		> 0.9105	0.9	0.549	0.449		0.0588901	0.933	0.51	0.443
> 3.544	0.4667	1	0.4667		> 0.9044	0.9	0.451	0.351		> 0.8851	0.9333	0.5098	0.4431		0.98911	0.433	1	0.433
> 1.008	0.9667	0.4902	0.4569		> 2.374	0.3667	0.9804	0.3471		> 2.612	0.5	0.9412	0.4412		0.057572	0.933	0.49	0.423
> 1.003	0.9667	0.4706	0.4373		> 0.9269	0.8667	0.4706	0.3373		> 0.8061	1	0.4314	0.4314		0.0546294	0.933	0.471	0.404
> 3.643	0.4333	1	0.4333		> 0.9002	0.9	0.4314	0.3314		> 2.921	0.4667	0.9608	0.4275		0.994085	0.4	1	0.4
> 0.9997	0.9667	0.451	0.4177		> 2.267	0.3667	0.9608	0.3275		> 0.8059	1	0.4118	0.4118		0.0463893	0.967	0.431	0.398
> 3.847	0.4	1	0.4		> 2.441	0.3333	0.9804	0.3137		> 3.179	0.4333	0.9608	0.3941		0.0515924	0.933	0.451	0.384
> 0.9981	0.9667	0.4314	0.3981		> 0.8842	0.9	0.4118	0.3118		> 0.7929	1	0.3922	0.3922		0.0433919	0.967	0.412	0.379
> 0.9856	0.9667	0.4118	0.3785		> 2.780	0.3	1	0.3		> 0.7793	1	0.3725	0.3725		0.997714	0.367	1	0.367
> 4.107	0.3667	1	0.3667		> 0.8649	0.9	0.3922	0.2922		> 3.403	0.3667	1	0.3667		0.0487859	0.933	0.431	0.364
> 0.9567	0.9667	0.3922	0.3589		> 2.581	0.3	0.9804	0.2804		> 3.217	0.4	0.9608	0.3608		0.04101	0.967	0.392	0.359
> 0.9339	0.9667	0.3725	0.3392		> 0.8601	0.9	0.3725	0.2725		> 0.7735	1	0.3529	0.3529		0.0402716	0.967	0.373	0.34
> 4.361	0.3333	1	0.3333		> 2.905	0.2667	1	0.2667		> 3.375	0.3667	0.9804	0.3471		0.998795	0.333	1	0.333
> 0.9135	0.9667	0.3529	0.3196		> 0.8591	0.9	0.3529	0.2529		> 0.7677	1	0.3333	0.3333		0.0395252	0.967	0.353	0.32
> 0.8927	0.9667	0.3333	0.3		> 0.8502	0.9	0.3333	0.2333		> 3.534	0.3333	1	0.3333		0.999425	0.3	1	0.3
> 4.664	0.3	1	0.3		> 3.131	0.2333	1	0.2333		> 3.288	0.3667	0.9608	0.3275		0.0392406	0.967	0.333	0.3
> 0.8439	0.9667	0.3137	0.2804		> 0.8388	0.9333	0.2941	0.2274		> 0.7561	1	0.3137	0.3137		0.0372932	0.967	0.314	0.281
> 5.007	0.2667	1	0.2667		> 0.7513	1	0.2157	0.2157		> 3.791	0.3	1	0.3		0.999779	0.267	1	0.267
> 0.7999	0.9667	0.2941	0.2608		> 0.8410	0.9	0.3137	0.2137		> 0.7397	1	0.2941	0.2941		0.0351714	0.967	0.294	0.261
> 0.7817	0.9667	0.2745	0.2412		> 0.8211	0.9333	0.2745	0.2078		> 0.7226	1	0.2745	0.2745		0.03449	0.967	0.275	0.242
> 0.6595	1	0.2353	0.2353		> 3.532	0.2	1	0.2		> 4.050	0.2667	1	0.2667		0.999954	0.233	1	0.233
> 5.693	0.2333	1	0.2333		> 0.7113	1	0.1961	0.1961		> 0.7031	1	0.2549	0.2549		0.0332507	0.967	0.255	0.222
> 0.7304	0.9667	0.2549	0.2216		> 0.8404	0.9	0.2941	0.1941		> 0.6904	1	0.2353	0.2353		0.026183	1	0.216	0.216
> 0.6260	1	0.2157	0.2157		> 0.8029	0.9333	0.2549	0.1882		> 4.173	0.2333	1	0.2333		0.0306025	0.967	0.235	0.202
> 0.6933	0.9667	0.2353	0.202		> 0.7706	0.9667	0.2157	0.1824		> 0.6719	1	0.2157	0.2157		0.999985	0.2	1	0.2
> 7.759	0.2	1	0.2		> 0.6827	1	0.1765	0.1765		> 4.177	0.2	1	0.2		0.0231947	1	0.196	0.196
> 0.6028	1	0.1961	0.1961		> 0.7963	0.9333	0.2353	0.1686		> 0.6538	1	0.1961	0.1961		0.0279987	0.967	0.216	0.183
> 0.5721	1	0.1765	0.1765		> 3.823	0.1667	1	0.1667		> 0.6389	1	0.1765	0.1765		0.020622	1	0.176	0.176
> 9.658	0.1667	1	0.1667		> 0.6595	1	0.1569	0.1569		> 4.203	0.1667	1	0.1667		0.999999	0.167	1	0.167
> 0.5612	1	0.1569	0.1569		> 0.7840	0.9333	0.2157	0.149		> 0.6155	1	0.1569	0.1569		0.0201046	1	0.157	0.157
> 0.5398	1	0.1373	0.1373		> 0.6329	1	0.1373	0.1373		> 0.5984	1	0.1373	0.1373		0.0199157	1	0.137	0.137
> 10.14	0.1333	1	0.1333		> 4.045	0.1333	1	0.1333		> 4.654	0.1333	1	0.1333		1	0.133	1	0.133
> 0.5184	1	0.1176	0.1176		> 0.6265	1	0.1176	0.1176		> 0.5928	1	0.1176	0.1176		0.0193238	1	0.118	0.118
> 10.42	0.1	1	0.1		> 4.340	0.1	1	0.1		> 5.213	0.1	1	0.1		1	0.1	1	0.1
> 0.5112	1	0.09804	0.09804		> 0.6182	1	0.09804	0.09804		> 0.5841	1	0.09804	0.09804		0.0184029	1	0.098	0.098
> 0.4903	1	0.07843	0.07843		> 0.5992	1	0.07843	0.07843		> 0.5569	1	0.07843	0.07843		0.0178542	1	0.078	0.078
> 11.68	0.06667	1	0.06667		> 4.545	0.06667	1	0.06667		> 5.433	0.06667	1	0.06667		1	0.067	1	0.067
> 0.4548	1	0.05882	0.05882		> 0.5838	1	0.05882	0.05882		> 0.5097	1	0.05882	0.05882		0.0167194	1	0.059	0.059
> 0.4291	1	0.03922	0.03922		> 0.5086	1	0.03922	0.03922		> 0.4815	1	0.03922	0.03922		0.0154256	1	0.039	0.039
> 12.82	0.03333	1	0.03333		> 4.656	0.03333	1	0.03333		> 5.884	0.03333	1	0.03333		1	0.033	1	0.033
> 0.4167	1	0.01961	0.01961		> 0.3908	1	0.01961	0.01961		> 0.4467	1	0.01961	0.01961		0.0135466	1	0.02	0.02
															0	1	0	0
															1	0	1	0
															a. 最小界限值是最小观测检验值减 1，最大界限值是最大观测检验值加 1。所有其它的界限值都是两个邻近的观测检验值的平均值。		1	0

[truncated: 1 more sheets: Table S11]
