# Supplementary material for: Transcriptomic and proteomic signatures of host NK cells delineate distinct immune states across tuberculosis infection statuses
Source: Front Immunol. 2025 Jun 16;16:1607770. doi: 10.3389/fimmu.2025.1607770 (PMC12206628; doi:10.3389/fimmu.2025.1607770)
Supplement: Supplementary file 4 [file Table2.xlsx]

## Sheet: ATB_HC
gene_id	gene_name	expression_ATB	expression_HC	log2FC(ATB/HC)	pval	regulate
ENSG00000002549	LAP3	23.1761	15.8389	0.548872	2.07e-07	up
ENSG00000003436	TFPI	0.192321	0.109023	0.765402	0.000708088	up
ENSG00000004478	FKBP4	8.17889	11.6879	-0.514507	5.81e-12	down
ENSG00000004799	PDK4	2.56994	1.27385	1.00686	0.00433801	up
ENSG00000004838	ZMYND10	0.489857	0.778264	-0.657163	0.000291837	down
ENSG00000004939	SLC4A1	5.35053	2.28647	1.22296	0.00181323	up
ENSG00000005249	PRKAR2B	9.1799	4.90486	0.902899	0.000663638	up
ENSG00000005381	MPO	1.22541	0.839322	0.540605	0.0100648	up
ENSG00000005961	ITGA2B	17.6132	8.84723	0.992548	0.000328	up
ENSG00000006634	DBF4	3.70774	2.6061	0.507009	8.47e-06	up
ENSG00000007968	E2F2	2.4682	1.72875	0.511239	0.00971761	up
ENSG00000008441	NFIX	1.55524	0.835309	0.888837	3.9e-06	up
ENSG00000008516	MMP25	2.70253	1.73529	0.636172	0.000368313	up
ENSG00000009694	TENM1	0.690635	1.00969	-0.541393	9.1e-05	down
ENSG00000011105	TSPAN9	0.651452	0.32722	0.971948	0.0020924	up
ENSG00000011426	ANLN	0.420448	0.24014	0.783105	0.026286	up
ENSG00000011590	ZBTB32	0.329521	0.217682	0.576479	0.000963025	up
ENSG00000019169	MARCO	5.74596	2.99713	0.936671	0.00337557	up
ENSG00000020577	SAMD4A	0.128669	0.0591568	1.0037	7.63e-05	up
ENSG00000022267	FHL1	1.55316	1.06573	0.539152	0.000922228	up
ENSG00000025039	RRAGD	1.04198	0.61282	0.756218	9.48e-06	up
ENSG00000025708	TYMP	65.645	38.1527	0.782742	1.03e-05	up
ENSG00000027697	IFNGR1	47.474	22.8641	1.05373	1.6e-06	up
ENSG00000029153	ARNTL2	0.174595	0.0874123	0.92219	0.000140293	up
ENSG00000029534	ANK1	1.42836	0.587972	1.26627	1.91e-06	up
ENSG00000029993	HMGB3	0.735455	0.478859	0.608703	8.23e-05	up
ENSG00000030419	IKZF2	10.0195	6.89004	0.539579	0.0020924	up
ENSG00000034053	APBA2	10.5007	15.2884	-0.541519	9.5e-07	down
ENSG00000035664	DAPK2	0.577045	0.898223	-0.629576	3.82e-07	down
ENSG00000037280	FLT4	2.57402	0.871127	1.5522	4.64e-06	up
ENSG00000037897	METTL1	1.12676	0.770827	0.54185	6.22e-05	up
ENSG00000038945	MSR1	0.835891	0.322118	1.34878	1.86e-06	up
ENSG00000039068	CDH1	0.323951	0.21995	0.538321	0.0494513	up
ENSG00000040275	SPDL1	1.33701	1.94453	-0.537061	2.08e-08	down
ENSG00000042062	RIPOR3	2.41242	1.3052	0.881166	2.55e-05	up
ENSG00000047597	XK	1.06774	0.42062	1.32352	2.91e-06	up
ENSG00000047634	SCML1	0.162512	0.0918601	0.760111	4.55e-05	up
ENSG00000047648	ARHGAP6	1.13442	0.507545	1.14486	0.000128894	up
ENSG00000048028	USP28	19.4545	28.6533	-0.558359	2.31e-08	down
ENSG00000048462	TNFRSF17	1.10732	0.0829391	3.58761	2.36e-13	up
ENSG00000049192	ADAMTS6	0.681271	0.457156	0.565347	0.000199669	up
ENSG00000049323	LTBP1	2.23245	1.32189	0.751602	0.00843307	up
ENSG00000049768	FOXP3	0.437469	0.12608	1.71733	6.47e-08	up
ENSG00000050165	DKK3	0.629585	0.26698	1.20735	0.000209445	up
ENSG00000051341	POLQ	0.302484	0.204985	0.539547	0.0217496	up
ENSG00000054392	HHAT	0.308665	0.206725	0.556177	3.51e-05	up
ENSG00000054598	FOXC1	0.465881	0.217154	1.06693	1.74e-05	up
ENSG00000058091	CDK14	0.517506	0.358991	0.515602	0.00141299	up
ENSG00000059728	MXD1	6.26045	3.98413	0.650688	2.29e-06	up
ENSG00000060138	YBX3	7.3861	4.78806	0.624315	0.00147347	up
ENSG00000060558	GNA15	9.88433	6.96758	0.503875	0.00364867	up
ENSG00000060982	BCAT1	0.586738	0.388286	0.583294	0.00318311	up
ENSG00000061918	GUCY1B1	2.93617	1.7876	0.712771	0.00889581	up
ENSG00000062524	LTK	5.24639	1.79061	1.54559	4.51e-06	up
ENSG00000065534	MYLK	0.80237	0.390289	1.02109	0.000172782	up
ENSG00000065833	ME1	2.10339	0.779516	1.42052	6.02e-06	up
ENSG00000065923	SLC9A7	1.30469	0.848559	0.614735	0.00132656	up
ENSG00000066279	ASPM	0.553905	0.36599	0.584758	0.0156936	up
ENSG00000066336	SPI1	73.8971	51.982	0.507424	0.00174	up
ENSG00000066382	MPPED2	0.118888	0.0580214	0.922062	0.00594475	up
ENSG00000067048	DDX3Y	12.1118	7.57065	0.67721	0.00916858	up
ENSG00000067082	KLF6	32.2802	45.8323	-0.505586	3.68e-06	down
ENSG00000069188	SDK2	0.0762833	0.0403612	0.77677	0.0337612	up
ENSG00000070182	SPTB	1.11834	0.460703	1.26131	0.000194931	up
ENSG00000071051	NCK2	26.5163	18.7365	0.500801	2.66e-08	up
ENSG00000071539	TRIP13	0.405967	0.251772	0.66816	0.0126035	up
ENSG00000071909	MYO3B	0.294465	0.470509	-0.658287	0.00929845	down
ENSG00000071967	CYBRD1	3.5658	5.552	-0.63734	2.84e-05	down
ENSG00000072195	SPEG	0.0463091	0.0198609	0.915112	0.0384701	up
ENSG00000072422	RHOBTB1	1.76529	0.708241	1.30552	0.00059367	up
ENSG00000073282	TP63	0.0713358	0.0277975	1.1056	3.5e-05	up
ENSG00000073331	ALPK1	0.575572	0.319281	0.830529	1.04e-06	up
ENSG00000073464	CLCN4	0.300989	0.189948	0.637236	0.00586061	up
ENSG00000073737	DHRS9	0.561207	0.228176	1.26199	0.00013194	up
ENSG00000073756	PTGS2	1.35119	0.833727	0.690022	0.0128205	up
ENSG00000074416	MGLL	0.781062	0.472775	0.71244	0.000259452	up
ENSG00000074590	NUAK1	1.36542	2.16133	-0.658704	0.0047701	down
ENSG00000075275	CELSR1	1.03954	0.611737	0.755382	0.0023625	up
ENSG00000075340	ADD2	0.0868069	0.0390519	0.980803	0.00102681	up
ENSG00000076706	MCAM	0.129184	0.0434461	1.38084	0.00151481	up
ENSG00000078081	LAMP3	0.406227	0.186629	1.08189	4.56e-05	up
ENSG00000079308	TNS1	1.11693	0.637249	0.800007	0.00294205	up
ENSG00000079385	CEACAM1	0.257017	0.0872888	1.45659	2.11e-05	up
ENSG00000079691	CARMIL1	0.459929	0.275315	0.719888	0.0127114	up
ENSG00000080854	IGSF9B	0.644758	0.413308	0.629253	0.000725053	up
ENSG00000080986	NDC80	1.28293	0.882529	0.534676	1.56e-05	up
ENSG00000081041	CXCL2	0.403268	0.205702	0.938038	2.35e-05	up
ENSG00000081052	COL4A4	0.116365	0.0657698	0.737906	0.0112397	up
ENSG00000081181	ARG2	0.597211	0.353163	0.74158	0.0150519	up
ENSG00000081985	IL12RB2	9.07007	6.37719	0.507523	0.000105725	up
ENSG00000082397	EPB41L3	1.9523	1.34448	0.534804	0.00277232	up
ENSG00000082438	COBLL1	0.136907	0.0533348	1.21383	3.39e-08	up
ENSG00000082781	ITGB5	2.11416	1.17246	0.845104	0.0011435	up
ENSG00000083444	PLOD1	21.5014	31.2903	-0.541075	9.75e-06	down
ENSG00000083454	P2RX5	2.09883	1.18813	0.815657	2.22e-06	up
ENSG00000084731	KIF3C	2.31136	3.37012	-0.542104	5.26e-10	down
ENSG00000085733	CTTN	3.81913	1.98418	0.941223	0.00107244	up
ENSG00000085741	WNT11	0.748325	0.14309	2.30843	7.61e-08	up
ENSG00000085840	ORC1	1.27817	0.877203	0.537981	0.014434	up
ENSG00000087253	LPCAT2	1.31338	0.908673	0.526608	0.00107244	up
ENSG00000088053	GP6	1.72366	0.905947	0.920482	8.02e-05	up
ENSG00000088325	TPX2	3.26763	2.08577	0.645175	0.011972	up
ENSG00000088726	TMEM40	1.92657	0.961252	0.995589	6.22e-05	up
ENSG00000088826	SMOX	4.00119	1.79792	1.1497	0.000199669	up
ENSG00000088827	SIGLEC1	1.73086	0.881308	0.965803	0.00288445	up
ENSG00000088899	LZTS3	0.292683	0.202426	0.510848	0.000413222	up
ENSG00000089012	SIRPG	4.23254	1.9589	1.10754	1.89e-05	up
ENSG00000089163	SIRT4	0.357285	0.534963	-0.569256	0.00377482	down
ENSG00000089685	BIRC5	0.923053	0.444163	1.03875	1e-05	up
ENSG00000089847	ANKRD24	0.212507	0.146366	0.508922	0.0224535	up
ENSG00000090104	RGS1	7.07564	3.84448	0.878362	0.000809246	up
ENSG00000090971	NAT14	0.756076	0.426523	0.811432	3.15e-05	up
ENSG00000091181	IL5RA	0.26724	0.754065	-1.46256	1.4e-05	down
ENSG00000091831	ESR1	0.0325559	0.0179046	0.608854	0.00144664	up
ENSG00000092445	TYRO3	0.0485969	0.0260348	0.701434	0.00578793	up
ENSG00000093009	CDC45	1.03429	0.526335	0.961315	0.0217496	up
ENSG00000095303	PTGS1	9.05743	5.68513	0.670966	0.0018509	up
ENSG00000095397	WHRN	1.58509	0.983849	0.682544	0.00170442	up
ENSG00000095585	BLNK	0.763744	0.495006	0.615555	0.0220997	up
ENSG00000095739	BAMBI	0.439693	0.176995	1.26594	2.33e-05	up
ENSG00000095794	CREM	8.72592	3.32114	1.39094	0.00160164	up
ENSG00000099194	SCD	5.55701	3.75822	0.563019	2.91e-06	up
ENSG00000099282	TSPAN15	2.53596	0.959672	1.39264	1.82e-07	up
ENSG00000099814	CEP170B	0.269162	0.134977	0.945279	0.00102709	up
ENSG00000099958	DERL3	0.357176	0.0798313	2.03118	8.89e-09	up
ENSG00000099985	OSM	4.81808	3.04944	0.658181	9.48e-06	up
ENSG00000100003	SEC14L2	0.610417	0.13415	2.10567	1.63e-08	up
ENSG00000100079	LGALS2	26.058	18.3903	0.502552	0.026286	up
ENSG00000100162	CENPM	1.27012	0.673283	0.90572	2.07e-07	up
ENSG00000100206	DMC1	0.439574	0.282936	0.617972	0.00177627	up
ENSG00000100290	BIK	0.815613	0.317965	1.33192	0.000624007	up
ENSG00000100314	CABP7	0.144974	0.0918058	0.60621	0.00245255	up
ENSG00000100336	APOL4	0.399159	0.123408	1.61681	0.000749926	up
ENSG00000100346	CACNA1I	0.0780683	0.0293092	1.16376	0.0007453	up
ENSG00000100368	CSF2RB	9.22252	6.07966	0.600362	0.000305835	up
ENSG00000100399	CHADL	0.151472	0.0944347	0.628678	0.00227859	up
ENSG00000100426	ZBED4	17.1703	11.97	0.520127	5.52e-06	up
ENSG00000100526	CDKN3	0.886332	0.60738	0.537874	0.0185058	up
ENSG00000100600	LGMN	1.20514	0.821258	0.547754	0.00654603	up
ENSG00000100678	SLC8A3	0.228709	0.110743	0.983312	0.000259417	up
ENSG00000100985	MMP9	1.4652	0.34087	2.07191	0.00122657	up
ENSG00000101004	NINL	2.67261	5.18442	-0.953322	3.7e-05	down
ENSG00000101057	MYBL2	4.94773	1.97737	1.31882	6.92e-09	up
ENSG00000101162	TUBB1	58.4693	27.8116	1.07172	0.00127167	up
ENSG00000101187	SLCO4A1	0.21708	0.0853497	1.2519	4.31e-05	up
ENSG00000101335	MYL9	14.5514	6.54619	1.15122	0.00010839	up
ENSG00000101400	SNTA1	5.79381	3.60908	0.681379	3.16e-08	up
ENSG00000101412	E2F1	3.40667	1.966	0.79001	0.0047701	up
ENSG00000101842	VSIG1	0.391917	0.220196	0.804031	0.00220078	up
ENSG00000102024	PLS3	0.101822	0.056378	0.752423	0.0218269	up
ENSG00000102145	GATA1	1.93317	0.800082	1.26227	0.000103122	up
ENSG00000102230	PCYT1B	0.825516	0.341842	1.24774	0.00021958	up
ENSG00000102245	CD40LG	7.10098	3.48773	1.02363	1.89e-05	up
ENSG00000102271	KLHL4	0.190287	0.391596	-1.00368	0.0385172	down
ENSG00000102362	SYTL4	0.426078	0.186457	1.15038	0.00204926	up
ENSG00000102445	RUBCNL	0.306833	0.200926	0.586988	0.00350971	up
ENSG00000102595	UGGT2	0.223465	0.148226	0.561215	0.000495845	up
ENSG00000102780	DGKH	0.638177	0.399293	0.663256	3.33e-05	up
ENSG00000103184	SEC14L5	0.54585	0.274994	0.963766	0.00472182	up
ENSG00000103257	SLC7A5	22.1194	5.48167	2.01065	1.7e-07	up
ENSG00000103355	PRSS33	0.291647	0.192712	0.573426	0.0272256	up
ENSG00000103569	AQP9	5.27112	3.52888	0.577549	3.33e-05	up
ENSG00000104044	OCA2	0.122457	0.203062	-0.685749	0.000104312	down
ENSG00000104267	CA2	6.48167	4.03522	0.682372	0.00394171	up
ENSG00000104341	LAPTM4B	0.768749	0.464389	0.715086	7.35e-06	up
ENSG00000104356	POP1	1.62384	2.31618	-0.509692	2.11e-05	down
ENSG00000104660	LEPROTL1	12.83	8.81908	0.540312	0.00757166	up
ENSG00000104903	LYL1	8.93696	6.2267	0.520614	0.000809246	up
ENSG00000104921	FCER2	1.35154	0.611481	1.13146	7.07e-05	up
ENSG00000104951	IL4I1	1.70557	0.763615	1.149	1.25e-05	up
ENSG00000105173	CCNE1	0.569112	0.33705	0.7387	0.000230452	up
ENSG00000105369	CD79A	5.55987	3.24515	0.774922	0.000963025	up
ENSG00000105376	ICAM5	0.166567	0.1113	0.541636	0.0153057	up
ENSG00000105426	PTPRS	0.54106	0.336879	0.667775	0.0093811	up
ENSG00000105492	SIGLEC6	1.59774	1.04125	0.612927	0.0197487	up
ENSG00000105499	PLA2G4C	0.35692	0.242631	0.538433	0.0413404	up
ENSG00000105613	MAST1	0.115771	0.0623091	0.798554	0.000495785	up
ENSG00000105699	LSR	3.28373	1.59282	1.03911	2.52e-07	up
ENSG00000105711	SCN1B	0.317319	0.185565	0.743052	0.000230452	up
ENSG00000105835	NAMPT	8.91425	3.88147	1.19741	2.06e-10	up
ENSG00000106070	GRB10	0.19243	0.120442	0.634017	0.000649059	up
ENSG00000106125	MINDY4	0.133072	0.207528	-0.604465	0.000151107	down
ENSG00000106537	TSPAN13	0.591573	0.357037	0.712817	0.00104968	up
ENSG00000106952	TNFSF8	6.97553	3.84163	0.858899	2.52e-07	up
ENSG00000106976	DNM1	0.18943	0.116818	0.653118	0.00174	up
ENSG00000107130	NCS1	0.815504	0.527891	0.617962	0.000181341	up
ENSG00000107281	NPDC1	1.25018	0.603237	1.03912	2.66e-06	up
ENSG00000107736	CDH23	0.593697	0.384408	0.614136	0.000394677	up
ENSG00000107968	MAP3K8	33.1458	19.1076	0.794355	4.56e-05	up
ENSG00000108379	WNT3	0.13844	0.236334	-0.730738	8.8e-05	down
ENSG00000108405	P2RX1	2.62546	1.70783	0.617466	0.000119695	up
ENSG00000108551	RASD1	0.644897	0.21502	1.54122	1.44e-09	up
ENSG00000108576	SLC6A4	0.295317	0.151101	0.922341	0.000542707	up
ENSG00000108679	LGALS3BP	6.81034	2.15681	1.65427	6.47e-11	up
ENSG00000108839	ALOX12	4.1707	2.03653	1.03056	0.00129885	up
ENSG00000108846	ABCC3	2.02367	1.07403	0.907678	0.00044257	up
ENSG00000108852	MPP2	0.141905	0.0669783	0.980648	7.76e-05	up
ENSG00000108861	DUSP3	5.2533	3.67609	0.513877	0.00757166	up
ENSG00000108960	MMD	7.81728	4.13244	0.91803	7.42e-07	up
ENSG00000109265	KIAA1211	0.215917	0.109479	0.919037	0.0124891	up
ENSG00000109272	PF4V1	25.1831	9.94351	1.33975	4.68e-05	up
ENSG00000109321	AREG	29.9145	6.13087	2.28481	1.57e-08	up
ENSG00000109805	NCAPG	0.565609	0.355975	0.653344	0.0231796	up
ENSG00000109929	SC5D	2.60609	1.79707	0.53376	0.0351375	up
ENSG00000109956	B3GAT1	6.83521	10.1958	-0.576221	1.07e-06	down
ENSG00000110079	MS4A4A	0.443703	0.249534	0.805825	0.00102581	up
ENSG00000110400	NECTIN1	3.63065	8.16794	-1.16754	1.25e-06	down
ENSG00000110693	SOX6	0.106202	0.0526692	0.890806	0.00524067	up
ENSG00000110777	POU2AF1	0.860879	0.193467	2.09768	1.24e-11	up
ENSG00000110799	VWF	0.737856	0.306041	1.24265	0.000177013	up
ENSG00000110811	P3H3	0.223167	0.0749103	1.45736	2.7e-06	up
ENSG00000110944	IL23A	1.35683	0.599653	1.16478	3.37e-05	up
ENSG00000110987	BCL7A	0.674049	0.377299	0.820651	7.43e-05	up
ENSG00000111057	KRT18	0.154902	0.0946813	0.655608	0.00671621	up
ENSG00000111206	FOXM1	1.2066	0.702379	0.772136	0.00124502	up
ENSG00000111261	MANSC1	0.121674	0.0767655	0.601776	0.00349716	up
ENSG00000111266	DUSP16	9.19335	3.79163	1.27554	1.33e-06	up
ENSG00000111331	OAS3	15.9798	10.5432	0.599469	0.000291846	up
ENSG00000111537	IFNG	4.424	7.99459	-0.852218	8.4e-07	down
ENSG00000111644	ACRBP	4.44383	2.62852	0.755319	2.62e-05	up
ENSG00000111907	TPD52L1	0.0578457	0.110974	-0.834372	0.000264602	down
ENSG00000112079	STK38	64.3468	98.0074	-0.606946	4.5e-12	down
ENSG00000112096	SOD2	5.70996	3.70346	0.623243	1.11e-06	up
ENSG00000112210	RAB23	0.360823	0.531469	-0.546147	9.21e-07	down
ENSG00000112290	WASF1	0.396899	0.235863	0.726815	0.00124489	up
ENSG00000112419	PHACTR2	10.7142	7.01185	0.610943	6.54e-05	up
ENSG00000112486	CCR6	4.46892	0.760216	2.53982	4.78e-08	up
ENSG00000112667	DNPH1	3.96543	2.58133	0.617416	2.17e-05	up
ENSG00000112742	TTK	0.357984	0.217904	0.691217	0.0146776	up
ENSG00000113088	GZMK	70.4311	35.1183	1.00378	0.000313063	up
ENSG00000113140	SPARC	13.3215	7.19089	0.888593	0.000827137	up
ENSG00000113319	RASGRF2	3.11537	1.88565	0.721337	2.91e-05	up
ENSG00000113448	PDE4D	15.2097	7.38769	1.0408	0.00032045	up
ENSG00000113916	BCL6	14.0334	9.01336	0.63815	6.19e-06	up
ENSG00000113924	HGD	0.348687	0.202983	0.751986	0.0128089	up
ENSG00000114450	GNB4	3.56692	2.51232	0.503964	0.000580528	up
ENSG00000115163	CENPA	0.341932	0.188523	0.825991	0.00215708	up
ENSG00000115183	TANC1	0.196767	0.0679693	1.40703	8.14e-07	up
ENSG00000115415	STAT1	76.974	50.3782	0.611472	8.44e-05	up
ENSG00000115602	IL1RL1	0.257345	0.0923052	1.38582	1.06e-08	up
ENSG00000115641	FHL2	0.206229	0.131771	0.608994	0.0182049	up
ENSG00000116016	EPAS1	1.29678	0.400884	1.66922	3.18e-06	up
ENSG00000116191	RALGPS2	0.856748	0.557265	0.61159	0.000199669	up
ENSG00000116771	AGMAT	0.697244	0.421399	0.713185	4.38e-06	up
ENSG00000116991	SIPA1L2	1.82911	1.01248	0.846945	2.66e-06	up
ENSG00000117016	RIMS3	1.23165	0.85287	0.525044	9.21e-07	up
ENSG00000117090	SLAMF1	4.29975	2.55895	0.746426	0.00294205	up
ENSG00000117228	GBP1	26.416	16.8991	0.64416	0.0139556	up
ENSG00000117318	ID3	0.701635	0.364704	0.925385	0.00485553	up
ENSG00000117399	CDC20	1.02142	0.484221	1.0614	0.0159568	up
ENSG00000117400	MPL	1.37995	0.824126	0.736698	0.0431855	up
ENSG00000117586	TNFSF4	1.58587	1.02332	0.627056	0.014193	up
ENSG00000117595	IRF6	0.760963	1.25372	-0.712942	3.42e-05	down
ENSG00000117602	RCAN3	5.09424	2.34723	1.1146	1.6e-06	up
ENSG00000118193	KIF14	0.432045	0.241371	0.814373	0.000827137	up
ENSG00000118402	ELOVL4	0.817604	0.395371	1.0297	0.0220966	up
ENSG00000118503	TNFAIP3	89.0267	58.3971	0.608257	0.00150459	up
ENSG00000118804	STBD1	0.761581	1.17388	-0.617628	3.07e-05	down
ENSG00000118985	ELL2	2.39639	1.40604	0.765009	0.00109566	up
ENSG00000119042	SATB2	0.704416	1.47997	-1.06044	7.42e-08	down
ENSG00000119280	C1orf198	3.79125	2.40614	0.653771	0.00053062	up
ENSG00000119326	CTNNAL1	1.67689	1.06637	0.648183	5.76e-05	up
ENSG00000119508	NR4A3	4.75224	1.24022	1.92945	0.00044257	up
ENSG00000119686	FLVCR2	2.6182	1.43328	0.864722	1.4e-05	up
ENSG00000119714	GPR68	7.76113	12.7173	-0.711736	4.31e-09	down
ENSG00000119862	LGALSL	2.022	1.06684	0.916104	0.014434	up
ENSG00000119986	AVPI1	5.59868	3.37718	0.727577	0.00394171	up
ENSG00000120254	MTHFD1L	1.28205	0.796437	0.680031	3.39e-08	up
ENSG00000120659	TNFSF11	0.73349	0.428677	0.761155	0.000741211	up
ENSG00000120694	HSPH1	4.99947	7.29427	-0.544084	1.49e-07	down
ENSG00000120875	DUSP4	0.727918	0.182293	1.94015	6.06e-05	up
ENSG00000120885	CLU	7.23046	4.13736	0.803889	0.000845395	up
ENSG00000121211	MND1	0.525622	0.239644	1.10134	8.21e-06	up
ENSG00000121797	CCRL2	1.65696	0.929427	0.827369	0.000253391	up
ENSG00000121853	GHSR	0.287748	0.46385	-0.670338	0.0254366	down
ENSG00000121931	LRIF1	5.74957	9.24092	-0.683637	1.63e-08	down
ENSG00000121966	CXCR4	350.888	173.907	1.01265	0.000105725	up
ENSG00000122786	CALD1	0.436006	0.214256	0.991917	0.00757152	up
ENSG00000122952	ZWINT	1.85863	1.14561	0.693325	0.00905502	up
ENSG00000123094	RASSF8	0.265693	0.114294	1.14931	1.25e-05	up
ENSG00000123485	HJURP	0.749912	0.349374	1.08035	0.000142199	up
ENSG00000123612	ACVR1C	0.108472	0.0582385	0.795883	0.00688642	up
ENSG00000123700	KCNJ2	0.448129	0.223682	0.971206	0.000142199	up
ENSG00000124019	FAM124B	0.531777	0.372395	0.502634	0.00828368	up
ENSG00000124107	SLPI	0.973463	0.437239	1.13682	0.00945749	up
ENSG00000124225	PMEPA1	0.108353	0.0560197	0.842131	0.00501075	up
ENSG00000124257	NEURL2	0.635098	0.421328	0.580733	0.000368313	up
ENSG00000124302	CHST8	0.273905	0.0950322	1.43458	0.000514171	up
ENSG00000124491	F13A1	39.4123	25.4122	0.632924	0.000607089	up
ENSG00000124575	HIST1H1D	464.671	283.525	0.712717	4.68e-10	up
ENSG00000124610	HIST1H1A	3.52864	2.16031	0.705291	0.00022503	up
ENSG00000124615	MOCS1	0.271696	0.503414	-0.865984	0.000259452	down
ENSG00000124635	HIST1H2BJ	40.131	27.6777	0.535828	0.000473855	up
ENSG00000124762	CDKN1A	9.12216	4.84171	0.912464	4.26e-06	up
ENSG00000124772	CPNE5	0.805118	0.382121	1.05571	1e-05	up
ENSG00000124813	RUNX2	4.29857	2.75583	0.639498	0.000153016	up
ENSG00000124882	EREG	0.221645	0.134973	0.676136	0.0257538	up
ENSG00000125657	TNFSF9	1.30018	0.863541	0.584814	0.00630998	up
ENSG00000125845	BMP2	0.349907	0.191149	0.839362	0.00207073	up
ENSG00000125863	MKKS	1.16523	1.69538	-0.537148	1.76e-07	down
ENSG00000125864	BFSP1	4.09723	6.10494	-0.574173	4.64e-06	down
ENSG00000125966	MMP24	0.19831	0.122442	0.653374	0.0160874	up
ENSG00000126262	FFAR2	2.41505	0.907933	1.40156	9.75e-06	up
ENSG00000126353	CCR7	4.02498	2.39332	0.747532	0.00921677	up
ENSG00000126603	GLIS2	0.149532	0.262664	-0.773275	0.000102285	down
ENSG00000126709	IFI6	68.4918	39.1793	0.805683	0.000241667	up
ENSG00000126787	DLGAP5	0.477002	0.249969	0.905591	0.0340761	up
ENSG00000126803	HSPA2	0.459944	0.304587	0.579028	0.000168646	up
ENSG00000126945	HNRNPH2	1.94743	6.45343	-1.72334	0.0395643	down
ENSG00000126947	ARMCX1	0.307355	0.173165	0.792954	0.00192684	up
ENSG00000127423	AUNIP	0.203548	0.104987	0.893084	0.0226714	up
ENSG00000127533	F2RL3	0.759869	0.332709	1.16763	2.41e-05	up
ENSG00000127561	SYNGR3	0.581696	0.97651	-0.737477	1.48e-05	down
ENSG00000127564	PKMYT1	0.52546	0.292027	0.826103	0.00109566	up
ENSG00000127585	FBXL16	0.935386	0.612587	0.602627	0.00200886	up
ENSG00000127831	VIL1	0.521316	0.248292	1.04057	5.36e-06	up
ENSG00000127920	GNG11	6.47685	3.31057	0.966086	0.000942422	up
ENSG00000128268	MGAT3	0.14349	0.0754538	0.844927	1.74e-05	up
ENSG00000128342	LIF	0.252332	0.121621	0.995001	8.65e-05	up
ENSG00000128383	APOBEC3A	6.3963	2.5881	1.30203	7.65e-07	up
ENSG00000128512	DOCK4	0.243971	0.151547	0.652715	8.23e-05	up
ENSG00000128594	LRRC4	0.518767	0.357247	0.525884	0.000567656	up
ENSG00000128965	CHAC1	0.239719	0.124701	0.890545	0.0339714	up
ENSG00000129116	PALLD	3.67589	5.35959	-0.542799	2.29e-05	down
ENSG00000129195	PIMREG	0.318109	0.160569	0.943824	0.0246505	up
ENSG00000129354	AP1M2	0.301854	0.13794	1.07586	0.0156385	up
ENSG00000129521	EGLN3	0.419549	0.259189	0.674205	0.000725053	up
ENSG00000129595	EPB41L4A	2.55263	3.66175	-0.518845	6.75e-06	down
ENSG00000129824	RPS4Y1	95.0242	56.5004	0.749931	0.00740579	up
ENSG00000130052	STARD8	1.95347	1.33301	0.547933	0.000663638	up
ENSG00000130066	SAT1	51.4794	35.3145	0.543607	8.4e-07	up
ENSG00000130202	NECTIN2	1.20045	0.68603	0.798324	0.00011391	up
ENSG00000130222	GADD45G	0.355246	0.214224	0.703923	0.00133534	up
ENSG00000130300	PLVAP	0.428841	0.228323	0.88078	0.00314051	up
ENSG00000130489	SCO2	8.48626	5.70523	0.572017	0.028846	up
ENSG00000130529	TRPM4	0.172023	0.10704	0.637121	0.00651863	up
ENSG00000130584	ZBTB46	1.1102	0.734509	0.589395	0.0164949	up
ENSG00000130595	TNNT3	0.472811	0.316803	0.563034	0.0419498	up
ENSG00000130635	COL5A1	0.455574	0.196443	1.17326	0.00153415	up
ENSG00000130702	LAMA5	0.13498	0.0596814	1.05701	0.000111101	up
ENSG00000130821	SLC6A8	0.629803	0.322484	0.944342	0.000663638	up
ENSG00000130830	MPP1	11.3129	7.71824	0.551032	0.000253391	up
ENSG00000130844	ZNF331	7.85338	2.28665	1.77562	0.000132106	up
ENSG00000131183	SLC34A1	0.124632	0.210902	-0.71439	2.72e-05	down
ENSG00000131400	NAPSA	0.0771389	0.116399	-0.536594	0.00597265	down
ENSG00000131459	GFPT2	0.701983	0.171774	1.96969	8.87e-05	up
ENSG00000131711	MAP1B	0.0778921	0.0494237	0.564694	0.00696841	up
ENSG00000131746	TNS4	0.456346	0.278943	0.690615	0.000984045	up
ENSG00000131747	TOP2A	2.07319	1.13156	0.867783	0.00255992	up
ENSG00000132199	ENOSF1	0.973917	0.674035	0.524467	4.34e-07	up
ENSG00000132465	JCHAIN	41.7963	4.14201	3.33184	8e-16	up
ENSG00000132561	MATN2	0.442714	0.100605	2.03319	2.34e-06	up
ENSG00000132563	REEP2	0.101458	0.178322	-0.756705	4.18e-06	down
ENSG00000132613	MTSS1L	0.71718	0.476236	0.580656	0.00150459	up
ENSG00000132801	ZSWIM3	1.87231	2.78068	-0.568115	6.94e-06	down
ENSG00000132819	RBM38	82.7194	55.0196	0.588191	0.0047701	up
ENSG00000132874	SLC14A2	0.0876481	0.158084	-0.783515	5.83e-06	down
ENSG00000133048	CHI3L1	0.468143	0.181205	1.32232	0.000575407	up
ENSG00000133106	EPSTI1	30.9101	19.7462	0.646236	1.36e-05	up
ENSG00000133121	STARD13	0.0651976	0.036279	0.70033	0.0146402	up
ENSG00000133134	BEX2	8.26367	4.88232	0.758009	1e-05	up
ENSG00000133316	WDR74	6.69564	58.7993	-3.1326	0.0156936	down
ENSG00000133401	PDZD2	0.110872	0.0705459	0.585595	0.0266985	up
ENSG00000133424	LARGE1	0.310281	0.526613	-0.744544	9.81e-05	down
ENSG00000134243	SORT1	5.28554	3.52017	0.58504	0.000298764	up
ENSG00000134247	PTGFRN	0.66374	0.424969	0.631281	0.00040385	up
ENSG00000134326	CMPK2	5.9219	3.90322	0.600136	2.55e-05	up
ENSG00000134460	IL2RA	0.727037	0.404355	0.830869	5.96e-07	up
ENSG00000134463	ECHDC3	0.87853	0.579565	0.59177	0.00231532	up
ENSG00000134480	CCNH	10.0577	7.00023	0.522194	2.58e-06	up
ENSG00000134508	CABLES1	0.627511	0.417974	0.574927	0.0162239	up
ENSG00000134531	EMP1	0.420262	0.285307	0.543002	0.0451017	up
ENSG00000134548	SPX	0.202217	0.114486	0.769558	0.00651043	up
ENSG00000134668	SPOCD1	0.426484	0.206991	1.00829	0.00211373	up
ENSG00000134755	DSC2	0.721264	0.473251	0.597619	0.000845395	up
ENSG00000134871	COL4A2	0.0687074	0.0204095	1.37198	0.000253992	up
ENSG00000135047	CTSL	2.14778	0.977815	1.12723	2.76e-05	up
ENSG00000135052	GOLM1	13.2699	22.654	-0.771154	1.03e-08	down
ENSG00000135144	DTX1	1.90255	1.0892	0.799044	0.00226911	up
ENSG00000135318	NT5E	1.11753	0.524244	1.0776	9.1e-05	up
ENSG00000135547	HEY2	0.700435	1.38034	-0.968661	1.11e-06	down
ENSG00000135549	PKIB	0.147653	0.0674905	1.02467	0.00430086	up
ENSG00000135643	KCNMB4	0.381638	0.229397	0.710115	4.44e-05	up
ENSG00000135862	LAMC1	0.358811	0.179891	0.957709	4.68e-05	up
ENSG00000135916	ITM2C	6.97616	3.14425	1.1472	6.27e-08	up
ENSG00000136231	IGF2BP3	0.612401	0.33965	0.831932	0.000693714	up
ENSG00000136541	ERMN	1.44867	0.666328	1.10886	3.22e-09	up
ENSG00000136573	BLK	1.48494	0.514999	1.5097	5.21e-06	up
ENSG00000136732	GYPC	45.0035	30.4143	0.565135	6.56e-06	up
ENSG00000136848	DAB2IP	1.3466	0.451033	1.55706	1.4e-07	up
ENSG00000136997	MYC	6.95809	4.49481	0.629297	0.000359897	up
ENSG00000137198	GMPR	4.07557	2.21641	0.875817	0.000413222	up
ENSG00000137265	IRF4	9.54025	4.81755	0.984247	0.000335717	up
ENSG00000137266	SLC22A23	0.24372	0.128531	0.87303	9.1e-05	up
ENSG00000137393	RNF144B	4.71381	2.11119	1.15508	4.08e-07	up
ENSG00000137462	TLR2	2.56902	1.75483	0.547294	0.000177013	up
ENSG00000137757	CASP5	0.558485	0.155458	1.78066	4.51e-06	up
ENSG00000137804	NUSAP1	1.96178	1.10405	0.82368	0.00988986	up
ENSG00000137834	SMAD6	0.221592	0.0944373	1.14895	0.0444508	up
ENSG00000137878	GCOM1	0.737999	0.302119	1.26094	0.000733578	up
ENSG00000137880	GCHFR	9.32777	6.10244	0.61133	2.29e-05	up
ENSG00000137942	FNBP1L	0.473239	0.28766	0.699069	0.0023625	up
ENSG00000137959	IFI44L	3.85418	1.55214	1.30664	0.00170442	up
ENSG00000137965	IFI44	17.696	11.6451	0.60327	7.25e-05	up
ENSG00000138119	MYOF	4.07568	2.27606	0.837715	0.000181341	up
ENSG00000138161	CUZD1	0.274033	0.395682	-0.514289	0.000452764	down
ENSG00000138722	MMRN1	1.44294	0.949842	0.598109	0.0109817	up
ENSG00000138735	PDE5A	2.07326	1.26203	0.711715	0.00630998	up
ENSG00000138741	TRPC3	0.409921	0.691354	-0.740024	0.000741127	down
ENSG00000138772	ANXA3	0.307514	0.130795	1.17322	8.45e-05	up
ENSG00000138798	EGF	1.15494	0.547527	1.06314	0.000580528	up
ENSG00000139193	CD27	15.6165	6.93691	1.16955	2.43e-06	up
ENSG00000139734	DIAPH3	0.190648	0.104232	0.812696	0.0351358	up
ENSG00000139832	RAB20	4.34023	2.43923	0.828761	0.00261158	up
ENSG00000139890	REM2	0.748418	1.08775	-0.533489	8.44e-05	down
ENSG00000139946	PELI2	9.96829	6.94159	0.52145	0.00813666	up
ENSG00000139998	RAB15	2.78213	1.93666	0.520363	0.0024105	up
ENSG00000140022	STON2	2.19599	1.09305	0.999921	0.00011391	up
ENSG00000140044	JDP2	2.6059	1.41307	0.878303	0.00032045	up
ENSG00000140105	WARS	20.9564	14.3902	0.541985	0.000463205	up
ENSG00000140379	BCL2A1	20.6054	14.2563	0.531107	0.00062079	up
ENSG00000140470	ADAMTS17	0.547114	0.304477	0.825017	1.03e-05	up
ENSG00000140479	PCSK6	0.72997	0.418267	0.788956	0.00147347	up
ENSG00000140511	HAPLN3	2.0113	0.816657	1.28992	1.27e-09	up
ENSG00000140682	TGFB1I1	0.259953	0.152298	0.734064	0.00444855	up
ENSG00000140932	CMTM2	0.654525	0.451086	0.527287	0.0114655	up
ENSG00000141384	TAF4B	1.00493	0.680639	0.555381	2.66e-06	up
ENSG00000141404	GNAL	1.60134	2.87111	-0.838363	3.6e-05	down
ENSG00000141497	ZMYND15	0.171123	0.0903862	0.851413	0.00390629	up
ENSG00000141574	SECTM1	15.528	8.5291	0.863647	1.03e-05	up
ENSG00000141576	RNF157	4.50079	2.98452	0.591054	2.17e-05	up
ENSG00000141682	PMAIP1	18.2605	12.2191	0.579204	9.81e-05	up
ENSG00000141744	PNMT	0.214637	0.318472	-0.548176	0.000598868	down
ENSG00000141753	IGFBP4	6.83235	4.02297	0.762648	0.025879	up
ENSG00000142089	IFITM3	56.7347	37.834	0.584423	0.000128894	up
ENSG00000142156	COL6A1	0.481353	0.302574	0.652563	0.0020924	up
ENSG00000142178	SIK1	8.44404	3.59088	1.23129	4.78e-06	up
ENSG00000142528	ZNF473	1.42362	2.32032	-0.700865	1.13e-09	down
ENSG00000142583	SLC2A5	0.102919	0.044516	1.05054	0.00294419	up
ENSG00000142621	FHAD1	0.0791593	0.148791	-0.832672	0.000211922	down
ENSG00000142627	EPHA2	0.136209	0.0661626	0.940875	0.000266553	up
ENSG00000142675	CNKSR1	0.189693	0.0958635	0.915577	0.0143353	up
ENSG00000142798	HSPG2	0.204099	0.0808655	1.23648	5.19e-05	up
ENSG00000142945	KIF2C	0.903693	0.505383	0.826065	0.0102426	up
ENSG00000143167	GPA33	1.85291	2.69744	-0.539371	2.69e-05	down
ENSG00000143195	ILDR2	0.144562	0.0711937	0.928751	1.07e-06	up
ENSG00000143297	FCRL5	0.165608	0.0576157	1.37693	6.28e-06	up
ENSG00000143320	CRABP2	0.401325	0.601881	-0.572972	0.000840231	down
ENSG00000143341	HMCN1	0.0350591	0.0553055	-0.535386	0.000544557	down
ENSG00000143344	RGL1	0.588341	0.364519	0.67593	0.000156785	up
ENSG00000143365	RORC	4.33896	1.40686	1.61797	2.69e-05	up
ENSG00000143457	GOLPH3L	4.1393	5.92842	-0.517212	8.71e-06	down
ENSG00000143476	DTL	0.852203	0.501132	0.754331	0.0126035	up
ENSG00000143502	SUSD4	0.250778	0.0562404	1.97704	1.43e-05	up
ENSG00000143590	EFNA3	0.789128	1.3935	-0.812532	7.43e-10	down
ENSG00000143595	AQP10	0.646589	0.267138	1.24439	0.000101222	up
ENSG00000143776	CDC42BPA	0.184886	0.10465	0.765392	0.00022503	up
ENSG00000143786	CNIH3	0.232953	0.160904	0.50749	8.65e-05	up
ENSG00000143797	MBOAT2	0.556992	0.389995	0.503346	0.000567656	up
ENSG00000144218	AFF3	1.0711	0.706898	0.592655	0.0378517	up
ENSG00000144290	SLC4A10	5.81678	1.91134	1.60058	3.08e-06	up
ENSG00000144645	OSBPL10	0.154391	0.0834895	0.814251	0.00163525	up
ENSG00000144677	CTDSPL	0.643274	0.346531	0.873661	0.0107926	up
ENSG00000144724	PTPRG	0.105739	0.175048	-0.677034	0.0169063	down
ENSG00000144749	LRIG1	7.02082	4.83057	0.538515	0.00170442	up
ENSG00000144893	MED12L	0.363291	0.200768	0.824649	1.5e-06	up
ENSG00000145107	TM4SF19	1.72633	2.95448	-0.771738	1.37e-06	down
ENSG00000145335	SNCA	6.84658	4.14577	0.722374	0.00217911	up
ENSG00000145386	CCNA2	1.12177	0.570016	0.96442	0.000359897	up
ENSG00000145416	2024-03-01	2.22728	1.34987	0.718273	8.23e-05	up
ENSG00000145431	PDGFC	0.766714	0.470226	0.693669	0.00104968	up
ENSG00000145555	MYO10	0.0421439	0.025043	0.57337	0.00182567	up
ENSG00000145632	PLK2	1.00938	0.550484	0.862943	7.56e-06	up
ENSG00000145675	PIK3R1	57.148	27.0092	1.08097	0.000963025	up
ENSG00000145685	LHFPL2	0.911331	0.575495	0.654063	0.000214543	up
ENSG00000146072	TNFRSF21	0.589997	0.35628	0.712011	0.000507193	up
ENSG00000146250	PRSS35	0.877622	0.379531	1.18821	0.0014673	up
ENSG00000146425	DYNLT1	14.3244	10.0126	0.516235	3.06e-08	up
ENSG00000146592	CREB5	1.64802	1.14834	0.5174	0.00288445	up
ENSG00000146670	CDCA5	0.985051	0.597207	0.712583	0.0279698	up
ENSG00000146674	IGFBP3	1.85685	2.67594	-0.524826	0.014193	down
ENSG00000146858	ZC3HAV1L	0.829149	0.440882	0.896178	1.33e-06	up
ENSG00000146904	EPHA1	0.132391	0.0832222	0.611113	0.00986164	up
ENSG00000147234	FRMPD3	2.30061	3.30252	-0.519659	3.26e-07	down
ENSG00000147394	ZNF185	7.60122	4.90085	0.632157	0.00044257	up
ENSG00000147454	SLC25A37	5.28082	2.99739	0.814979	1.19e-05	up
ENSG00000147894	C9orf72	2.74485	1.90771	0.522584	8.47e-06	up
ENSG00000148019	CEP78	6.42413	9.26749	-0.527989	1.84e-05	down
ENSG00000148346	LCN2	4.24867	2.36386	0.843165	0.00181323	up
ENSG00000148426	PROSER2	0.880003	0.477245	0.869161	0.0024594	up
ENSG00000148429	USP6NL	0.835245	0.503893	0.717901	1.57e-08	up
ENSG00000148498	PARD3	0.917433	0.356337	1.34007	3.8e-05	up
ENSG00000148803	FUOM	6.41574	4.5232	0.503334	7.78e-06	up
ENSG00000148848	ADAM12	1.80149	0.541094	1.71681	1.48e-05	up
ENSG00000148926	ADM	1.3558	0.638357	1.07489	0.000177013	up
ENSG00000149131	SERPING1	3.41661	0.999993	1.76244	9.08e-08	up
ENSG00000149201	CCDC81	0.065097	0.115845	-0.744816	1.5e-05	down
ENSG00000149564	ESAM	2.43255	1.135	1.09305	0.000607089	up
ENSG00000149970	CNKSR2	0.0514493	0.0296559	0.631861	0.000351439	up
ENSG00000150337	FCGR1A	6.45752	2.30907	1.47967	9.5e-07	up
ENSG00000150594	ADRA2A	0.248323	0.0966927	1.27572	0.0148756	up
ENSG00000150630	VEGFC	0.28599	0.141032	0.970699	0.0132961	up
ENSG00000150681	RGS18	17.1552	10.5782	0.697027	0.00730258	up
ENSG00000150760	DOCK1	0.246822	0.161169	0.585349	0.00442148	up
ENSG00000151023	ENKUR	1.07783	0.604857	0.823134	0.0203968	up
ENSG00000151136	BTBD11	4.01585	2.32269	0.7873	1.04e-07	up
ENSG00000151150	ANK3	0.482368	0.269769	0.815503	2e-05	up
ENSG00000151327	FAM177A1	3.45435	2.41062	0.51721	0.00318311	up
ENSG00000151491	EPS8	0.478312	0.251096	0.903226	2.95e-08	up
ENSG00000151623	NR3C2	4.53585	2.99348	0.597917	4e-05	up
ENSG00000151693	ASAP2	1.56128	0.863434	0.847171	0.000413222	up
ENSG00000151838	CCDC175	0.212445	0.102997	0.977169	0.00699235	up
ENSG00000152128	TMEM163	0.255965	0.154414	0.693906	0.000982549	up
ENSG00000152495	CAMK4	2.77596	1.11006	1.3146	6.15e-07	up
ENSG00000152503	TRIM36	0.114169	0.228766	-0.943285	0.00196559	down
ENSG00000152518	ZFP36L2	266.815	179.607	0.57097	3.81e-11	up
ENSG00000152766	ANKRD22	1.80965	0.254425	2.78273	0.000240831	up
ENSG00000152952	PLOD2	0.150051	0.0662046	1.07058	0.0028834	up
ENSG00000153064	BANK1	1.73762	1.15114	0.589844	0.00608162	up
ENSG00000153162	BMP6	2.32894	1.22685	0.919179	0.00266419	up
ENSG00000153234	NR4A2	11.6764	6.50146	0.843775	0.00486106	up
ENSG00000153563	CD8A	54.1737	37.724	0.521994	0.0106064	up
ENSG00000154146	NRGN	145.527	85.3589	0.769599	0.00318311	up
ENSG00000154153	RETREG1	1.18381	0.707775	0.733973	6.75e-06	up
ENSG00000154165	GPR15	5.08602	1.97415	1.36085	0.0130408	up
ENSG00000154240	CEP112	0.166742	0.11079	0.549142	0.0335885	up
ENSG00000154252	GAL3ST2	0.899045	0.353302	1.32318	1.29e-05	up
ENSG00000154319	FAM167A	0.397414	0.213636	0.865348	0.00205019	up
ENSG00000154358	OBSCN	1.28326	0.807348	0.661992	0.000542707	up
ENSG00000154447	SH3RF1	0.622636	0.372814	0.724732	0.000111117	up
ENSG00000154734	ADAMTS1	3.79552	5.48025	-0.528781	0.000809246	down
ENSG00000154736	ADAMTS5	0.0650905	0.130576	-0.904652	0.00103689	down
ENSG00000154814	OXNAD1	6.76846	4.63978	0.543795	3.33e-05	up
ENSG00000154928	EPHB1	0.206456	0.100033	0.976142	0.000241506	up
ENSG00000155307	SAMSN1	11.1326	7.33615	0.601024	0.0316179	up
ENSG00000155367	PPM1J	0.273101	0.151809	0.807021	0.00417045	up
ENSG00000155966	AFF2	0.236663	0.159487	0.541364	0.000463205	up
ENSG00000156011	PSD3	0.124274	0.0620578	0.897949	0.000298754	up
ENSG00000156265	MAP3K7CL	10.7606	7.28948	0.56123	0.00630998	up
ENSG00000156381	ANKRD9	1.30197	0.813325	0.672204	0.000271982	up
ENSG00000156453	PCDH1	7.02468	10.1473	-0.529956	5.33e-05	down
ENSG00000156463	SH3RF2	0.201142	0.330193	-0.68814	0.0182006	down
ENSG00000156564	LRFN2	1.10624	1.83909	-0.728171	0.000484734	down
ENSG00000156966	B3GNT7	32.825	20.6748	0.666661	0.0111737	up
ENSG00000156968	MPV17L	0.070314	0.0459606	0.521239	0.0357849	up
ENSG00000156970	BUB1B	0.565092	0.366797	0.610003	0.0197487	up
ENSG00000157303	SUSD3	3.90955	2.62726	0.57165	0.000235997	up
ENSG00000157445	CACNA2D3	0.431633	0.689057	-0.662562	0.026279	down
ENSG00000157456	CCNB2	0.613391	0.339007	0.836883	0.00495318	up
ENSG00000157470	FAM81A	0.153286	0.0889228	0.723029	0.00988644	up
ENSG00000157551	KCNJ15	0.339573	0.155837	1.07582	1.22e-05	up
ENSG00000157570	TSPAN18	2.13831	0.910859	1.22215	0.00040385	up
ENSG00000157827	FMNL2	0.323012	0.211013	0.591441	0.010239	up
ENSG00000158050	DUSP2	140.355	70.8885	0.985356	1.6e-06	up
ENSG00000158106	RHPN1	0.452428	0.243869	0.865143	0.000422796	up
ENSG00000158186	MRAS	0.298105	0.1761	0.727349	0.000663638	up
ENSG00000158292	GPR153	4.9704	7.11748	-0.517131	9.21e-06	down
ENSG00000158352	SHROOM4	0.122267	0.0576391	0.96752	0.0463746	up
ENSG00000158517	NCF1	23.7755	15.6042	0.607225	0.00433801	up
ENSG00000158578	ALAS2	24.5452	10.0001	1.29458	0.0351375	up
ENSG00000158715	SLC45A3	0.20931	0.130275	0.644715	0.00254696	up
ENSG00000158747	NBL1	0.50236	0.317664	0.644939	0.0162229	up
ENSG00000158813	EDA	0.136003	0.0372696	1.62701	0.000105172	up
ENSG00000158856	DMTN	14.6425	7.9747	0.875838	7.07e-05	up
ENSG00000159164	SV2A	0.915373	0.636375	0.517663	0.000190298	up
ENSG00000159556	ISL2	0.119105	0.218552	-0.823971	0.000509847	down
ENSG00000159640	ACE	0.221569	0.111165	0.934475	5.21e-06	up
ENSG00000159958	TNFRSF13C	1.8599	0.802893	1.20183	5.33e-05	up
ENSG00000160013	PTGIR	2.16539	1.27072	0.764323	0.000172782	up
ENSG00000160179	ABCG1	4.54593	2.76335	0.716115	3.57e-06	up
ENSG00000160191	PDE9A	0.125521	0.0656439	0.841217	0.00237243	up
ENSG00000160223	ICOSLG	0.39744	0.188316	1.03879	0.00120598	up
ENSG00000160446	ZDHHC12	11.2589	7.54854	0.576161	0.000105725	up
ENSG00000160588	MPZL3	3.9104	2.30129	0.762306	0.0023625	up
ENSG00000160791	CCR5	17.4667	11.1541	0.646561	0.00109566	up
ENSG00000160999	SH2B2	3.09776	1.59134	0.956597	6.37e-06	up
ENSG00000161640	SIGLEC11	0.302785	0.148817	0.977808	0.0192022	up
ENSG00000161835	GRASP	9.58775	3.13009	1.61189	8.66e-07	up
ENSG00000161888	SPC24	1.06923	0.641582	0.727985	0.00828368	up
ENSG00000161911	TREML1	6.80558	3.58014	0.924795	0.00188928	up
ENSG00000161921	CXCL16	4.71478	3.08569	0.609985	0.00163525	up
ENSG00000162366	PDZK1IP1	2.2135	1.41875	0.638078	0.0235483	up
ENSG00000162367	TAL1	2.76996	1.144	1.26842	0.000368313	up
ENSG00000162373	BEND5	0.551716	0.377271	0.536498	0.0146785	up
ENSG00000162383	SLC1A7	1.93363	3.0997	-0.678022	0.0200706	down
ENSG00000162396	PARS2	1.1228	1.60675	-0.513199	0.000291846	down
ENSG00000162433	AK4	0.105981	0.0665184	0.600015	0.00782596	up
ENSG00000162512	SDC3	0.74451	0.261336	1.47546	0.000230452	up
ENSG00000162526	TSSK3	0.174106	0.115244	0.555796	0.0284874	up
ENSG00000162551	ALPL	1.74484	0.47201	1.86421	0.000791269	up
ENSG00000162591	MEGF6	0.571106	0.266451	1.07178	5.68e-06	up
ENSG00000162594	IL23R	1.0304	0.233092	2.09756	2.31e-05	up
ENSG00000162614	NEXN	2.36644	1.46304	0.690003	0.00306042	up
ENSG00000162630	B3GALT2	1.9347	0.576567	1.72918	0.000100565	up
ENSG00000162722	TRIM58	12.345	4.91727	1.32623	4.22e-05	up
ENSG00000162745	OLFML2B	0.22715	0.121734	0.848177	0.0278872	up
ENSG00000162804	SNED1	0.0716444	0.0376485	0.776924	0.00138326	up
ENSG00000162999	DUSP19	0.376619	0.579679	-0.609016	0.000160652	down
ENSG00000163092	XIRP2	0.0534335	0.0300643	0.662926	0.0133707	up
ENSG00000163430	FSTL1	0.382734	0.223344	0.75109	0.0189609	up
ENSG00000163519	TRAT1	6.62357	3.28249	1.01061	1.65e-05	up
ENSG00000163534	FCRL1	0.466674	0.227913	1.00257	0.0124961	up
ENSG00000163568	AIM2	1.23403	0.726111	0.757032	0.0395643	up
ENSG00000163599	CTLA4	1.08556	0.472365	1.18347	2.43e-06	up
ENSG00000163629	PTPN13	0.387777	0.137117	1.43499	0.00685096	up
ENSG00000163701	IL17RE	0.596012	0.244258	1.25305	0.000230452	up
ENSG00000163734	CXCL3	0.263492	0.110918	1.17748	0.000322171	up
ENSG00000163736	PPBP	180.736	127.679	0.501334	0.0093811	up
ENSG00000163737	PF4	193.778	100	0.954335	0.00181323	up
ENSG00000163806	SPDYA	0.27223	0.18941	0.50113	0.00277232	up
ENSG00000163823	CCR1	23.2794	14.433	0.6893	2.05e-05	up
ENSG00000164056	SPRY1	1.71717	0.609918	1.47826	2.48e-08	up
ENSG00000164109	MAD2L1	0.922915	0.639305	0.522849	0.000209473	up
ENSG00000164116	GUCY1A1	1.6194	0.941864	0.775511	8.66e-07	up
ENSG00000164120	HPGD	3.81464	2.3886	0.673128	0.00053062	up
ENSG00000164124	TMEM144	0.109362	0.0696064	0.584389	0.0348401	up
ENSG00000164125	FAM198B	5.10733	3.09358	0.72146	0.000185769	up
ENSG00000164136	IL15	0.813928	0.517022	0.644655	1.57e-08	up
ENSG00000164142	FAM160A1	0.17719	0.0721814	1.18762	0.000244489	up
ENSG00000164171	ITGA2	0.0632614	0.0356944	0.681036	0.0226006	up
ENSG00000164181	ELOVL7	1.39794	0.759248	0.872066	0.00666701	up
ENSG00000164398	ACSL6	0.713979	0.411664	0.779853	1.61e-05	up
ENSG00000164626	KCNK5	0.14039	0.0892318	0.599835	0.01416	up
ENSG00000164684	ZNF704	0.0429992	0.0257819	0.566739	0.00449859	up
ENSG00000164687	FABP5	4.80033	3.21161	0.578353	6.75e-07	up
ENSG00000164849	GPR146	0.816454	0.33823	1.24689	4.38e-06	up
ENSG00000164850	GPER1	0.520768	0.308032	0.738909	0.00476971	up
ENSG00000165029	ABCA1	0.941143	0.468515	0.991099	5.66e-08	up
ENSG00000165272	AQP3	7.36573	3.35472	1.1323	5.85e-06	up
ENSG00000165304	MELK	0.63355	0.40114	0.646421	0.0481064	up
ENSG00000165480	SKA3	1.68053	1.05717	0.663685	7.63e-05	up
ENSG00000165507	DEPP1	0.482172	0.208535	1.1713	0.000172722	up
ENSG00000165682	CLEC1B	1.20166	0.755002	0.663452	0.0203971	up
ENSG00000165702	GFI1B	1.67571	0.846645	0.976589	0.000693714	up
ENSG00000165716	FAM69B	0.543476	0.272352	0.971028	7.07e-05	up
ENSG00000165891	E2F7	0.179276	0.100244	0.779801	0.0176139	up
ENSG00000165914	TTC7B	0.423534	0.219838	0.915528	0.000164603	up
ENSG00000165949	IFI27	0.633932	0.080925	2.82416	2.73e-06	up
ENSG00000166086	JAM3	1.60696	0.994035	0.687479	0.000791714	up
ENSG00000166091	CMTM5	1.43217	0.701263	1.01979	0.000827045	up
ENSG00000166148	AVPR1A	0.348757	0.17728	0.937807	0.00476971	up
ENSG00000166192	SENP8	0.0942468	0.138724	-0.512633	0.000168317	down
ENSG00000166278	C2	0.92229	0.306105	1.56038	4.94e-08	up
ENSG00000166444	ST5	0.37079	0.834607	-1.14928	0.00124502	down
ENSG00000166455	C16orf46	0.109248	0.184036	-0.702359	0.00306815	down
ENSG00000166664	CHRFAM7A	0.257587	0.171676	0.558637	0.00327798	up
ENSG00000166669	ATF7IP2	3.7135	2.46873	0.587056	1.91e-06	up
ENSG00000166681	BEX3	13.2292	5.99574	1.1404	2.23e-05	up
ENSG00000166689	PLEKHA7	0.355575	0.11615	1.53503	7.35e-06	up
ENSG00000166803	PCLAF	0.570051	0.352272	0.679107	0.0173319	up
ENSG00000166851	PLK1	0.55851	0.332791	0.729854	0.000984045	up
ENSG00000166963	MAP1A	1.30608	0.573865	1.17254	0.000963025	up
ENSG00000167100	SAMD14	0.263127	0.173106	0.576894	0.00691501	up
ENSG00000167371	PRRT2	0.134108	0.0879037	0.557718	0.0367366	up
ENSG00000167641	PPP1R14A	2.06553	1.06039	0.955349	8.47e-06	up
ENSG00000167861	HID1	0.177819	0.0845707	0.989879	0.000457949	up
ENSG00000167900	TK1	4.2278	2.24266	0.911683	0.00271776	up
ENSG00000167968	DNASE1L2	0.121533	0.215282	-0.776307	0.000643298	down
ENSG00000167992	VWCE	0.12828	0.064362	0.894957	0.0012677	up
ENSG00000168062	BATF2	0.980095	0.240939	1.98023	2.23e-08	up
ENSG00000168081	PNOC	0.216413	0.138825	0.605341	0.0283239	up
ENSG00000168209	DDIT4	134.059	90.4244	0.568033	0.000394677	up
ENSG00000168268	NT5DC2	1.1864	0.832862	0.505331	0.00144294	up
ENSG00000168280	KIF5C	2.65937	1.2127	1.12643	3.47e-06	up
ENSG00000168329	CX3CR1	170.813	269.717	-0.658993	4.34e-07	down
ENSG00000168350	DEGS2	0.408344	0.647053	-0.65132	0.00288445	down
ENSG00000168497	CAVIN2	35.3259	17.9961	0.972652	0.00409611	up
ENSG00000168502	MTCL1	0.175382	0.110509	0.621359	0.00135481	up
ENSG00000168646	AXIN2	0.551135	0.353671	0.625716	0.00163525	up
ENSG00000168685	IL7R	101.19	47.8905	1.07909	4.51e-06	up
ENSG00000168734	PKIG	1.196	0.687463	0.790037	0.000125756	up
ENSG00000168772	CXXC4	0.419479	0.784601	-0.887643	0.0053398	down
ENSG00000168994	PXDC1	0.516798	0.303283	0.749782	0.00142786	up
ENSG00000169047	IRS1	0.60406	0.325585	0.871702	4.68e-05	up
ENSG00000169071	ROR2	0.631735	0.248572	1.31141	0.0161636	up
ENSG00000169083	AR	0.0509069	0.0231411	0.877983	0.000820551	up
ENSG00000169116	PARM1	0.452976	0.293393	0.609751	0.00124502	up
ENSG00000169122	FAM110B	0.22373	0.125702	0.784402	0.000111077	up
ENSG00000169245	CXCL10	0.862601	0.509532	0.748109	0.048795	up
ENSG00000169247	SH3TC2	0.319408	0.126593	1.26999	6.89e-05	up
ENSG00000169313	P2RY12	1.39997	0.825003	0.75581	0.0151786	up
ENSG00000169398	PTK2	1.26461	0.855947	0.557709	0.000119695	up
ENSG00000169432	SCN9A	0.212347	0.137652	0.590613	0.0239247	up
ENSG00000169439	SDC2	0.158105	0.046998	1.56038	0.000268099	up
ENSG00000169508	GPR183	17.867	10.8292	0.721837	0.000809246	up
ENSG00000169607	CKAP2L	0.540353	0.267593	0.987383	0.000555051	up
ENSG00000169679	BUB1	0.730047	0.382768	0.91394	0.000111117	up
ENSG00000169704	GP9	9.40144	4.44589	1.0787	0.000791714	up
ENSG00000169855	ROBO1	0.0767108	0.0375559	0.866587	8.37e-05	up
ENSG00000169860	P2RY1	0.619131	0.334651	0.868225	1.56e-05	up
ENSG00000169877	AHSP	0.956113	0.571409	0.732638	0.0452202	up
ENSG00000169918	OTUD7A	0.316401	0.176259	0.809337	3.7e-07	up
ENSG00000170017	ALCAM	1.97591	1.35601	0.539828	0.00135481	up
ENSG00000170175	CHRNB1	1.83952	2.7536	-0.579398	2.07e-12	down
ENSG00000170271	FAXDC2	1.36868	0.785933	0.792574	0.00554293	up
ENSG00000170293	CMTM8	0.881564	0.535284	0.709332	0.000606912	up
ENSG00000170312	CDK1	0.420528	0.221825	0.893072	0.0005936	up
ENSG00000170456	DENND5B	0.253252	0.105074	1.19389	4.03e-08	up
ENSG00000170476	MZB1	3.86456	0.488858	2.95733	3.48e-15	up
ENSG00000170525	PFKFB3	10.8891	4.4282	1.29616	1.94e-08	up
ENSG00000170558	CDH2	0.416593	0.161231	1.31692	0.0182326	up
ENSG00000171033	PKIA	0.767406	0.535162	0.511984	0.000132106	up
ENSG00000171049	FPR2	2.56593	1.70581	0.586202	0.00344204	up
ENSG00000171051	FPR1	29.9349	21.0968	0.504604	0.0047701	up
ENSG00000171056	SOX7	0.103899	0.068568	0.535742	0.00509657	up
ENSG00000171224	FAM241B	0.531178	0.247194	1.07325	9.35e-05	up
ENSG00000171236	LRG1	0.779892	0.5272	0.556196	0.00331027	up
ENSG00000171241	SHCBP1	0.623361	0.334423	0.878845	3.8e-05	up
ENSG00000171385	KCND3	0.190917	0.104624	0.809688	0.000316635	up
ENSG00000171444	MCC	0.59119	0.367753	0.67038	8e-06	up
ENSG00000171502	COL24A1	0.322642	0.210178	0.5953	0.0053398	up
ENSG00000171517	LPAR3	0.31698	0.202036	0.62489	0.00881558	up
ENSG00000171611	PTCRA	3.0615	1.2545	1.28038	0.000185762	up
ENSG00000171617	ENC1	12.4227	7.24081	0.777922	0.0210639	up
ENSG00000171680	PLEKHG5	0.150964	0.0916787	0.662718	0.00312094	up
ENSG00000171729	TMEM51	0.527789	0.231685	1.15391	0.000458891	up
ENSG00000172005	MAL	1.55878	0.550233	1.48554	3.26e-07	up
ENSG00000172159	FRMD3	1.64361	0.925476	0.821849	0.00828368	up
ENSG00000172215	CXCR6	8.07553	2.35096	1.77597	6.02e-06	up
ENSG00000172216	CEBPB	85.4093	56.9235	0.585283	0.000305835	up
ENSG00000172243	CLEC7A	4.27606	2.91263	0.552386	0.0024105	up
ENSG00000172572	PDE3A	0.320108	0.156011	0.991659	0.0244938	up
ENSG00000172789	HOXC5	0.574626	1.43343	-1.30392	9.21e-09	down
ENSG00000172889	EGFL7	2.15517	1.09457	0.970994	5.76e-05	up
ENSG00000172915	NBEA	0.195524	0.12309	0.626902	0.000103122	up
ENSG00000173068	BNC2	3.22326	4.56493	-0.50076	1.56e-05	down
ENSG00000173210	ABLIM3	1.29125	0.631108	1.02126	7.07e-05	up
ENSG00000173369	C1QB	4.06201	0.167075	4.52331	1.01e-10	up
ENSG00000173372	C1QA	3.31768	0.264861	3.59774	1.75e-09	up
ENSG00000173535	TNFRSF10C	3.89106	2.26685	0.776826	0.000902435	up
ENSG00000173626	TRAPPC3L	0.580294	0.2741	1.05504	0.00754507	up
ENSG00000173848	NET1	3.3146	2.33806	0.501713	8.44e-05	up
ENSG00000173868	PHOSPHO1	2.01849	1.08013	0.895899	0.000259452	up
ENSG00000173926	2024-03-03	0.415832	0.223159	0.868971	1.15e-07	up
ENSG00000173930	SLCO4C1	12.3502	18.4766	-0.58078	7.65e-07	down
ENSG00000174099	MSRB3	0.363057	0.231488	0.627448	0.000678521	up
ENSG00000174175	SELP	3.11665	1.66686	0.898857	0.00205024	up
ENSG00000174292	TNK1	0.2236	0.110992	0.949133	0.00523711	up
ENSG00000174307	PHLDA3	0.712703	0.481508	0.556189	0.0413423	up
ENSG00000174371	EXO1	0.536715	0.313366	0.757623	0.00196825	up
ENSG00000174600	CMKLR1	15.2826	30.1112	-0.977947	1.04e-13	down
ENSG00000174807	CD248	0.400199	0.115661	1.70679	6.68e-08	up
ENSG00000174885	NLRP6	1.20156	0.521188	1.18957	3.27e-08	up
ENSG00000174944	P2RY14	2.46674	0.943824	1.37665	2.08e-08	up
ENSG00000175063	UBE2C	1.00342	0.515737	0.946821	0.0325832	up
ENSG00000175084	DES	0.098139	0.312075	-1.57451	0.00218732	down
ENSG00000175344	CHRNA7	0.0459053	0.0274861	0.57663	0.00757027	up
ENSG00000175445	LPL	0.0794529	0.136983	-0.71645	0.0212895	down
ENSG00000175471	MCTP1	2.0352	1.37809	0.559137	0.000253391	up
ENSG00000175544	CABP4	0.653929	0.367294	0.815342	5.47e-05	up
ENSG00000175592	FOSL1	0.843983	0.576867	0.541173	0.0325771	up
ENSG00000175643	RMI2	0.365852	0.211938	0.760009	0.0389863	up
ENSG00000175899	A2M	0.135549	0.0717313	0.832544	0.00703102	up
ENSG00000175928	LRRN1	0.164711	0.237597	-0.503028	0.0264597	down
ENSG00000176105	YES1	11.2818	7.87081	0.518854	0.014434	up
ENSG00000176533	GNG7	0.680754	0.448612	0.590899	0.0104231	up
ENSG00000176890	TYMS	8.3265	4.23662	0.973127	0.00100549	up
ENSG00000176919	C8G	0.57508	0.925119	-0.676517	0.000708514	down
ENSG00000177045	SIX5	0.474713	0.67742	-0.50406	2.91e-05	down
ENSG00000177191	B3GNT8	3.23617	1.99384	0.695973	3.24e-05	up
ENSG00000177301	KCNA2	0.0541701	0.032366	0.598992	0.0254366	up
ENSG00000177425	PAWR	0.353004	0.212896	0.703615	2.48e-05	up
ENSG00000177432	NAP1L5	8.73334	5.98633	0.544106	0.00843307	up
ENSG00000177455	CD19	0.597539	0.310594	0.922227	4.68e-05	up
ENSG00000177469	CAVIN1	0.194187	0.0684823	1.37945	0.00220697	up
ENSG00000177570	SAMD12	0.256891	0.143975	0.79355	3.33e-05	up
ENSG00000177602	HASPIN	0.690662	0.407815	0.745854	0.00784961	up
ENSG00000177606	JUN	31.2997	55.715	-0.831716	0.011972	down
ENSG00000177692	DNAJC28	0.275072	0.502088	-0.845066	1.49e-08	down
ENSG00000177875	CCDC184	0.265533	0.467396	-0.792961	0.0173229	down
ENSG00000177989	ODF3B	5.60019	3.06622	0.866889	6.75e-06	up
ENSG00000178015	GPR150	0.498684	0.255888	0.935953	4.13e-06	up
ENSG00000178033	CALHM5	0.0977679	0.0377304	1.17495	0.000541735	up
ENSG00000178038	ALS2CL	0.113322	0.0712173	0.602572	0.00127134	up
ENSG00000178053	MLF1	0.551042	0.79644	-0.523458	0.00129885	down
ENSG00000178222	RNF212	0.119935	0.0807686	0.517521	0.0160493	up
ENSG00000178301	AQP11	0.146364	0.21885	-0.549495	0.000421234	down
ENSG00000178404	CEP295NL	0.327294	0.186621	0.778592	0.0350867	up
ENSG00000178562	CD28	8.16283	2.34295	1.79636	5.96e-07	up
ENSG00000178623	GPR35	1.47357	1.02433	0.520379	0.000335717	up
ENSG00000178726	THBD	2.01341	1.09832	0.868408	0.000359897	up
ENSG00000178732	GP5	0.561686	0.348776	0.67214	0.00544051	up
ENSG00000178878	APOLD1	0.464667	0.305043	0.591367	0.00433801	up
ENSG00000178947	SMIM10L2A	0.0988543	0.0604467	0.627794	0.00458751	up
ENSG00000178999	AURKB	1.18057	0.631213	0.892783	0.00196825	up
ENSG00000179029	TMEM107	4.5165	6.49438	-0.523016	5.57e-09	down
ENSG00000179071	CCDC89	1.48423	0.980829	0.592699	0.00138362	up
ENSG00000179094	PER1	23.8742	11.4422	1.06043	6.19e-06	up
ENSG00000179331	RAB39A	0.582769	0.37017	0.640824	0.00138291	up
ENSG00000179348	GATA2	1.17048	0.603837	0.943449	0.000278458	up
ENSG00000179388	EGR3	0.451963	0.196695	1.16027	0.00135477	up
ENSG00000179455	MKRN3	0.373207	0.205902	0.827747	0.0213875	up
ENSG00000179598	PLD6	1.38479	0.866316	0.670529	0.00642703	up
ENSG00000179750	APOBEC3B	2.03381	1.05952	0.934288	0.000663638	up
ENSG00000179820	MYADM	32.7537	51.4763	-0.652089	1.6e-06	down
ENSG00000179841	AKAP5	4.44155	6.74468	-0.601582	1.44e-05	down
ENSG00000180190	TDRP	0.406337	0.192125	1.04251	0.00474873	up
ENSG00000180354	MTURN	2.79308	1.92653	0.533538	0.00100549	up
ENSG00000180447	GAS1	1.22142	1.90049	-0.633613	0.000119695	down
ENSG00000180611	MB21D2	0.404292	0.27996	0.514794	0.00258557	up
ENSG00000180720	CHRM4	1.30535	0.907097	0.520298	0.000138757	up
ENSG00000180875	GREM2	0.441093	0.148136	1.51226	7.03e-06	up
ENSG00000180914	OXTR	0.209735	0.0916504	1.11215	0.00408578	up
ENSG00000181026	AEN	6.20326	4.26204	0.540424	1.15e-07	up
ENSG00000181036	FCRL6	72.5382	104.38	-0.524977	1.59e-09	down
ENSG00000181215	C4orf50	0.81986	1.68937	-1.03406	0.00261158	down
ENSG00000181826	RELL1	40.4844	25.9618	0.640776	0.0128205	up
ENSG00000181847	TIGIT	5.6811	8.47695	-0.576539	4.33e-05	down
ENSG00000182010	RTKN2	0.238906	0.111882	1.03012	6.65e-06	up
ENSG00000182156	ENPP7	0.139369	0.0566998	1.16312	0.00676068	up
ENSG00000182240	BACE2	0.109754	0.0607089	0.760107	5.4e-05	up
ENSG00000182580	EPHB3	0.250725	0.462431	-0.857578	0.00441965	down
ENSG00000182732	RGS6	0.412004	0.22894	0.820612	0.00170442	up
ENSG00000182782	HCAR2	1.35689	0.937002	0.52946	0.026286	up
ENSG00000182795	C1orf116	0.196067	0.134997	0.507085	0.0297458	up
ENSG00000182885	ADGRG3	2.21579	1.52546	0.535652	0.0025092	up
ENSG00000183010	PYCR1	0.288566	0.123746	1.15856	0.00214868	up
ENSG00000183023	SLC8A1	1.96621	1.23829	0.662778	0.000413222	up
ENSG00000183087	GAS6	1.64371	0.686608	1.24729	2.6e-07	up
ENSG00000183160	TMEM119	0.393074	0.252369	0.619448	5.33e-05	up
ENSG00000183508	TENT5C	53.781	25.075	1.10054	2.16e-06	up
ENSG00000183598	HIST2H3D	40.1689	24.7637	0.697626	2.48e-05	up
ENSG00000183722	LHFPL6	0.08513	0.0535556	0.581881	0.00191242	up
ENSG00000183762	KREMEN1	0.231041	0.0506931	1.98968	8.96e-08	up
ENSG00000183785	TUBA8	3.23934	2.07945	0.637021	0.0106064	up
ENSG00000183813	CCR4	0.798897	0.355136	1.14752	3.08e-06	up
ENSG00000183873	SCN5A	0.0272482	0.122809	-1.83411	0.000629059	down
ENSG00000183878	UTY	3.6237	2.18152	0.72951	0.0180534	up
ENSG00000184113	CLDN5	0.841766	0.488578	0.772637	0.0191184	up
ENSG00000184226	PCDH9	0.0887672	0.0592446	0.512332	0.0106064	up
ENSG00000184305	CCSER1	0.194608	0.133814	0.508662	0.0378517	up
ENSG00000184349	EFNA5	0.819439	1.32494	-0.686562	0.00119326	down
ENSG00000184357	HIST1H1B	198.277	94.7315	1.06552	5.57e-09	up
ENSG00000184489	PTP4A3	1.3544	0.534497	1.32527	2.07e-12	up
ENSG00000184500	PROS1	0.79141	0.47847	0.71427	0.0491348	up
ENSG00000184515	BEX5	2.08834	1.46844	0.505168	0.0297458	up
ENSG00000184557	SOCS3	32.8707	15.5228	1.08192	3.47e-06	up
ENSG00000184588	PDE4B	9.98501	3.72771	1.41905	1e-07	up
ENSG00000184602	SNN	14.0756	9.09048	0.630209	0.000693714	up
ENSG00000184613	NELL2	1.3282	0.732229	0.850359	0.000422796	up
ENSG00000184661	CDCA2	0.582501	0.32582	0.819132	0.0173309	up
ENSG00000184702	SEPT5	2.02182	1.14175	0.818947	0.014193	up
ENSG00000184731	FAM110C	0.877613	1.30695	-0.569199	0.00417535	down
ENSG00000184792	OSBP2	0.936004	0.50827	0.868141	0.000507193	up
ENSG00000184985	SORCS2	0.265977	0.394845	-0.552818	0.00433792	down
ENSG00000184986	TMEM121	0.377503	0.172821	1.08378	1.24e-05	up
ENSG00000185022	MAFF	8.1964	4.56875	0.841796	2.17e-05	up
ENSG00000185101	ANO9	0.903622	0.534859	0.745715	0.00011391	up
ENSG00000185112	FAM43A	11.8986	17.5493	-0.560228	0.000791714	down
ENSG00000185130	HIST1H2BL	49.8205	32.2565	0.626989	9.81e-05	up
ENSG00000185222	TCEAL9	0.543053	0.275047	0.956217	0.000142199	up
ENSG00000185245	GP1BA	3.40885	1.90211	0.838347	0.00575302	up
ENSG00000185291	IL3RA	1.08855	0.574872	0.909409	0.000413222	up
ENSG00000185338	SOCS1	11.9253	5.96069	0.999266	2.16e-08	up
ENSG00000185339	TCN2	2.13381	1.47616	0.52859	0.00586073	up
ENSG00000185340	GAS2L1	3.69273	2.33162	0.661085	0.000757703	up
ENSG00000185499	MUC1	0.123625	0.0556488	1.02534	0.000122694	up
ENSG00000185532	PRKG1	0.0673832	0.0328042	0.854266	0.00886902	up
ENSG00000185614	INKA1	2.15702	1.24288	0.790468	0.00062079	up
ENSG00000185630	PBX1	0.207694	0.11691	0.77849	0.00170442	up
ENSG00000185950	IRS2	15.7649	9.1283	0.787632	2.21e-07	up
ENSG00000186081	KRT5	0.0690637	0.158739	-1.09371	0.0309688	down
ENSG00000186105	LRRC70	0.175952	0.284993	-0.665754	0.0359949	down
ENSG00000186185	KIF18B	0.548884	0.276003	0.96652	0.0451017	up
ENSG00000186529	CYP4F3	0.263847	0.141445	0.854573	0.00357587	up
ENSG00000186603	HPDL	0.399769	0.18536	1.06867	3.62e-06	up
ENSG00000187017	ESPN	0.275469	0.104037	1.32383	4e-05	up
ENSG00000187098	MITF	0.688315	0.441576	0.62891	4.68e-05	up
ENSG00000187135	VSTM2B	0.826179	2.62084	-1.65364	4.21e-05	down
ENSG00000187260	WDR86	0.481028	0.213542	1.13526	3.11e-05	up
ENSG00000187608	ISG15	53.7528	33.9791	0.661537	0.000963025	up
ENSG00000187699	C2orf88	2.98896	1.60833	0.889954	0.000942422	up
ENSG00000187800	PEAR1	1.95623	0.886671	1.13278	8.87e-05	up
ENSG00000187837	HIST1H1C	941.127	665.062	0.500893	4.64e-06	up
ENSG00000188011	RTP5	0.800719	0.552012	0.528601	0.00770952	up
ENSG00000188282	RUFY4	0.219538	0.136465	0.648184	0.00441379	up
ENSG00000188290	HES4	1.32325	0.655737	1.00192	0.00665993	up
ENSG00000188375	H3F3C	4.16415	2.61627	0.668471	3.26e-07	up
ENSG00000188389	PDCD1	3.01963	0.925269	1.69569	1.8e-06	up
ENSG00000188536	HBA2	1407.98	760.47	0.888658	0.00743603	up
ENSG00000188549	CCDC9B	0.62983	0.418188	0.579445	0.000902435	up
ENSG00000188610	FAM72B	0.203881	0.138237	0.52891	0.00213535	up
ENSG00000188629	ZNF177	0.110906	0.183575	-0.679005	0.00254442	down
ENSG00000188766	SPRED3	0.151043	0.099246	0.559869	0.00135467	up
ENSG00000188820	CALHM6	8.88369	3.29297	1.42902	1.65e-05	up
ENSG00000188848	BEND4	0.0762781	0.04441	0.665122	0.00781808	up
ENSG00000188886	ASTL	0.925263	0.43019	1.08725	1.25e-06	up
ENSG00000189060	H1F0	5.19562	2.85475	0.861663	9.48e-06	up
ENSG00000189292	ALKAL2	0.410367	0.593647	-0.522055	0.00619437	down
ENSG00000196092	PAX5	0.677985	0.329139	1.0205	0.00205024	up
ENSG00000196141	SPATS2L	1.68573	1.1698	0.523366	5.68e-06	up
ENSG00000196208	GREB1	0.0897067	0.138731	-0.57694	5.33e-05	down
ENSG00000196352	CD55	13.5578	9.37317	0.53204	1.61e-05	up
ENSG00000196549	MME	0.296092	0.108277	1.37179	4.01e-06	up
ENSG00000196586	MYO6	2.8484	4.12916	-0.534126	0.0030007	down
ENSG00000196747	HIST1H2AI	105.714	56.1261	0.913305	4.17e-08	up
ENSG00000196787	HIST1H2AG	42.824	24.5626	0.801706	4.47e-09	up
ENSG00000196876	SCN8A	0.133738	0.217631	-0.663253	0.00160164	down
ENSG00000196878	LAMB3	0.205327	0.337793	-0.691699	9.75e-06	down
ENSG00000197077	KIAA1671	3.37084	4.80165	-0.509151	0.000168646	down
ENSG00000197122	SRC	4.1162	2.57968	0.672037	3.8e-05	up
ENSG00000197147	LRRC8B	1.10344	0.724518	0.600153	0.000128894	up
ENSG00000197153	HIST1H3J	11.7596	4.21106	1.47939	1.19e-07	up
ENSG00000197272	IL27	0.45526	0.157111	1.47723	8.23e-05	up
ENSG00000197279	ZNF165	0.344031	0.23353	0.539773	0.0186546	up
ENSG00000197329	PELI1	8.64211	5.03399	0.778488	1.45e-07	up
ENSG00000197415	VEPH1	0.329521	0.168446	0.928014	0.0017385	up
ENSG00000197461	PDGFA	2.56874	1.2454	1.03852	0.00153632	up
ENSG00000197496	SLC2A10	0.0564975	0.0895529	-0.582163	0.00453446	down
ENSG00000197632	SERPINB2	0.174719	0.365766	-1.02451	0.0155299	down
ENSG00000197635	DPP4	8.75649	3.41217	1.35709	7.56e-06	up
ENSG00000197653	DNAH10	0.316252	0.538479	-0.749449	0.0275404	down
ENSG00000197702	PARVA	0.0543797	0.0180042	1.20096	0.000178604	up
ENSG00000197705	KLHL14	0.301166	0.035008	2.78943	1.58e-10	up
ENSG00000197728	RPS26	125.771	84.6841	0.570585	0.028846	up
ENSG00000197837	HIST4H4	8.98096	5.73222	0.646866	7.63e-05	up
ENSG00000197852	INKA2	0.91683	0.574969	0.663945	0.000230452	up
ENSG00000197959	DNM3	1.35893	0.787525	0.779442	0.000271982	up
ENSG00000198019	FCGR1B	1.11215	0.420712	1.38147	2.32e-07	up
ENSG00000198178	CLEC4C	0.638402	0.438825	0.530736	0.018461	up
ENSG00000198182	ZNF607	1.585	2.28571	-0.525383	0.000116769	down
ENSG00000198336	MYL4	1.3215	0.719956	0.867176	0.0187946	up
ENSG00000198353	HOXC4	2.70144	4.00151	-0.565083	3.57e-06	down
ENSG00000198355	PIM3	24.6685	17.0881	0.529421	0.000138757	up
ENSG00000198435	NRARP	0.456662	0.267442	0.750194	0.00495358	up
ENSG00000198478	SH3BGRL2	5.77208	3.08474	0.901769	0.00379262	up
ENSG00000198574	SH2D1B	52.6926	78.6799	-0.578305	2.66e-06	down
ENSG00000198692	EIF1AY	2.13632	1.15761	0.878303	0.00405816	up
ENSG00000198719	DLL1	1.97725	1.38622	0.509243	0.0151786	up
ENSG00000198753	PLXNB3	0.259645	0.117702	1.07828	0.0119701	up
ENSG00000198756	COLGALT2	3.52654	5.49623	-0.638725	7.19e-07	down
ENSG00000198794	SCAMP5	0.167196	0.0988652	0.702802	0.0042154	up
ENSG00000198796	ALPK2	0.120392	0.29971	-1.24806	0.000747632	down
ENSG00000198829	SUCNR1	0.203211	0.0794705	1.2528	0.00235394	up
ENSG00000198899	MT-ATP6	1905.39	2756.13	-0.532553	7.43e-05	down
ENSG00000198932	GPRASP1	0.867004	0.561179	0.618641	0.00306042	up
ENSG00000198948	MFAP3L	1.73273	1.02352	0.753786	0.00770952	up
ENSG00000198959	TGM2	0.82053	0.423978	0.936412	2e-05	up
ENSG00000203485	INF2	3.97818	2.45568	0.693748	3.6e-05	up
ENSG00000203618	GP1BB	18.8601	8.48549	1.15134	0.000367296	up
ENSG00000203710	CR1	3.07457	1.98795	0.626547	0.000204516	up
ENSG00000203760	CENPW	2.28903	1.41977	0.685242	0.000241667	up
ENSG00000203797	DDO	0.5255	0.33612	0.629613	0.0085818	up
ENSG00000203811	HIST2H3C	8.83024	3.42248	1.36483	2.66e-06	up
ENSG00000203818	HIST2H3PS2	1.82157	1.23104	0.561529	0.00386652	up
ENSG00000203852	HIST2H3A	8.80424	3.31821	1.40509	1.86e-06	up
ENSG00000204103	MAFB	18.9636	13.0704	0.536585	0.00666701	up
ENSG00000204147	ASAH2B	0.365258	0.248559	0.537392	0.000678521	up
ENSG00000204186	ZDBF2	0.820434	0.371221	1.12324	1.09e-09	up
ENSG00000204219	TCEA3	1.04238	0.625198	0.728376	0.00394171	up
ENSG00000204252	HLA-DOA	5.45492	3.85363	0.500242	0.0224547	up
ENSG00000204323	SMIM5	0.728588	0.341732	1.07029	8.02e-05	up
ENSG00000204388	HSPA1B	23.5657	33.5364	-0.508856	2.29e-05	down
ENSG00000204389	HSPA1A	31.9445	46.8555	-0.552507	2.11e-05	down
ENSG00000204420	MPIG6B	7.51591	3.90616	0.942426	0.000495845	up
ENSG00000204424	LY6G6F	3.14178	1.33881	1.22447	9.39e-05	up
ENSG00000204472	AIF1	86.9236	61.3237	0.503235	0.00324612	up
ENSG00000204613	TRIM10	0.22747	0.11722	0.900422	0.0103236	up
ENSG00000205002	AARD	0.111288	0.161681	-0.501286	0.00614443	down
ENSG00000205038	PKHD1L1	0.520198	0.315608	0.703396	0.0279698	up
ENSG00000205221	VIT	0.787662	1.30715	-0.723574	4.22e-05	down
ENSG00000205236	AC105052.1	0.66172	0.337323	0.95158	0.0020924	up
ENSG00000205269	TMEM170B	3.81257	2.56782	0.568394	0.0146785	up
ENSG00000205309	NT5M	2.19811	1.37933	0.668428	6.89e-05	up
ENSG00000205639	MFSD2B	0.408024	0.249155	0.689767	0.0183551	up
ENSG00000205784	ARRDC5	5.87268	4.08849	0.521382	0.000432578	up
ENSG00000205809	KLRC2	13.5849	19.6132	-0.529489	0.0176191	down
ENSG00000206127	GOLGA8O	27.5603	40.3081	-0.548311	0.000305835	down
ENSG00000206172	HBA1	1855.11	965.035	0.942845	0.00468069	up
ENSG00000206177	HBM	1.41246	0.230397	2.5649	0.00033445	up
ENSG00000213347	MXD3	1.29722	0.89522	0.530157	0.000259452	up
ENSG00000213638	ADAT3	1.11351	1.87087	-0.743383	0.000116769	down
ENSG00000213793	ZNF888	1.94078	2.75656	-0.504045	0.00337557	down
ENSG00000214026	MRPL23	4.74175	3.12832	0.598468	0.000153016	up
ENSG00000214279	SCART1	1.09762	0.352471	1.61152	1.01e-06	up
ENSG00000214944	ARHGEF28	0.593126	0.984139	-0.720988	9.21e-07	down
ENSG00000215788	TNFRSF25	3.20561	2.06901	0.629198	0.00784961	up
ENSG00000221886	ZBED8	0.120893	0.187423	-0.592906	0.000171071	down
ENSG00000221988	PPT2	1.61982	2.61603	-0.688172	5.59e-07	down
ENSG00000223573	TINCR	0.12257	0.0748537	0.643708	0.0012948	up
ENSG00000223609	HBD	0.539471	0.216452	1.27884	0.00525491	up
ENSG00000224383	PRR29	0.600463	0.258334	1.18588	1.36e-05	up
ENSG00000224420	ADM5	0.3296	0.53488	-0.682104	0.00162359	down
ENSG00000225556	C2CD4D	0.500415	0.31905	0.633365	0.00937534	up
ENSG00000227507	LTB	30.3326	13.6343	1.15305	3.82e-07	up
ENSG00000229676	ZNF492	0.0651854	0.119881	-0.78867	0.00242079	down
ENSG00000230667	SETSIP	3.76846	2.48643	0.597933	0.00954803	up
ENSG00000233493	TMEM238	6.85784	4.12605	0.7316	0.00010839	up
ENSG00000233822	HIST1H2BN	17.0293	10.672	0.673689	9.81e-05	up
ENSG00000233954	UQCRHL	1.28571	0.705244	0.857233	0.000385699	up
ENSG00000234289	H2BFS	24.6356	15.2011	0.696201	4.64e-06	up
ENSG00000234465	PINLYP	0.164678	0.111318	0.525907	0.00676181	up
ENSG00000235169	SMIM1	1.21891	0.664271	0.86598	7.63e-05	up
ENSG00000236320	SLFN14	1.46773	0.650362	1.16205	0.00743603	up
ENSG00000237649	KIFC1	2.30882	1.33198	0.789024	0.0389863	up
ENSG00000238243	OR2W3	0.945229	0.627026	0.584494	0.0054914	up
ENSG00000239264	TXNDC5	21.9467	10.3755	1.08009	7.55e-13	up
ENSG00000239839	DEFA3	18.5222	11.6407	0.669613	0.0372906	up
ENSG00000239961	LILRA4	2.3317	1.388	0.744192	0.0030007	up
ENSG00000240403	KIR3DL2	43.7234	63.6857	-0.542459	0.00678999	down
ENSG00000240505	TNFRSF13B	0.22553	0.0820271	1.35578	4.5e-06	up
ENSG00000240583	AQP1	0.17587	0.0708826	1.20039	0.000637383	up
ENSG00000241106	HLA-DOB	1.64463	1.04144	0.654135	0.00394171	up
ENSG00000243056	EIF4EBP3	3.06323	1.77627	0.7828	0.000241667	up
ENSG00000243207	PPAN-P2RY11	8.45255	5.28804	0.675635	0.00337121	up
ENSG00000243244	STON1	0.429173	0.285512	0.571571	1.42e-06	up
ENSG00000243414	TICAM2	2.09665	0.965966	1.11005	3.85e-05	up
ENSG00000243927	MRPS6	14.8789	21.1033	-0.50391	9.68e-11	down
ENSG00000244734	HBB	997.233	570.396	0.805955	0.00971761	up
ENSG00000246705	H2AFJ	18.4311	11.2844	0.707313	6.34e-07	up
ENSG00000248235	AC037459.1	0.776081	0.528666	0.545286	0.0185031	up
ENSG00000249992	TMEM158	0.931112	0.356497	1.36056	0.00032044	up
ENSG00000250479	CHCHD10	14.0253	9.84861	0.5096	1.18e-06	up
ENSG00000251493	FOXD1	0.482684	0.895668	-0.87832	0.000172782	down
ENSG00000253159	PCDHGA12	0.188723	0.306503	-0.671466	0.0053398	down
ENSG00000253305	PCDHGB6	0.818711	1.71304	-1.05601	1.11e-06	down
ENSG00000253731	PCDHGA6	0.163463	0.26005	-0.6386	0.00386652	down
ENSG00000253846	PCDHGA10	1.00386	1.74283	-0.789821	9.81e-05	down
ENSG00000253873	PCDHGA11	0.171067	0.258142	-0.566472	0.003791	down
ENSG00000254126	CD8B2	0.715109	0.471326	0.591183	0.0025092	up
ENSG00000254709	IGLL5	41.4767	3.13918	3.7196	7.89e-15	up
ENSG00000254959	INMT-MINDY4	0.149169	0.0766054	0.878028	0.00304309	up
ENSG00000254995	STX16-NPEPL1	2.63958	1.83088	0.525369	0.00630998	up
ENSG00000255823	MTRNR2L8	34.0742	15.654	1.12165	3.24e-05	up
ENSG00000256188	TAS2R30	0.580201	0.324955	0.817238	8.65e-05	up
ENSG00000256436	TAS2R31	0.552395	0.345903	0.6601	0.00312094	up
ENSG00000256660	CLEC12B	0.146934	0.0783633	0.828641	0.00771122	up
ENSG00000257108	NHLRC4	0.4183	0.225809	0.861	5.47e-08	up
ENSG00000257390	AC023055.1	0.785339	1.23348	-0.644744	0.0214044	down
ENSG00000257524	AL157935.2	3.26797	4.70894	-0.525661	0.000185769	down
ENSG00000257949	TEN1	8.80105	5.32883	0.72279	0.0115668	up
ENSG00000259207	ITGB3	23.7727	12.2349	0.957735	0.00177627	up
ENSG00000259332	ST20-MTHFS	2.46641	1.68438	0.547492	0.000580528	up
ENSG00000259371	AL136295.3	0.268095	0.450625	-0.728013	0.000554082	down
ENSG00000260001	TGFBR3L	0.30508	0.462916	-0.585868	0.000243867	down
ENSG00000261150	EPPK1	0.191679	0.0749648	1.24712	3.46e-09	up
ENSG00000261934	PCDHGA9	0.171118	0.257189	-0.560931	0.0087391	down
ENSG00000262209	PCDHGB3	0.218076	0.383165	-0.785618	0.000160652	down
ENSG00000262655	SPON1	1.14206	0.308784	1.85357	8.01e-07	up
ENSG00000263155	MYZAP	1.12346	0.432031	1.35851	0.0131114	up
ENSG00000265817	FSBP	0.427363	0.179603	1.20585	0.000283967	up
ENSG00000266728	AC015688.4	1.45683	0.650413	1.15127	0.0035094	up
ENSG00000268744	AC008758.4	0.389855	0.578898	-0.55854	0.00405692	down
ENSG00000268975	MIA-RAB4B	0.325391	0.852332	-1.3624	0.000105721	down
ENSG00000269028	MTRNR2L12	47.1328	23.8502	0.98243	2e-05	up
ENSG00000269226	TMSB15B	0.0819723	0.136693	-0.673525	0.00088828	down
ENSG00000269404	SPIB	0.995207	0.623825	0.665335	0.0185058	up
ENSG00000269693	AC010422.6	0.70397	1.24753	-0.816654	0.0207281	down
ENSG00000270181	BIVM-ERCC5	10.878	7.49305	0.537193	0.0286386	up
ENSG00000270276	HIST2H4B	8.08973	4.43344	0.866196	0.000230452	up
ENSG00000270882	HIST2H4A	5.43795	3.32597	0.707605	0.00554293	up
ENSG00000271321	CTAGE6	0.168804	0.112339	0.547497	0.047087	up
ENSG00000272410	AC022384.1	2.56413	4.69977	-0.871571	4e-05	down
ENSG00000273703	HIST1H2BM	43.4321	24.8622	0.80456	1.31e-07	up
ENSG00000273802	HIST1H2BG	34.892	24.332	0.519861	2.66e-06	up
ENSG00000273983	HIST1H3G	8.70124	3.09779	1.48699	1.22e-06	up
ENSG00000274070	CASTOR2	9.51257	13.7424	-0.530263	1.22e-09	down
ENSG00000274267	HIST1H3B	102.35	42.0273	1.28391	1.12e-05	up
ENSG00000274559	H2BFS	17.8692	11.0387	0.694404	1e-05	up
ENSG00000274618	HIST1H4F	123.382	84.3128	0.549258	0.000253391	up
ENSG00000274641	HIST1H2BO	143.259	82.3642	0.798462	1.18e-06	up
ENSG00000274750	HIST1H3E	1.51758	0.869365	0.796712	0.0217496	up
ENSG00000274810	NPHP3-ACAD11	0.836772	0.517424	0.683012	0.030073	up
ENSG00000274997	HIST1H2AH	92.8567	51.2109	0.858428	2.77e-09	up
ENSG00000275126	HIST1H4L	51.6311	34.9409	0.56319	0.000128894	up
ENSG00000275221	HIST1H2AK	166.144	105.865	0.650167	1.06e-05	up
ENSG00000275379	HIST1H3I	191.699	135.291	0.50275	0.000253391	up
ENSG00000275713	HIST1H2BH	20.9168	13.3342	0.649135	1.84e-05	up
ENSG00000275714	HIST1H3A	92.5529	60.1548	0.621515	3.79e-06	up
ENSG00000275832	ARHGAP23	0.114791	0.0626757	0.77997	3.37e-06	up
ENSG00000275993	SIK1B	12.0848	5.2815	1.19263	2.91e-06	up
ENSG00000276023	DUSP14	2.0272	3.1879	-0.650538	8.26e-14	down
ENSG00000276180	HIST1H4I	24.9355	16.722	0.576167	0.00433801	up
ENSG00000276368	HIST1H2AJ	166.433	75.8091	1.1344	4.64e-09	up
ENSG00000276410	HIST1H2BB	42.7815	24.9623	0.776995	1.86e-06	up
ENSG00000276547	PCDHGB5	0.908761	1.53536	-0.750179	0.00044257	down
ENSG00000276644	DACH1	0.304097	0.186326	0.677959	8.87e-05	up
ENSG00000276903	HIST1H2AL	113.279	63.0134	0.846048	1.07e-06	up
ENSG00000277117	FP565260.3	0.731613	0.325539	1.14419	0.000174791	up
ENSG00000277775	HIST1H3F	93.3203	51.3521	0.86164	0.000181341	up
ENSG00000278195	SSTR3	0.128364	0.0801745	0.617681	1.14e-05	up
ENSG00000278272	HIST1H3C	70.4088	30.37	1.21284	8.93e-07	up
ENSG00000278463	HIST1H2AB	64.858	33.0988	0.970294	2.52e-07	up
ENSG00000278588	HIST1H2BI	196.811	128.781	0.611857	6.06e-05	up
ENSG00000278637	HIST1H4A	29.4428	12.8908	1.19094	1.75e-06	up
ENSG00000278677	HIST1H2AM	350.64	245.527	0.51409	2e-05	up
ENSG00000278828	HIST1H3H	48.7786	25.5283	0.933879	1.06e-08	up
ENSG00000282988	AL031777.3	4.84008	2.76536	0.805332	0.000376913	up
ENSG00000283361	CFAP97D2	0.691236	1.33419	-0.93877	0.00292754	down
ENSG00000283528	TCAF2C	1.90233	1.14089	0.732579	9.21e-07	up
ENSG00000283765	AC131160.1	1.99957	0.962532	1.04707	0.00218011	up
ENSG00000284194	SCO2	6.60209	3.39279	0.958388	0.0166975	up
ENSG00000285444	AL162377.3	0.203198	0.124916	0.660132	0.000441811	up
ENSG00000285641	AL358472.6	1.26002	0.836267	0.585667	0.000473855	up

## Sheet: ATB_LTBI
gene_id	gene_name	expression_ATB	expression_LTBI	log2FC(ATB/LTBI)	pval	regulate
ENSG00000004809	SLC22A16	0.183126	0.111389	0.669903	0.0100233	up
ENSG00000005381	MPO	1.22541	0.794098	0.619545	0.00954803	up
ENSG00000007350	TKTL1	11.7562	26.1568	-1.15309	0.0302046	down
ENSG00000007516	BAIAP3	0.553117	0.913245	-0.71328	0.00040385	down
ENSG00000007968	E2F2	2.4682	1.49672	0.717885	5.33e-05	up
ENSG00000009694	TENM1	0.690635	1.02019	-0.556176	0.00011391	down
ENSG00000010030	ETV7	2.41065	1.39916	0.780554	0.0207222	up
ENSG00000010327	STAB1	5.14259	3.55384	0.531864	0.00188928	up
ENSG00000011426	ANLN	0.420448	0.208556	0.977833	0.000678521	up
ENSG00000012124	CD22	1.20019	0.772024	0.629948	0.0451017	up
ENSG00000013619	MAMLD1	0.345277	0.512215	-0.555698	3.15e-05	down
ENSG00000019169	MARCO	5.74596	2.53512	1.17733	0.000335717	up
ENSG00000019991	HGF	0.263071	0.131525	0.94822	2.61e-05	up
ENSG00000020577	SAMD4A	0.128669	0.0681879	0.826631	2.41e-05	up
ENSG00000020633	RUNX3	312.33	445.675	-0.512908	2.51e-10	down
ENSG00000025039	RRAGD	1.04198	0.728131	0.511155	0.00181323	up
ENSG00000025708	TYMP	65.645	39.6174	0.728409	7.78e-06	up
ENSG00000029153	ARNTL2	0.174595	0.106108	0.668901	0.00255874	up
ENSG00000035664	DAPK2	0.577045	0.975116	-0.746823	7.65e-07	down
ENSG00000035720	STAP1	4.19734	2.89731	0.533224	7.82e-05	up
ENSG00000036448	MYOM2	22.0286	37.4978	-0.767159	0.00294205	down
ENSG00000037280	FLT4	2.57402	1.01913	1.32819	1.7e-05	up
ENSG00000037897	METTL1	1.12676	0.742084	0.595959	1.29e-06	up
ENSG00000038945	MSR1	0.835891	0.460426	0.846505	0.00121886	up
ENSG00000047634	SCML1	0.162512	0.0953848	0.711034	5.59e-05	up
ENSG00000048052	HDAC9	1.86948	1.30481	0.515483	1.88e-07	up
ENSG00000048462	TNFRSF17	1.10732	0.207288	2.36236	4.71e-09	up
ENSG00000049768	FOXP3	0.437469	0.155345	1.43631	5.44e-06	up
ENSG00000050165	DKK3	0.629585	0.328678	0.917219	0.00205004	up
ENSG00000051180	RAD51	0.854514	0.400806	1.07343	0.000442516	up
ENSG00000051341	POLQ	0.302484	0.178315	0.730633	0.000219728	up
ENSG00000054392	HHAT	0.308665	0.20144	0.591789	6.22e-05	up
ENSG00000054793	ATP9A	4.0406	6.44349	-0.671944	0.000103122	down
ENSG00000054967	RELT	6.89609	4.80641	0.51991	2.76e-05	up
ENSG00000057704	TMCC3	10.5198	15.4179	-0.551058	1.79e-05	down
ENSG00000060982	BCAT1	0.586738	0.409248	0.509295	0.0210639	up
ENSG00000062524	LTK	5.24639	2.15372	1.28056	6.38e-05	up
ENSG00000064199	SPA17	0.231929	0.149908	0.59734	4.8e-05	up
ENSG00000064225	ST3GAL6	0.30689	0.213105	0.506256	0.00173983	up
ENSG00000065328	MCM10	0.607698	0.27928	1.09443	1.12e-05	up
ENSG00000065485	PDIA5	0.896603	0.596649	0.57961	0.00010839	up
ENSG00000065665	SEC61A2	0.700546	1.00133	-0.509253	0.000230452	down
ENSG00000065833	ME1	2.10339	0.921382	1.18211	0.000507193	up
ENSG00000066279	ASPM	0.553905	0.242131	1.16128	4.78e-08	up
ENSG00000066382	MPPED2	0.118888	0.0470436	1.17599	0.000743218	up
ENSG00000069702	TGFBR3	50.622	76.0072	-0.586276	6.21e-09	down
ENSG00000071539	TRIP13	0.405967	0.195388	1.01812	2e-05	up
ENSG00000071909	MYO3B	0.294465	0.458652	-0.622242	0.00858425	down
ENSG00000072571	HMMR	0.426238	0.177133	1.22106	1.17e-05	up
ENSG00000073282	TP63	0.0713358	0.0347745	0.861212	0.000534404	up
ENSG00000073331	ALPK1	0.575572	0.24963	1.17339	1.09e-09	up
ENSG00000073737	DHRS9	0.561207	0.133194	1.99604	9.85e-10	up
ENSG00000073756	PTGS2	1.35119	0.693676	0.951886	0.000214543	up
ENSG00000074590	NUAK1	1.36542	2.61381	-0.931783	8.44e-05	down
ENSG00000075218	GTSE1	0.544717	0.324323	0.730511	0.0297458	up
ENSG00000075275	CELSR1	1.03954	0.650677	0.667742	0.0045928	up
ENSG00000075340	ADD2	0.0868069	0.0486428	0.723157	0.016761	up
ENSG00000075618	FSCN1	1.36748	0.912048	0.579114	0.00350971	up
ENSG00000076706	MCAM	0.129184	0.0713078	0.775527	0.0211746	up
ENSG00000077152	UBE2T	0.772091	0.420291	0.862023	5.76e-05	up
ENSG00000078081	LAMP3	0.406227	0.228147	0.80552	0.000452764	up
ENSG00000079385	CEACAM1	0.257017	0.157243	0.674985	0.000250694	up
ENSG00000079691	CARMIL1	0.459929	0.216287	1.05429	0.000116752	up
ENSG00000080854	IGSF9B	0.644758	0.419106	0.609627	0.0016695	up
ENSG00000082438	COBLL1	0.136907	0.0924736	0.519654	0.025081	up
ENSG00000083444	PLOD1	21.5014	31.1586	-0.534989	4.8e-05	down
ENSG00000083454	P2RX5	2.09883	1.40818	0.5724	0.000142199	up
ENSG00000084731	KIF3C	2.31136	3.57737	-0.627955	1.56e-10	down
ENSG00000085999	RAD54L	0.408308	0.184696	1.10334	0.00152034	up
ENSG00000086288	NME8	1.64871	2.50826	-0.602362	3.06e-07	down
ENSG00000087253	LPCAT2	1.31338	0.899949	0.540372	0.000693714	up
ENSG00000087258	GNAO1	0.968395	1.46155	-0.588845	0.000984045	down
ENSG00000088305	DNMT3B	0.212667	0.136454	0.60444	0.00312122	up
ENSG00000088325	TPX2	3.26763	1.66639	0.967295	1.15e-07	up
ENSG00000088827	SIGLEC1	1.73086	0.965024	0.836289	0.00294205	up
ENSG00000089012	SIRPG	4.23254	1.77893	1.24583	1.33e-06	up
ENSG00000089041	P2RX7	4.405	2.99822	0.553503	2.69e-05	up
ENSG00000089127	OAS1	7.87492	5.16489	0.607567	3.24e-05	up
ENSG00000089685	BIRC5	0.923053	0.442251	1.04483	3.24e-05	up
ENSG00000090889	KIF4A	0.547779	0.298121	0.856197	0.00350971	up
ENSG00000091106	NLRC4	2.23696	1.19087	0.903897	2.76e-05	up
ENSG00000091181	IL5RA	0.26724	0.758134	-1.47022	2.35e-05	down
ENSG00000091831	ESR1	0.0325559	0.0188042	0.563081	0.00294108	up
ENSG00000092445	TYRO3	0.0485969	0.0271682	0.656756	0.00628336	up
ENSG00000092853	CLSPN	2.00224	1.09392	0.866168	0.00192839	up
ENSG00000093009	CDC45	1.03429	0.461396	1.14751	0.000580528	up
ENSG00000094804	CDC6	0.68065	0.333685	1.00687	1.56e-05	up
ENSG00000095585	BLNK	0.763744	0.417447	0.85611	0.000452778	up
ENSG00000099194	SCD	5.55701	3.22197	0.784489	3.19e-12	up
ENSG00000099282	TSPAN15	2.53596	0.977896	1.36578	1.82e-07	up
ENSG00000099377	HSD3B7	0.323074	0.198313	0.67709	0.00163035	up
ENSG00000099814	CEP170B	0.269162	0.144915	0.849627	0.0071686	up
ENSG00000099958	DERL3	0.357176	0.118468	1.51507	8.45e-06	up
ENSG00000100024	UPB1	0.0386875	0.0612538	-0.549415	0.00640473	down
ENSG00000100162	CENPM	1.27012	0.726974	0.796589	1.56e-05	up
ENSG00000100290	BIK	0.815613	0.449127	0.846573	0.048291	up
ENSG00000100311	PDGFB	0.9628	0.576569	0.729842	0.000864026	up
ENSG00000100336	APOL4	0.399159	0.132243	1.52431	4.1e-08	up
ENSG00000100346	CACNA1I	0.0780683	0.0331792	1.02829	0.000557809	up
ENSG00000100373	UPK3A	0.750896	0.515847	0.533056	0.0336979	up
ENSG00000100453	GZMB	663.01	967.032	-0.544526	3.08e-06	down
ENSG00000100526	CDKN3	0.886332	0.555945	0.663372	0.000741211	up
ENSG00000100721	TCL1A	0.795482	0.457022	0.786363	0.0311269	up
ENSG00000100985	MMP9	1.4652	0.572072	1.34164	0.00264206	up
ENSG00000101004	NINL	2.67261	5.78799	-1.11191	1.25e-06	down
ENSG00000101057	MYBL2	4.94773	2.3152	1.09233	4.51e-06	up
ENSG00000101187	SLCO4A1	0.21708	0.099194	1.0563	0.00137348	up
ENSG00000101298	SNPH	3.01761	4.66704	-0.627417	2.07e-12	down
ENSG00000101412	E2F1	3.40667	1.92982	0.816669	0.00344204	up
ENSG00000101470	TNNC2	0.601952	0.94633	-0.644089	0.0288423	down
ENSG00000101811	CSTF2	6.17264	4.15953	0.568339	8.87e-05	up
ENSG00000101842	VSIG1	0.391917	0.222702	0.788415	0.00343785	up
ENSG00000102245	CD40LG	7.10098	3.49405	1.02103	1.25e-05	up
ENSG00000102401	ARMCX3	4.29828	2.91477	0.558791	1.97e-06	up
ENSG00000102595	UGGT2	0.223465	0.142575	0.613691	0.000230421	up
ENSG00000102780	DGKH	0.638177	0.43218	0.551753	0.000473855	up
ENSG00000104044	OCA2	0.122457	0.192538	-0.612663	0.0213456	down
ENSG00000104093	DMXL2	3.10447	2.19004	0.501457	0.00261158	up
ENSG00000104427	ZC2HC1A	0.358198	0.220631	0.674894	0.000181216	up
ENSG00000104549	SQLE	4.21261	2.91224	0.531061	3.8e-05	up
ENSG00000104689	TNFRSF10A	4.0197	2.67599	0.585219	0.00012269	up
ENSG00000104921	FCER2	1.35154	0.668425	1.00498	0.00153617	up
ENSG00000104951	IL4I1	1.70557	0.690507	1.29222	1.8e-06	up
ENSG00000104974	LILRA1	8.47316	5.89446	0.522796	0.00409611	up
ENSG00000105048	TNNT1	1.68101	0.901503	0.891566	0.00050634	up
ENSG00000105088	OLFM2	1.20627	0.54885	1.12193	6.94e-08	up
ENSG00000105173	CCNE1	0.569112	0.389716	0.534868	0.032101	up
ENSG00000105245	NUMBL	1.91051	3.0949	-0.693053	6.49e-08	down
ENSG00000105281	SLC1A5	21.1172	14.3551	0.556539	2.43e-06	up
ENSG00000105492	SIGLEC6	1.59774	0.938621	0.761129	0.00116814	up
ENSG00000105499	PLA2G4C	0.35692	0.209732	0.739722	0.00368411	up
ENSG00000105559	PLEKHA4	0.318778	0.481565	-0.580266	0.000555051	down
ENSG00000105613	MAST1	0.115771	0.0785952	0.505503	0.0197328	up
ENSG00000105649	RAB3A	1.98913	3.07316	-0.625043	1.65e-07	down
ENSG00000105697	HAMP	0.210472	0.332216	-0.634313	5.68e-06	down
ENSG00000105784	RUNDC3B	0.19484	0.290791	-0.554267	0.0231413	down
ENSG00000105967	TFEC	0.928653	0.605428	0.609002	0.00127167	up
ENSG00000106034	CPED1	1.09165	0.688282	0.657789	0.00040385	up
ENSG00000106070	GRB10	0.19243	0.124749	0.587154	0.00192793	up
ENSG00000106537	TSPAN13	0.591573	0.385126	0.606427	0.00504667	up
ENSG00000106571	GLI3	0.419272	0.630265	-0.576776	0.0431874	down
ENSG00000106772	PRUNE2	0.0350907	0.0212301	0.529893	0.0234926	up
ENSG00000106952	TNFSF8	6.97553	4.70038	0.568526	0.000376913	up
ENSG00000107130	NCS1	0.815504	0.531636	0.607952	0.000463205	up
ENSG00000107281	NPDC1	1.25018	0.614975	1.01176	8.23e-06	up
ENSG00000107317	PTGDS	33.3113	51.7882	-0.636459	0.00331027	down
ENSG00000107736	CDH23	0.593697	0.365976	0.683183	0.000119695	up
ENSG00000107954	NEURL1	0.234523	0.151343	0.59984	0.00850714	up
ENSG00000108379	WNT3	0.13844	0.208483	-0.55764	0.000665525	down
ENSG00000108551	RASD1	0.644897	0.415493	0.622135	0.0167689	up
ENSG00000108556	CHRNE	3.0472	4.34727	-0.511217	0.00255992	down
ENSG00000108679	LGALS3BP	6.81034	2.97025	1.19441	6.49e-08	up
ENSG00000109047	RCVRN	0.283116	0.522505	-0.861325	8.39e-07	down
ENSG00000109099	PMP22	0.103379	0.151808	-0.513125	0.0152707	down
ENSG00000109452	INPP4B	1.88323	1.17246	0.67906	0.000247464	up
ENSG00000109805	NCAPG	0.565609	0.244109	1.17964	3.16e-07	up
ENSG00000109943	CRTAM	11.2459	7.20669	0.641267	0.000484734	up
ENSG00000110076	NRXN2	0.361807	0.597186	-0.707583	0.000177013	down
ENSG00000110079	MS4A4A	0.443703	0.209876	1.04506	1.63e-05	up
ENSG00000110400	NECTIN1	3.63065	8.06277	-1.14887	1.35e-07	down
ENSG00000110492	MDK	0.408385	0.603043	-0.551157	0.000152994	down
ENSG00000110777	POU2AF1	0.860879	0.378689	1.16386	6.89e-05	up
ENSG00000110799	VWF	0.737856	0.481824	0.604616	0.026286	up
ENSG00000110811	P3H3	0.223167	0.103139	1.04327	0.000255581	up
ENSG00000110944	IL23A	1.35683	0.645655	1.05983	0.000253224	up
ENSG00000111181	SLC6A12	0.352443	0.166576	1.03747	1.96e-06	up
ENSG00000111206	FOXM1	1.2066	0.684705	0.808381	0.000368313	up
ENSG00000111266	DUSP16	9.19335	5.63712	0.704643	0.0162239	up
ENSG00000111331	OAS3	15.9798	10.938	0.546476	0.000247464	up
ENSG00000111452	ADGRD1	0.126215	0.0853753	0.514192	0.00671756	up
ENSG00000111665	CDCA3	0.183076	0.101646	0.790234	0.0173102	up
ENSG00000111679	PTPN6	85.0854	58.6978	0.535528	2.1e-06	up
ENSG00000111834	RSPH4A	0.271224	0.467449	-0.763624	2.03e-06	down
ENSG00000111846	GCNT2	0.410404	0.240879	0.744785	2.36e-06	up
ENSG00000111907	TPD52L1	0.0578457	0.161225	-1.33557	0.000146653	down
ENSG00000112290	WASF1	0.396899	0.257766	0.603698	0.00813371	up
ENSG00000112297	CRYBG1	13.1501	8.59616	0.612731	4.93e-07	up
ENSG00000112486	CCR6	4.46892	1.35115	1.71832	0.000473855	up
ENSG00000112667	DNPH1	3.96543	2.50334	0.661502	3.9e-05	up
ENSG00000112742	TTK	0.357984	0.216947	0.697289	0.0132635	up
ENSG00000112782	CLIC5	0.613312	0.35922	0.755476	4.33e-05	up
ENSG00000113088	GZMK	70.4311	41.5613	0.760828	0.00586073	up
ENSG00000113319	RASGRF2	3.11537	2.17747	0.514765	0.00104968	up
ENSG00000113749	HRH2	4.47867	3.137	0.512312	0.00504769	up
ENSG00000114126	TFDP2	12.6473	18.5492	-0.552168	1.8e-06	down
ENSG00000114450	GNB4	3.56692	2.4175	0.559248	0.000313063	up
ENSG00000114737	CISH	5.33985	2.94412	0.856769	1.42e-06	up
ENSG00000115163	CENPA	0.341932	0.194313	0.784515	0.00394171	up
ENSG00000115183	TANC1	0.196767	0.0575826	1.61328	1.23e-08	up
ENSG00000115415	STAT1	76.974	48.8044	0.657252	1.35e-07	up
ENSG00000115602	IL1RL1	0.257345	0.082303	1.53425	7.9e-10	up
ENSG00000116285	ERRFI1	1.42761	2.252	-0.653927	0.00010058	down
ENSG00000116667	C1orf21	15.1711	22.7875	-0.586602	1.24e-11	down
ENSG00000116711	PLA2G4A	0.687137	0.348263	0.960425	9.45e-06	up
ENSG00000116771	AGMAT	0.697244	0.39709	0.796859	8.4e-07	up
ENSG00000116962	NID1	2.99187	1.93283	0.627702	0.0024594	up
ENSG00000116991	SIPA1L2	1.82911	1.24682	0.549239	0.00318311	up
ENSG00000117009	KMO	0.235402	0.150307	0.614312	0.000880112	up
ENSG00000117090	SLAMF1	4.29975	2.68714	0.67617	0.0023625	up
ENSG00000117228	GBP1	26.416	12.5864	1.06894	7.6e-11	up
ENSG00000117399	CDC20	1.02142	0.283811	1.81167	6.93e-08	up
ENSG00000117595	IRF6	0.760963	1.13305	-0.568149	0.00344204	down
ENSG00000117602	RCAN3	5.09424	2.66764	0.930736	2.91e-05	up
ENSG00000117650	NEK2	0.416174	0.222212	0.876001	0.000194904	up
ENSG00000117724	CENPF	1.03861	0.551382	0.901425	0.00468069	up
ENSG00000118193	KIF14	0.432045	0.232337	0.867181	0.000199669	up
ENSG00000118257	NRP2	0.0842682	0.050665	0.635906	0.00217765	up
ENSG00000118513	MYB	0.248362	0.148447	0.705393	0.00163508	up
ENSG00000119042	SATB2	0.704416	1.53586	-1.11358	1.31e-09	down
ENSG00000119537	KDSR	1.82057	1.2753	0.510185	5.47e-05	up
ENSG00000119681	LTBP2	1.07909	1.54932	-0.517795	6.56e-06	down
ENSG00000119686	FLVCR2	2.6182	1.63101	0.679487	0.000351662	up
ENSG00000119917	IFIT3	22.7964	14.1057	0.692134	8.96e-06	up
ENSG00000119969	HELLS	1.22644	0.809646	0.593118	4.44e-05	up
ENSG00000119986	AVPI1	5.59868	9.05401	-0.692488	3.7e-05	down
ENSG00000120254	MTHFD1L	1.28205	0.832786	0.616426	1.25e-06	up
ENSG00000120280	CXorf21	4.23254	2.69135	0.651249	3.47e-06	up
ENSG00000120738	EGR1	21.5196	7.92198	1.44057	0.0246905	up
ENSG00000121039	RDH10	2.13889	3.56821	-0.735642	1.39e-10	down
ENSG00000121211	MND1	0.525622	0.230455	1.15545	1.78e-05	up
ENSG00000121236	TRIM6	0.115407	0.0778738	0.513115	0.00672768	up
ENSG00000121486	TRMT1L	3.16707	2.17811	0.538009	0.000247464	up
ENSG00000121797	CCRL2	1.65696	1.02205	0.691713	0.00799198	up
ENSG00000121807	CCR2	11.0949	5.875	0.916088	7.56e-06	up
ENSG00000121858	TNFSF10	15.7531	8.93184	0.817907	1.22e-09	up
ENSG00000122126	OCRL	0.417399	0.281729	0.550955	1.4e-05	up
ENSG00000122877	EGR2	1.45824	0.804633	0.849867	0.000278458	up
ENSG00000122952	ZWINT	1.85863	0.9515	0.958623	2.99e-05	up
ENSG00000123213	NLN	0.571798	0.383398	0.56453	1.94e-05	up
ENSG00000123485	HJURP	0.749912	0.327279	1.17189	1.6e-06	up
ENSG00000123612	ACVR1C	0.108472	0.0601262	0.756515	0.00548182	up
ENSG00000123700	KCNJ2	0.448129	0.226671	0.952874	2.05e-05	up
ENSG00000123975	CKS2	8.56321	5.8481	0.549404	0.000132106	up
ENSG00000124391	IL17C	0.319799	0.758511	-1.22048	1.03e-07	down
ENSG00000124469	CEACAM8	0.893798	0.448642	0.978631	0.041932	up
ENSG00000124615	MOCS1	0.271696	0.406722	-0.564949	0.00127167	down
ENSG00000124664	SPDEF	0.0874241	0.298065	-1.66089	2.79e-08	down
ENSG00000124787	RPP40	0.624799	0.402743	0.621055	0.000593496	up
ENSG00000124813	RUNX2	4.29857	2.57939	0.734595	2.05e-05	up
ENSG00000125266	EFNB2	0.158221	0.23316	-0.531548	0.0045927	down
ENSG00000125498	KIR2DL1	17.3621	33.4484	-0.945593	2.1e-06	down
ENSG00000125735	TNFSF14	6.44027	4.01795	0.679316	0.00147347	up
ENSG00000126353	CCR7	4.02498	2.28874	0.811718	0.0045928	up
ENSG00000126562	WNK4	0.0545036	0.0825829	-0.521365	0.000959879	down
ENSG00000126709	IFI6	68.4918	42.9752	0.672302	0.00504769	up
ENSG00000126787	DLGAP5	0.477002	0.153018	1.5789	3.92e-06	up
ENSG00000126803	HSPA2	0.459944	0.300003	0.600206	2.55e-05	up
ENSG00000127423	AUNIP	0.203548	0.108794	0.846094	0.0460545	up
ENSG00000127561	SYNGR3	0.581696	0.847455	-0.535204	0.0176191	down
ENSG00000127564	PKMYT1	0.52546	0.270232	0.934157	4.44e-05	up
ENSG00000127954	STEAP4	0.706841	0.491521	0.515343	9.57e-05	up
ENSG00000127955	GNAI1	0.0654614	0.0348489	0.750668	0.0239133	up
ENSG00000128050	PAICS	2.47558	1.59006	0.635459	1.57e-08	up
ENSG00000128268	MGAT3	0.14349	0.0773299	0.813596	0.00105643	up
ENSG00000128342	LIF	0.252332	0.166527	0.571511	0.0167281	up
ENSG00000128383	APOBEC3A	6.3963	3.63469	0.813696	9.33e-05	up
ENSG00000129195	PIMREG	0.318109	0.105449	1.50692	1.06e-05	up
ENSG00000129595	EPB41L4A	2.55263	3.94291	-0.62529	1.07e-06	down
ENSG00000129810	SGO1	0.319908	0.162232	0.937714	2.99e-05	up
ENSG00000130035	GALNT8	0.336613	0.145106	1.16008	0.000116769	up
ENSG00000130489	SCO2	8.48626	5.19876	0.70589	0.00543835	up
ENSG00000130529	TRPM4	0.172023	0.096996	0.766565	0.000882308	up
ENSG00000130584	ZBTB46	1.1102	0.763456	0.534366	0.024305	up
ENSG00000130635	COL5A1	0.455574	0.252527	0.826541	0.0116602	up
ENSG00000130768	SMPDL3B	0.216057	0.139113	0.600285	0.0281356	up
ENSG00000131153	GINS2	0.854242	0.334835	1.32553	6.19e-06	up
ENSG00000131746	TNS4	0.456346	0.236386	0.920483	2.91e-06	up
ENSG00000131747	TOP2A	2.07319	0.983465	1.06825	2.51e-06	up
ENSG00000131849	ZNF132	0.80124	0.440624	0.848204	1.22e-06	up
ENSG00000132357	CARD6	3.77867	2.61043	0.53189	5.47e-05	up
ENSG00000132465	JCHAIN	41.7963	9.49922	2.13632	6.21e-11	up
ENSG00000132561	MATN2	0.442714	0.14096	1.58443	0.000257014	up
ENSG00000132563	REEP2	0.101458	0.208804	-0.973142	1.57e-07	down
ENSG00000132763	MMACHC	0.53157	0.358956	0.553698	0.00608162	up
ENSG00000132801	ZSWIM3	1.87231	1.27445	0.551352	0.00022503	up
ENSG00000132874	SLC14A2	0.0876481	0.138213	-0.602003	0.00629545	down
ENSG00000133026	MYH10	0.0635254	0.0399056	0.559042	0.048985	up
ENSG00000133067	LGR6	11.724	16.9728	-0.533378	1.18e-06	down
ENSG00000133316	WDR74	6.69564	93.3116	-3.79876	2.76e-05	down
ENSG00000133424	LARGE1	0.310281	0.494691	-0.656061	6.38e-05	down
ENSG00000133805	AMPD3	2.75906	1.85084	0.573443	6.56e-06	up
ENSG00000133937	GSC	1.97271	3.64361	-0.881849	0.00798907	down
ENSG00000133985	TTC9	3.75182	2.60989	0.521928	0.000984045	up
ENSG00000134061	CD180	1.70663	0.720086	1.23344	6.27e-08	up
ENSG00000134243	SORT1	5.28554	2.98383	0.822786	1.4e-05	up
ENSG00000134247	PTGFRN	0.66374	0.359216	0.867726	8.23e-06	up
ENSG00000134321	RSAD2	6.89297	3.80107	0.857022	4.13e-06	up
ENSG00000134369	NAV1	0.54671	0.348865	0.633487	0.000634778	up
ENSG00000134460	IL2RA	0.727037	0.334784	1.09604	1.91e-09	up
ENSG00000134463	ECHDC3	0.87853	0.550381	0.665014	0.000432565	up
ENSG00000134709	HOOK1	0.446456	0.275709	0.675928	0.000285079	up
ENSG00000134755	DSC2	0.721264	0.502345	0.513277	0.00586073	up
ENSG00000134871	COL4A2	0.0687074	0.0138495	1.72254	9.86e-07	up
ENSG00000134901	KDELC1	0.454153	0.279182	0.682626	0.00346938	up
ENSG00000135047	CTSL	2.14778	0.981147	1.12237	1.7e-05	up
ENSG00000135052	GOLM1	13.2699	22.6947	-0.773746	6.49e-08	down
ENSG00000135074	ADAM19	3.35608	2.07859	0.688541	1.42e-06	up
ENSG00000135144	DTX1	1.90255	1.16055	0.708312	0.00799198	up
ENSG00000135218	CD36	9.00989	6.06432	0.570387	0.000809246	up
ENSG00000135318	NT5E	1.11753	0.725455	0.616462	0.000507193	up
ENSG00000135363	LMO2	6.75987	4.03178	0.744138	4.56e-05	up
ENSG00000135451	TROAP	0.378135	0.192997	0.935096	0.00040385	up
ENSG00000135476	ESPL1	0.23109	0.112679	0.974684	0.00743548	up
ENSG00000135547	HEY2	0.700435	1.1207	-0.670438	2.23e-05	down
ENSG00000135643	KCNMB4	0.381638	0.266534	0.50206	0.00144294	up
ENSG00000135828	RNASEL	3.22706	2.07123	0.637245	1.5e-06	up
ENSG00000135862	LAMC1	0.358811	0.216697	0.702115	0.00192839	up
ENSG00000135916	ITM2C	6.97616	3.71557	0.907037	5.52e-06	up
ENSG00000136158	SPRY2	1.1474	0.687179	0.731283	2.23e-05	up
ENSG00000136205	TNS3	2.54739	1.75423	0.535636	0.000463205	up
ENSG00000136235	GPNMB	0.101476	0.0616548	0.637592	0.00550252	up
ENSG00000136541	ERMN	1.44867	2.41283	-0.732039	0.00104968	down
ENSG00000136573	BLK	1.48494	0.537951	1.44797	3.07e-05	up
ENSG00000136630	HLX	1.89235	1.27997	0.56044	0.000128894	up
ENSG00000136848	DAB2IP	1.3466	0.490243	1.4393	5.25e-07	up
ENSG00000136867	SLC31A2	9.54556	5.59366	0.769972	2.62e-05	up
ENSG00000136869	TLR4	2.76802	1.85656	0.573674	0.00217911	up
ENSG00000136997	MYC	6.95809	3.50843	0.985832	4.21e-07	up
ENSG00000137135	ARHGEF39	0.224483	0.133979	0.703624	9.8e-07	up
ENSG00000137285	TUBB2B	0.65616	0.992677	-0.589915	0.0380154	down
ENSG00000137440	FGFBP1	0.197254	0.733215	-1.84238	3.15e-12	down
ENSG00000137441	FGFBP2	615.062	922.69	-0.585106	1.04e-07	down
ENSG00000137462	TLR2	2.56902	1.63439	0.649273	3.8e-05	up
ENSG00000137757	CASP5	0.558485	0.244184	1.16125	5.28e-07	up
ENSG00000137804	NUSAP1	1.96178	1.137	0.781626	0.0224547	up
ENSG00000137806	NDUFAF1	3.21596	2.11114	0.604886	4.01e-06	up
ENSG00000137807	KIF23	0.339806	0.169198	0.965001	0.00324612	up
ENSG00000137959	IFI44L	3.85418	1.47181	1.3828	7.82e-05	up
ENSG00000137965	IFI44	17.696	10.9528	0.691614	1.04e-06	up
ENSG00000138119	MYOF	4.07568	2.38371	0.771328	9.23e-09	up
ENSG00000138160	KIF11	1.52555	0.946799	0.682465	1.89e-05	up
ENSG00000138180	CEP55	0.713326	0.285826	1.2899	0.000151107	up
ENSG00000138738	PRDM5	0.0588507	0.0930944	-0.582422	0.00787925	down
ENSG00000138741	TRPC3	0.409921	0.668557	-0.692352	0.011665	down
ENSG00000139044	B4GALNT3	0.703195	0.30324	1.18703	0.012389	up
ENSG00000139132	FGD4	1.02814	0.695299	0.557694	0.000452778	up
ENSG00000139193	CD27	15.6165	6.35005	1.29688	2.29e-07	up
ENSG00000139318	DUSP6	21.7318	14.6755	0.566083	0.00213535	up
ENSG00000139354	GAS2L3	0.115909	0.0779587	0.517485	0.000442299	up
ENSG00000139644	TMBIM6	33.6265	48.5746	-0.530471	0.00022503	down
ENSG00000139734	DIAPH3	0.190648	0.0875769	1.04005	0.000740033	up
ENSG00000139890	REM2	0.748418	1.19396	-0.666719	6.49e-08	down
ENSG00000139926	FRMD6	0.136532	0.372881	-1.38568	6.26e-08	down
ENSG00000139998	RAB15	2.78213	1.89365	0.552596	0.00678999	up
ENSG00000140284	SLC27A2	0.719994	0.497959	0.523171	0.00271776	up
ENSG00000140511	HAPLN3	2.0113	1.14855	0.802956	1.97e-06	up
ENSG00000140534	TICRR	0.177153	0.0621386	1.37537	0.00671837	up
ENSG00000140564	FURIN	70.3237	101.401	-0.527926	1.81e-08	down
ENSG00000140749	IGSF6	7.4002	5.11207	0.532786	0.00111935	up
ENSG00000140939	NOL3	0.207498	0.130007	0.6355	0.00146278	up
ENSG00000141404	GNAL	1.60134	3.58379	-1.15725	4.63e-07	down
ENSG00000141574	SECTM1	15.528	9.56074	0.699101	7.82e-05	up
ENSG00000141576	RNF157	4.50079	2.77586	0.695258	3.59e-07	up
ENSG00000141682	PMAIP1	18.2605	11.5429	0.661262	0.00107244	up
ENSG00000141753	IGFBP4	6.83235	4.27816	0.674134	0.0384154	up
ENSG00000141934	PLPP2	0.0919621	0.0418366	0.97599	0.0366046	up
ENSG00000142583	SLC2A5	0.102919	0.0453159	1.02953	0.00232613	up
ENSG00000142621	FHAD1	0.0791593	0.125592	-0.604815	0.0215734	down
ENSG00000142675	CNKSR1	0.189693	0.0776712	1.18761	0.00195217	up
ENSG00000142798	HSPG2	0.204099	0.0641149	1.53044	5.59e-07	up
ENSG00000142945	KIF2C	0.903693	0.374072	1.25033	4.34e-07	up
ENSG00000143079	CTTNBP2NL	0.546443	0.365144	0.568791	0.00127167	up
ENSG00000143167	GPA33	1.85291	2.82153	-0.604026	8.44e-05	down
ENSG00000143228	NUF2	0.553119	0.381764	0.523452	0.00843307	up
ENSG00000143297	FCRL5	0.165608	0.0820736	0.931501	0.000271484	up
ENSG00000143320	CRABP2	0.401325	0.831527	-1.03273	2.13e-06	down
ENSG00000143344	RGL1	0.588341	0.397024	0.555854	0.000741211	up
ENSG00000143365	RORC	4.33896	1.29506	1.73655	4.26e-06	up
ENSG00000143476	DTL	0.852203	0.415083	1.02028	2.35e-05	up
ENSG00000143502	SUSD4	0.250778	0.0508411	2.09971	4e-06	up
ENSG00000143546	S100A8	238.816	152.567	0.646419	0.000542707	up
ENSG00000144031	ANKRD53	0.160659	0.253041	-0.62417	0.000305638	down
ENSG00000144290	SLC4A10	5.81678	1.91697	1.59636	3.68e-06	up
ENSG00000144354	CDCA7	1.30426	0.8105	0.679677	0.0100648	up
ENSG00000144476	ACKR3	2.1105	1.41559	0.572843	1.74e-05	up
ENSG00000145107	TM4SF19	1.72633	2.55123	-0.560794	0.00015679	down
ENSG00000145386	CCNA2	1.12177	0.478632	1.21176	9.5e-07	up
ENSG00000145391	SETD7	1.69157	1.05637	0.674159	2.23e-05	up
ENSG00000145416	2024-03-01	2.22728	1.3895	0.676832	6.06e-05	up
ENSG00000145555	MYO10	0.0421439	0.0199562	0.799642	6.98e-05	up
ENSG00000145685	LHFPL2	0.911331	0.505989	0.83638	2.05e-05	up
ENSG00000146197	SCUBE3	0.185872	0.293434	-0.631469	0.00106072	down
ENSG00000146221	TCTE1	0.125265	0.223062	-0.784925	0.000109641	down
ENSG00000146242	TPBG	0.108525	0.0524793	0.923741	0.00428174	up
ENSG00000146250	PRSS35	0.877622	0.243658	1.80706	1.66e-06	up
ENSG00000146476	ARMT1	4.55058	3.02877	0.585727	4.78e-06	up
ENSG00000146592	CREB5	1.64802	1.09058	0.591197	0.00160164	up
ENSG00000146670	CDCA5	0.985051	0.502724	0.956588	7.07e-05	up
ENSG00000146674	IGFBP3	1.85685	3.41062	-0.873654	2.35e-05	down
ENSG00000146904	EPHA1	0.132391	0.0612771	0.998347	8.24e-06	up
ENSG00000147883	CDKN2B	0.375268	0.262293	0.500702	0.00784961	up
ENSG00000148288	GBGT1	1.49869	1.03697	0.527071	0.00324612	up
ENSG00000148429	USP6NL	0.835245	0.576645	0.526882	2.22e-06	up
ENSG00000148450	MSRB2	1.74726	1.22443	0.50948	0.00150459	up
ENSG00000148468	FAM171A1	2.26723	1.36212	0.730873	1.07e-06	up
ENSG00000148848	ADAM12	1.80149	0.597374	1.57652	6.54e-05	up
ENSG00000148926	ADM	1.3558	0.900347	0.585257	0.00350971	up
ENSG00000149131	SERPING1	3.41661	1.9524	0.804165	4.63e-07	up
ENSG00000149201	CCDC81	0.065097	0.10761	-0.647186	0.000503882	down
ENSG00000149328	GLB1L2	0.866924	1.39415	-0.679171	1.65e-06	down
ENSG00000149970	CNKSR2	0.0514493	0.0333089	0.504734	0.000773313	up
ENSG00000150337	FCGR1A	6.45752	2.40317	1.42228	8.59e-09	up
ENSG00000150687	PRSS23	6.14568	11.4357	-0.89482	1.37e-08	down
ENSG00000150760	DOCK1	0.246822	0.167305	0.534532	0.0124961	up
ENSG00000150779	TIMM8B	17.1938	11.734	0.550808	0.000132106	up
ENSG00000151090	THRB	0.0429027	0.070966	-0.613975	0.01011	down
ENSG00000151490	PTPRO	0.225347	0.0999106	1.09846	1.25e-06	up
ENSG00000151491	EPS8	0.478312	0.253918	0.887715	4.94e-08	up
ENSG00000152128	TMEM163	0.255965	0.167672	0.582025	0.00153497	up
ENSG00000152213	ARL11	1.87148	1.09182	0.771984	2.82e-06	up
ENSG00000152253	SPC25	0.416826	0.117397	1.74432	2.64e-05	up
ENSG00000152495	CAMK4	2.77596	1.50759	0.876392	0.000741211	up
ENSG00000152766	ANKRD22	1.80965	0.99475	0.856823	1.24e-05	up
ENSG00000154099	DNAAF1	0.0441132	0.0744724	-0.6425	0.00648944	down
ENSG00000154153	RETREG1	1.18381	0.772338	0.609711	0.000119695	up
ENSG00000154165	GPR15	5.08602	2.69823	0.912021	0.0484509	up
ENSG00000154237	LRRK1	0.995002	0.688788	0.524273	0.00586073	up
ENSG00000154240	CEP112	0.166742	0.104648	0.624442	0.00858333	up
ENSG00000154358	OBSCN	1.28326	0.823576	0.63363	0.000864026	up
ENSG00000154447	SH3RF1	0.622636	0.369604	0.736878	3.7e-05	up
ENSG00000154589	LY96	3.7362	2.57569	0.534881	0.00141296	up
ENSG00000154839	SKA1	0.504379	0.346134	0.53041	0.00192839	up
ENSG00000154856	APCDD1	0.209947	0.142505	0.528299	0.0143841	up
ENSG00000154928	EPHB1	0.206456	0.118295	0.754608	0.000410416	up
ENSG00000155011	DKK2	0.284897	0.141067	0.965024	0.00521937	up
ENSG00000155367	PPM1J	0.273101	0.14006	0.915778	0.00145683	up
ENSG00000156042	CFAP70	0.0758384	0.0475334	0.577222	0.0365471	up
ENSG00000156299	TIAM1	6.28278	4.3537	0.528145	4.44e-05	up
ENSG00000156414	TDRD9	0.577057	0.400661	0.515552	0.011566	up
ENSG00000156453	PCDH1	7.02468	11.8363	-0.751877	4.08e-07	down
ENSG00000156564	LRFN2	1.10624	1.9403	-0.805053	0.00010839	down
ENSG00000156804	FBXO32	9.06904	13.1149	-0.531697	3.51e-11	down
ENSG00000156966	B3GNT7	32.825	50.6535	-0.625712	0.000984045	down
ENSG00000156970	BUB1B	0.565092	0.307316	0.857874	3.9e-05	up
ENSG00000157111	TMEM171	1.10595	0.458752	1.25138	0.0163888	up
ENSG00000157240	FZD1	1.12719	0.750633	0.580207	0.0025092	up
ENSG00000157456	CCNB2	0.613391	0.25234	1.2487	2.74e-06	up
ENSG00000157470	FAM81A	0.153286	0.0795185	0.867147	0.00416486	up
ENSG00000157483	MYO1E	3.28924	1.99066	0.721657	7.14e-06	up
ENSG00000157551	KCNJ15	0.339573	0.210788	0.662928	1.56e-05	up
ENSG00000157601	MX1	14.9399	9.32757	0.67902	0.000278458	up
ENSG00000157827	FMNL2	0.323012	0.162226	0.95127	4.2e-05	up
ENSG00000158106	RHPN1	0.452428	0.255128	0.802537	0.00088294	up
ENSG00000158186	MRAS	0.298105	0.198917	0.560493	0.0254761	up
ENSG00000158292	GPR153	4.9704	9.04518	-0.862482	9.23e-09	down
ENSG00000158321	AUTS2	10.2396	16.1674	-0.658415	2.82e-06	down
ENSG00000158402	CDC25C	0.168031	0.0921133	0.801955	0.0458403	up
ENSG00000158488	CD1E	0.496398	0.317897	0.627027	0.0370487	up
ENSG00000158517	NCF1	23.7755	16.4208	0.533679	0.000809246	up
ENSG00000158714	SLAMF8	2.72302	1.7888	0.603457	0.000181341	up
ENSG00000158813	EDA	0.136003	0.0406407	1.52763	3.4e-05	up
ENSG00000159189	C1QC	3.72234	0.187996	4.23654	1.08e-08	up
ENSG00000159640	ACE	0.221569	0.140558	0.621124	0.000199669	up
ENSG00000159713	TPPP3	1.52601	2.56838	-0.747279	0.0384154	down
ENSG00000159899	NPR2	0.230398	0.126335	0.818269	0.00184547	up
ENSG00000160179	ABCG1	4.54593	2.67226	0.764296	4.63e-07	up
ENSG00000160185	UBASH3A	5.09153	3.16352	0.684845	1.79e-05	up
ENSG00000160191	PDE9A	0.125521	0.0632908	0.886808	0.00274358	up
ENSG00000160345	C9orf116	0.17554	0.285047	-0.669216	0.00015106	down
ENSG00000160469	BRSK1	1.17091	0.76504	0.607558	0.0016695	up
ENSG00000160593	JAML	11.6898	7.68802	0.603925	5.76e-05	up
ENSG00000160791	CCR5	17.4667	7.49115	1.22024	8.59e-09	up
ENSG00000160883	HK3	17.9817	12.6323	0.509072	0.00129885	up
ENSG00000160999	SH2B2	3.09776	2.08016	0.572264	0.00575302	up
ENSG00000161298	ZNF382	0.186174	0.12761	0.511546	0.000241667	up
ENSG00000161640	SIGLEC11	0.302785	0.161159	0.869837	0.0138493	up
ENSG00000161888	SPC24	1.06923	0.602524	0.817166	0.00138362	up
ENSG00000161944	ASGR2	5.07229	3.31622	0.611594	0.00266419	up
ENSG00000162062	TEDC2	0.218212	0.109356	0.935105	0.00776948	up
ENSG00000162383	SLC1A7	1.93363	3.00321	-0.632549	0.0297443	down
ENSG00000162396	PARS2	1.1228	0.621859	0.842224	2e-05	up
ENSG00000162426	SLC45A1	0.452448	0.712144	-0.642996	7.56e-06	down
ENSG00000162433	AK4	0.105981	0.0624501	0.678835	0.00061259	up
ENSG00000162438	CTRC	0.106934	0.165951	-0.589475	0.00146524	down
ENSG00000162512	SDC3	0.74451	0.285568	1.35205	0.00044257	up
ENSG00000162591	MEGF6	0.571106	0.356588	0.664639	0.00514341	up
ENSG00000162594	IL23R	1.0304	0.2584	1.95468	3.41e-05	up
ENSG00000162620	LRRIQ3	0.0527723	0.0310322	0.613373	0.00576015	up
ENSG00000162630	B3GALT2	1.9347	0.469224	2.02078	3.26e-06	up
ENSG00000162745	OLFML2B	0.22715	0.10346	1.06362	0.00605555	up
ENSG00000162946	DISC1	1.6408	1.07672	0.603185	6.15e-07	up
ENSG00000163154	TNFAIP8L2	23.8761	16.084	0.569648	9.57e-05	up
ENSG00000163406	SLC15A2	0.150466	0.0996188	0.549771	0.0207178	up
ENSG00000163435	ELF3	0.148244	0.219119	-0.53395	0.000278422	down
ENSG00000163449	TMEM169	0.54088	0.353621	0.599304	8.02e-05	up
ENSG00000163507	CIP2A	0.532706	0.352314	0.58293	8.87e-05	up
ENSG00000163519	TRAT1	6.62357	3.68707	0.843403	0.000241667	up
ENSG00000163563	MNDA	68.9376	48.209	0.5159	0.00147347	up
ENSG00000163568	AIM2	1.23403	0.619181	0.98348	3.65e-05	up
ENSG00000163606	CD200R1	0.79083	0.466049	0.750386	8e-06	up
ENSG00000163629	PTPN13	0.387777	0.117481	1.64168	0.00125287	up
ENSG00000163701	IL17RE	0.596012	0.2309	1.33091	5.98e-05	up
ENSG00000163808	KIF15	0.873506	0.53391	0.699872	0.00111935	up
ENSG00000163823	CCR1	23.2794	12.5245	0.893769	6.27e-08	up
ENSG00000163888	CAMK2N2	0.271533	0.430419	-0.645572	0.00159683	down
ENSG00000164045	CDC25A	0.349833	0.138585	1.27603	4.25e-06	up
ENSG00000164047	CAMP	3.45438	1.93725	0.831159	0.0340645	up
ENSG00000164056	SPRY1	1.71717	0.893717	0.934468	0.00153632	up
ENSG00000164061	BSN	0.0802078	0.125175	-0.583506	0.000586461	down
ENSG00000164124	TMEM144	0.109362	0.0519204	0.946858	0.000104312	up
ENSG00000164125	FAM198B	5.10733	2.89192	0.818382	7.43e-05	up
ENSG00000164142	FAM160A1	0.17719	0.111638	0.621909	0.027674	up
ENSG00000164251	F2RL1	0.818798	0.568583	0.518497	0.00245934	up
ENSG00000164398	ACSL6	0.713979	0.454743	0.639513	0.000368313	up
ENSG00000164626	KCNK5	0.14039	0.0878109	0.620642	0.00547745	up
ENSG00000164674	SYTL3	39.2357	55.5808	-0.502311	1.01e-09	down
ENSG00000164687	FABP5	4.80033	3.33788	0.52289	8e-06	up
ENSG00000164850	GPER1	0.520768	0.272534	0.90966	0.00042234	up
ENSG00000165029	ABCA1	0.941143	0.497148	0.907254	1.04e-06	up
ENSG00000165168	CYBB	68.7676	46.547	0.562941	0.00181323	up
ENSG00000165272	AQP3	7.36573	3.4566	1.08926	1.12e-05	up
ENSG00000165304	MELK	0.63355	0.322022	0.954772	0.0004038	up
ENSG00000165480	SKA3	1.68053	1.13572	0.561224	0.00100549	up
ENSG00000165507	DEPP1	0.482172	0.282653	0.74997	0.00441965	up
ENSG00000165891	E2F7	0.179276	0.0645269	1.34466	2.6e-06	up
ENSG00000165905	LARGE2	0.402652	0.225792	0.807412	0.00485277	up
ENSG00000165949	IFI27	0.633932	0.111793	2.40248	0.000236547	up
ENSG00000166002	SMCO4	4.33787	2.49082	0.797909	2.11e-05	up
ENSG00000166016	ABTB2	0.343477	0.546597	-0.655017	1.6e-06	down
ENSG00000166068	SPRED1	0.432586	0.261571	0.704628	5.47e-08	up
ENSG00000166278	C2	0.92229	0.375788	1.27297	5.77e-07	up
ENSG00000166352	C11orf74	1.3333	0.870576	0.609262	1.48e-05	up
ENSG00000166432	ZMAT1	1.06178	0.736324	0.522141	0.0106064	up
ENSG00000166444	ST5	0.37079	0.76375	-1.02287	0.00544051	down
ENSG00000166527	CLEC4D	2.05484	1.42779	0.522182	0.00813666	up
ENSG00000166689	PLEKHA7	0.355575	0.124861	1.43869	1.05e-05	up
ENSG00000166780	C16orf45	1.97906	2.93412	-0.565748	3.51e-05	down
ENSG00000166803	PCLAF	0.570051	0.335544	0.747311	0.00144294	up
ENSG00000166851	PLK1	0.55851	0.276394	0.989186	9.5e-07	up
ENSG00000167123	CERCAM	4.35268	6.40951	-0.557249	0.000376913	down
ENSG00000167281	RBFOX3	0.0839826	0.124828	-0.520651	0.0122766	down
ENSG00000167286	CD3D	131.506	86.9766	0.596372	0.000172782	up
ENSG00000167394	ZNF668	4.4799	6.4565	-0.526302	5.99e-09	down
ENSG00000167460	TPM4	51.1269	36.1421	0.500285	6.88e-10	up
ENSG00000167513	CDT1	2.30189	1.13936	1.00824	0.000135393	up
ENSG00000167554	ZNF610	0.193467	0.108337	0.781893	0.000414303	up
ENSG00000167633	KIR3DL1	33.297	50.8389	-0.61039	0.000542707	down
ENSG00000167641	PPP1R14A	2.06553	1.30398	0.659538	0.00129885	up
ENSG00000167850	CD300C	8.64999	5.93465	0.542772	0.000305835	up
ENSG00000167861	HID1	0.177819	0.0805522	1.05252	8e-05	up
ENSG00000167900	TK1	4.2278	2.2414	0.912492	0.0024105	up
ENSG00000168062	BATF2	0.980095	0.40124	1.26759	1.22e-08	up
ENSG00000168081	PNOC	0.216413	0.149528	0.505146	0.0446401	up
ENSG00000168268	NT5DC2	1.1864	0.791755	0.577465	0.000663638	up
ENSG00000168280	KIF5C	2.65937	1.47316	0.847826	0.000259452	up
ENSG00000168685	IL7R	101.19	54.0195	0.905385	6.89e-05	up
ENSG00000168772	CXXC4	0.419479	0.765235	-0.852047	0.000385699	down
ENSG00000169071	ROR2	0.631735	0.197876	1.62625	0.00693635	up
ENSG00000169242	EFNA1	0.20045	0.315143	-0.627598	0.00166602	down
ENSG00000169245	CXCL10	0.862601	0.594111	0.530509	1.01e-05	up
ENSG00000169255	B3GALNT1	0.388836	0.252245	0.604882	1.4e-05	up
ENSG00000169432	SCN9A	0.212347	0.119041	0.784978	0.00181323	up
ENSG00000169495	HTRA4	0.17236	0.2599	-0.565639	0.000403412	down
ENSG00000169508	GPR183	17.867	10.7744	0.729156	0.00213535	up
ENSG00000169607	CKAP2L	0.540353	0.246412	1.10189	1.06e-05	up
ENSG00000169679	BUB1	0.730047	0.266373	1.421	2.74e-11	up
ENSG00000169855	ROBO1	0.0767108	0.034553	0.96069	1.03e-05	up
ENSG00000170017	ALCAM	1.97591	1.35025	0.545927	0.000809246	up
ENSG00000170191	NANP	2.07322	2.9669	-0.514994	4.01e-06	down
ENSG00000170293	CMTM8	0.881564	0.48494	0.849084	7.06e-05	up
ENSG00000170312	CDK1	0.420528	0.1864	1.13231	2.66e-06	up
ENSG00000170345	FOS	43.1774	28.8262	0.582728	0.00294205	up
ENSG00000170456	DENND5B	0.253252	0.156479	0.661103	0.000555051	up
ENSG00000170476	MZB1	3.86456	0.772236	2.30836	4.49e-11	up
ENSG00000170558	CDH2	0.416593	0.192874	1.07228	0.0351123	up
ENSG00000170624	SGCD	0.703608	1.05073	-0.571856	0.00306042	down
ENSG00000170899	GSTA4	0.62245	0.381893	0.690494	4.38e-06	up
ENSG00000170917	NUDT6	0.253074	0.169281	0.553246	0.000172782	up
ENSG00000171049	FPR2	2.56593	1.65073	0.633277	0.000177013	up
ENSG00000171115	GIMAP8	18.7399	10.8736	0.784718	3.79e-06	up
ENSG00000171208	NETO2	0.411248	0.274967	0.563875	0.00147347	up
ENSG00000171224	FAM241B	0.531178	0.271592	0.942496	0.000187931	up
ENSG00000171241	SHCBP1	0.623361	0.295636	1.05121	2.14e-07	up
ENSG00000171246	NPTX1	0.226245	0.331536	-0.531755	0.0019682	down
ENSG00000171320	ESCO2	0.128693	0.0511117	1.18237	6.18e-05	up
ENSG00000171365	CLCN5	0.538238	0.371707	0.522336	0.000663638	up
ENSG00000171368	TPPP	0.472786	0.891934	-0.90164	1.37e-08	down
ENSG00000171408	PDE7B	0.106869	0.175088	-0.663322	0.00382859	down
ENSG00000171444	MCC	0.59119	0.40022	0.551424	0.00147347	up
ENSG00000171502	COL24A1	0.322642	0.222692	0.515546	0.0159568	up
ENSG00000171617	ENC1	12.4227	18.887	-0.604023	0.00012269	down
ENSG00000171631	P2RY6	0.296256	0.197953	0.55848	0.00215534	up
ENSG00000171657	GPR82	0.579683	0.18083	1.62765	8.41e-09	up
ENSG00000171659	GPR34	0.540871	0.342202	0.645312	0.000183479	up
ENSG00000171714	ANO5	0.172207	0.100912	0.716158	0.000587349	up
ENSG00000171729	TMEM51	0.527789	0.279583	0.893063	0.00136968	up
ENSG00000171848	RRM2	2.10049	1.26848	0.723144	0.000607089	up
ENSG00000172005	MAL	1.55878	0.907558	0.773773	0.000432525	up
ENSG00000172086	KRCC1	15.922	11.1414	0.514703	9.1e-05	up
ENSG00000172197	MBOAT1	3.03649	1.82603	0.730557	5.36e-06	up
ENSG00000172215	CXCR6	8.07553	2.92888	1.46008	0.000247464	up
ENSG00000172322	CLEC12A	5.73384	3.49085	0.714311	0.00015679	up
ENSG00000172594	SMPDL3A	1.122	0.674718	0.725287	0.00051824	up
ENSG00000172789	HOXC5	0.574626	1.07515	-0.892313	0.000143771	down
ENSG00000172915	NBEA	0.195524	0.123929	0.617839	0.00181323	up
ENSG00000173068	BNC2	3.22326	5.35282	-0.730004	1.07e-07	down
ENSG00000173145	NOC3L	3.84377	2.65937	0.529772	1.25e-05	up
ENSG00000173166	RAPH1	0.193893	0.12985	0.543929	0.00533938	up
ENSG00000173334	TRIB1	3.56761	2.47512	0.525681	0.00889581	up
ENSG00000173369	C1QB	4.06201	0.362122	3.4519	2.96e-09	up
ENSG00000173372	C1QA	3.31768	0.379979	3.09305	2.02e-06	up
ENSG00000173406	DAB1	0.19913	0.0859331	1.1243	0.00113485	up
ENSG00000173559	NABP1	1.96977	1.16841	0.748489	2.67e-09	up
ENSG00000174007	CEP19	1.08153	0.61555	0.803155	3.8e-05	up
ENSG00000174123	TLR10	0.418156	0.273739	0.593572	0.0498373	up
ENSG00000174307	PHLDA3	0.712703	0.376888	0.901486	0.00905438	up
ENSG00000174348	PODN	2.86074	4.49792	-0.65104	3.9e-05	down
ENSG00000174370	C11orf45	0.213506	0.144907	0.528913	0.00564088	up
ENSG00000174371	EXO1	0.536715	0.277914	0.925152	1.44e-05	up
ENSG00000174482	LINGO2	1.94668	3.44412	-0.819912	0.000271982	down
ENSG00000174944	P2RY14	2.46674	1.00973	1.28026	6.71e-08	up
ENSG00000174946	GPR171	7.9104	5.03265	0.651392	0.000757703	up
ENSG00000175063	UBE2C	1.00342	0.426809	1.21416	0.0055391	up
ENSG00000175643	RMI2	0.365852	0.184945	0.947101	0.00021972	up
ENSG00000175793	SFN	0.240995	0.35469	-0.539013	0.000992449	down
ENSG00000175899	A2M	0.135549	0.0604365	1.04711	0.000285457	up
ENSG00000175985	PLEKHD1	0.054358	0.0819407	-0.514585	0.00493706	down
ENSG00000176714	CCDC121	0.277526	0.174848	0.637347	0.000858766	up
ENSG00000176769	TCERG1L	0.291	0.500902	-0.763282	0.00212084	down
ENSG00000176890	TYMS	8.3265	3.71991	1.1603	1.8e-06	up
ENSG00000177191	B3GNT8	3.23617	1.6792	0.942394	1.31e-07	up
ENSG00000177301	KCNA2	0.0541701	0.0281441	0.750442	0.00178208	up
ENSG00000177425	PAWR	0.353004	0.209917	0.723023	1.94e-05	up
ENSG00000177455	CD19	0.597539	0.417365	0.507507	0.00858425	up
ENSG00000177602	HASPIN	0.690662	0.418411	0.709722	0.00282788	up
ENSG00000177989	ODF3B	5.60019	3.78095	0.565489	0.000741211	up
ENSG00000178038	ALS2CL	0.113322	0.0547186	0.930178	1.43e-05	up
ENSG00000178175	ZNF366	1.09927	0.58202	0.905896	0.00163508	up
ENSG00000178184	PARD6G	0.303458	0.514108	-0.741592	0.00021958	down
ENSG00000178562	CD28	8.16283	3.58766	1.18378	0.000984045	up
ENSG00000178700	DHFR2	1.8485	1.2304	0.58334	1.7e-05	up
ENSG00000178726	THBD	2.01341	1.13813	0.817504	0.00619485	up
ENSG00000178860	MSC	3.41349	5.13111	-0.586613	0.00770952	down
ENSG00000178966	RMI1	2.14531	1.38035	0.632453	2.03e-06	up
ENSG00000178999	AURKB	1.18057	0.511369	1.19128	5.85e-06	up
ENSG00000179331	RAB39A	0.582769	0.253196	1.17133	2.4e-07	up
ENSG00000179542	SLITRK4	0.310365	0.204537	0.578493	0.000663638	up
ENSG00000179750	APOBEC3B	2.03381	0.948576	1.09229	1.44e-05	up
ENSG00000179841	AKAP5	4.44155	8.44347	-0.925236	4.16e-09	down
ENSG00000180263	FGD6	0.674716	0.429158	0.640764	9.57e-05	up
ENSG00000180447	GAS1	1.22142	1.85545	-0.599193	2.11e-05	down
ENSG00000180626	ZNF594	1.31424	0.838369	0.642396	1.49e-07	up
ENSG00000180720	CHRM4	1.30535	2.27636	-0.797607	1.88e-08	down
ENSG00000180834	MAP6D1	0.395153	0.614928	-0.625224	0.0139291	down
ENSG00000181104	F2R	40.0432	58.3057	-0.541967	3.89e-08	down
ENSG00000181234	TMEM132C	0.241149	0.125733	0.887775	0.000432113	up
ENSG00000181631	P2RY13	5.56139	3.28297	0.75865	7.43e-05	up
ENSG00000182010	RTKN2	0.238906	0.107926	1.07772	2.09e-06	up
ENSG00000182240	BACE2	0.109754	0.0735894	0.518679	0.00523868	up
ENSG00000182534	MXRA7	6.89827	10.1191	-0.55211	3.42e-05	down
ENSG00000182795	C1orf116	0.196067	0.30164	-0.59677	0.00344204	down
ENSG00000182985	CADM1	1.08536	1.85689	-0.769233	6.54e-05	down
ENSG00000183010	PYCR1	0.288566	0.119436	1.20581	0.000317206	up
ENSG00000183023	SLC8A1	1.96621	1.21422	0.690872	0.000259452	up
ENSG00000183087	GAS6	1.64371	0.760319	1.10218	8.93e-07	up
ENSG00000183160	TMEM119	0.393074	0.659073	-0.731119	3.79e-06	down
ENSG00000183307	TMEM121B	0.907418	0.567232	0.668428	0.000214543	up
ENSG00000183723	CMTM4	0.177306	0.116417	0.567198	0.0018509	up
ENSG00000183762	KREMEN1	0.231041	0.108214	1.02789	6.75e-06	up
ENSG00000183779	ZNF703	1.66945	1.05843	0.652499	0.00255992	up
ENSG00000183784	C9orf66	0.34304	0.239042	0.503444	0.000385699	up
ENSG00000183918	SH2D1A	17.9008	12.5336	0.51388	0.000219728	up
ENSG00000184060	ADAP2	2.94107	1.88517	0.638914	8.44e-05	up
ENSG00000184349	EFNA5	0.819439	1.37487	-0.739543	8.87e-05	down
ENSG00000184357	HIST1H1B	198.277	121.668	0.704529	0.000984045	up
ENSG00000184371	CSF1	1.16611	0.699752	0.728643	2e-05	up
ENSG00000184489	PTP4A3	1.3544	0.789643	0.770836	9.21e-07	up
ENSG00000184557	SOCS3	32.8707	16.4948	0.99436	5.19e-05	up
ENSG00000184613	NELL2	1.3282	0.765074	0.787889	0.00196825	up
ENSG00000184661	CDCA2	0.582501	0.27353	1.06332	4.56e-05	up
ENSG00000184785	SMIM10	0.438423	0.276267	0.647499	0.00100538	up
ENSG00000184811	TRARG1	0.259606	0.0825953	1.54184	1.03e-05	up
ENSG00000184979	USP18	6.82821	3.97123	0.780404	0.000663638	up
ENSG00000184985	SORCS2	0.265977	0.438476	-0.700481	5.47e-05	down
ENSG00000184986	TMEM121	0.377503	0.256671	0.539144	0.0229699	up
ENSG00000185101	ANO9	0.903622	0.546473	0.715287	0.000168646	up
ENSG00000185198	PRSS57	7.10383	11.3849	-0.679685	0.0302046	down
ENSG00000185291	IL3RA	1.08855	0.57573	0.907292	5.06e-05	up
ENSG00000185338	SOCS1	11.9253	6.34602	0.909041	1.82e-07	up
ENSG00000185561	TLCD2	0.193172	0.11023	0.756898	0.047736	up
ENSG00000185585	OLFML2A	0.21287	0.0968292	1.0609	0.000752996	up
ENSG00000185745	IFIT1	2.70576	1.4367	0.908595	1.4e-05	up
ENSG00000185875	THNSL1	0.871945	0.565035	0.617039	7.71e-09	up
ENSG00000185880	TRIM69	6.50525	4.34526	0.581061	2.74e-06	up
ENSG00000186185	KIF18B	0.548884	0.175029	1.5948	2.03e-06	up
ENSG00000186193	SAPCD2	0.963473	0.671261	0.514933	0.0093811	up
ENSG00000186265	BTLA	1.23401	0.604388	1.01778	6.15e-07	up
ENSG00000186603	HPDL	0.399769	0.277041	0.513551	0.0484509	up
ENSG00000186638	KIF24	0.316377	0.179431	0.784868	9.5e-07	up
ENSG00000186818	LILRB4	4.37592	3.0762	0.507048	0.0025092	up
ENSG00000187017	ESPN	0.275469	0.165925	0.698372	0.0348713	up
ENSG00000187045	TMPRSS6	0.116588	0.073777	0.59552	0.014129	up
ENSG00000187135	VSTM2B	0.826179	2.16233	-1.37736	0.00239817	down
ENSG00000187260	WDR86	0.481028	0.278162	0.768927	0.00318283	up
ENSG00000187608	ISG15	53.7528	36.6014	0.554313	0.00425598	up
ENSG00000187753	C9orf153	0.0946835	0.144262	-0.559344	0.00600185	down
ENSG00000187808	SOWAHD	1.66114	1.09418	0.597856	0.00141299	up
ENSG00000188282	RUFY4	0.219538	0.120522	0.814444	0.000193832	up
ENSG00000188290	HES4	1.32325	0.532343	1.29767	0.00182458	up
ENSG00000188389	PDCD1	3.01963	1.55477	0.953194	0.0123898	up
ENSG00000188610	FAM72B	0.203881	0.134522	0.565519	0.0011435	up
ENSG00000188779	SKOR1	0.983	1.48075	-0.586168	2.75e-08	down
ENSG00000188820	CALHM6	8.88369	3.59849	1.30139	2.36e-06	up
ENSG00000188822	CNR2	2.39515	1.44709	0.723036	0.000376913	up
ENSG00000188886	ASTL	0.925263	1.575	-0.761036	5.33e-05	down
ENSG00000188906	LRRK2	3.84318	2.66367	0.52723	0.000495845	up
ENSG00000189013	KIR2DL4	4.88361	7.62281	-0.641317	0.000507193	down
ENSG00000189057	FAM111B	0.809861	0.353959	1.17161	2.43e-06	up
ENSG00000196159	FAT4	1.04503	1.69947	-0.696268	0.000473855	down
ENSG00000196172	ZNF681	0.944635	0.628291	0.580735	3.39e-08	up
ENSG00000196263	ZNF471	0.0782419	0.0462113	0.650603	0.027674	up
ENSG00000196296	ATP2A1	0.0779238	0.114757	-0.504796	0.000842576	down
ENSG00000196368	NUDT11	1.06064	1.55543	-0.548086	0.00121889	down
ENSG00000196542	SPTSSB	2.50921	1.24847	1.0013	1.74e-05	up
ENSG00000196664	TLR7	1.70954	0.942193	0.852695	2.23e-05	up
ENSG00000196747	HIST1H2AI	105.714	69.9781	0.595123	0.00124502	up
ENSG00000196793	ZNF239	0.786221	0.516116	0.597786	8.96e-06	up
ENSG00000196872	KIAA1211L	0.254863	0.158686	0.650907	0.000168528	up
ENSG00000196876	SCN8A	0.133738	0.209463	-0.610534	5.06e-05	down
ENSG00000197013	ZNF429	2.01772	1.40334	0.520757	0.000285079	up
ENSG00000197635	DPP4	8.75649	3.92129	1.157	0.000119695	up
ENSG00000197653	DNAH10	0.316252	0.460934	-0.529538	0.0431874	down
ENSG00000197702	PARVA	0.0543797	0.0196058	1.12073	0.000433735	up
ENSG00000197705	KLHL14	0.301166	0.0680736	1.99478	4.6e-08	up
ENSG00000197712	FAM114A1	0.254472	0.158751	0.648221	0.00102681	up
ENSG00000197837	HIST4H4	8.98096	6.17071	0.540702	0.00135481	up
ENSG00000198019	FCGR1B	1.11215	0.593585	0.894632	5.51e-07	up
ENSG00000198108	CHSY3	0.832837	1.59495	-0.929206	0.0179094	down
ENSG00000198178	CLEC4C	0.638402	0.352061	0.840653	0.000275162	up
ENSG00000198298	ZNF485	1.77896	1.21845	0.542281	1.32e-05	up
ENSG00000198353	HOXC4	2.70144	3.92794	-0.53838	9.21e-06	down
ENSG00000198400	NTRK1	0.0942554	0.157445	-0.683564	4.21e-05	down
ENSG00000198467	TPM2	1.05335	0.695352	0.592207	0.00843307	up
ENSG00000198574	SH2D1B	52.6926	82.7811	-0.651602	6.06e-08	down
ENSG00000198719	DLL1	1.97725	1.26899	0.635765	0.00163525	up
ENSG00000198756	COLGALT2	3.52654	5.91464	-0.744388	8.21e-08	down
ENSG00000198780	FAM169A	6.54974	9.90353	-0.595759	5.59e-07	down
ENSG00000198794	SCAMP5	0.167196	0.113919	0.515945	0.00843247	up
ENSG00000198796	ALPK2	0.120392	0.300423	-1.25138	0.000191514	down
ENSG00000198846	TOX	19.5347	27.6846	-0.502827	7.17e-09	down
ENSG00000203710	CR1	3.07457	2.05112	0.581642	0.000351662	up
ENSG00000203760	CENPW	2.28903	1.15518	0.980476	1.86e-06	up
ENSG00000203797	DDO	0.5255	0.361322	0.528214	0.0264622	up
ENSG00000203811	HIST2H3C	8.83024	3.84712	1.19656	0.000271982	up
ENSG00000203818	HIST2H3PS2	1.82157	1.25803	0.530492	0.00608162	up
ENSG00000203852	HIST2H3A	8.80424	3.73237	1.23588	0.000168646	up
ENSG00000204052	LRRC73	0.159644	0.250797	-0.620419	0.000110775	down
ENSG00000204103	MAFB	18.9636	12.1836	0.637867	0.0167699	up
ENSG00000204186	ZDBF2	0.820434	0.560599	0.541388	0.00971761	up
ENSG00000204219	TCEA3	1.04238	0.642087	0.690517	0.00337557	up
ENSG00000204271	SPIN3	0.218018	0.142577	0.57961	6.71e-05	up
ENSG00000204381	LAYN	0.283253	0.433272	-0.596044	0.0019087	down
ENSG00000204472	AIF1	86.9236	55.304	0.652269	0.00144294	up
ENSG00000204634	TBC1D8	1.72583	1.12289	0.615612	0.000253391	up
ENSG00000204991	SPIRE2	0.170588	0.267292	-0.618703	0.000355645	down
ENSG00000206047	DEFA1	18.7261	11.0433	0.761341	0.0299741	up
ENSG00000206077	ZDHHC11B	0.064912	0.117316	-0.765148	0.0128771	down
ENSG00000211445	GPX3	0.242453	0.484841	-0.970952	0.000774535	down
ENSG00000213203	GIMAP1	29.8497	19.198	0.636493	2.32e-10	up
ENSG00000213694	S1PR3	0.676215	0.39551	0.758923	0.000185769	up
ENSG00000214279	SCART1	1.09762	0.331439	1.69776	1.75e-06	up
ENSG00000214402	LCNL1	0.187654	0.311065	-0.699887	0.00521937	down
ENSG00000214944	ARHGEF28	0.593126	0.862331	-0.532416	0.000385699	down
ENSG00000215271	HOMEZ	3.77622	2.66608	0.500638	4.64e-06	up
ENSG00000215568	GAB4	0.0995501	0.150669	-0.552497	0.00859294	down
ENSG00000215788	TNFRSF25	3.20561	2.0725	0.62678	0.00858487	up
ENSG00000221869	CEBPD	109.059	73.7378	0.564565	2.22e-06	up
ENSG00000225556	C2CD4D	0.500415	0.282932	0.801107	0.00175644	up
ENSG00000226124	FTCDNL1	0.318792	0.193124	0.694813	0.00072464	up
ENSG00000227507	LTB	30.3326	12.8371	1.2399	4.46e-08	up
ENSG00000229676	ZNF492	0.0651854	0.118504	-0.77329	0.00129319	down
ENSG00000237649	KIFC1	2.30882	1.01665	1.17545	6.54e-07	up
ENSG00000239264	TXNDC5	21.9467	12.4142	0.821511	3.16e-08	up
ENSG00000239521	CASTOR3	5.06304	7.32592	-0.532129	4.01e-09	down
ENSG00000239839	DEFA3	18.5222	11.2414	0.719925	0.0288445	up
ENSG00000239961	LILRA4	2.3317	1.33701	0.797789	0.000241667	up
ENSG00000240403	KIR3DL2	43.7234	74.3495	-0.76578	3.7e-05	down
ENSG00000240505	TNFRSF13B	0.22553	0.142453	0.627542	0.0113581	up
ENSG00000241484	ARHGAP8	0.709231	1.25054	-0.809517	0.00288445	down
ENSG00000242265	PEG10	0.468238	0.760324	-0.687735	0.00889581	down
ENSG00000243207	PPAN-P2RY11	8.45255	5.92434	0.512005	0.00778139	up
ENSG00000243414	TICAM2	2.09665	1.39011	0.589412	0.0159568	up
ENSG00000243660	ZNF487	1.25576	1.80489	-0.519881	0.000634778	down
ENSG00000243772	KIR2DL3	21.2911	32.4684	-0.608553	0.000160652	down
ENSG00000251380	DCANP1	0.339511	0.181994	0.864274	0.0164899	up
ENSG00000251493	FOXD1	0.482684	0.797769	-0.713282	5.19e-05	down
ENSG00000253305	PCDHGB6	0.818711	1.8532	-1.16884	2.95e-08	down
ENSG00000253485	PCDHGA5	0.0832842	0.124273	-0.525464	0.0361508	down
ENSG00000253731	PCDHGA6	0.163463	0.255354	-0.613291	0.0030007	down
ENSG00000253846	PCDHGA10	1.00386	1.63051	-0.694276	0.000484734	down
ENSG00000253910	PCDHGB2	0.44935	0.815525	-0.845716	0.00053062	down
ENSG00000254709	IGLL5	41.4767	7.15726	2.53316	3.86e-10	up
ENSG00000256029	SNHG28	0.113733	0.0711208	0.609089	0.000554722	up
ENSG00000256436	TAS2R31	0.552395	0.369883	0.566027	0.010239	up
ENSG00000256660	CLEC12B	0.146934	0.056781	1.23265	0.000138964	up
ENSG00000257017	HP	0.782526	0.468908	0.72671	0.0427957	up
ENSG00000257390	AC023055.1	0.785339	1.24052	-0.652886	0.028405	down
ENSG00000258984	UBE2F-SCLY	0.149521	0.380038	-1.28987	0.0066665	down
ENSG00000258989	AL355916.2	0.52366	0.894258	-0.760814	0.000110775	down
ENSG00000261594	TPBGL	0.515359	0.840943	-0.695758	7.56e-06	down
ENSG00000261934	PCDHGA9	0.171118	0.27753	-0.666786	0.00324612	down
ENSG00000262209	PCDHGB3	0.218076	0.347833	-0.649769	0.000432578	down
ENSG00000262576	PCDHGA4	0.171049	0.268209	-0.619787	0.0311187	down
ENSG00000262655	SPON1	1.14206	0.378136	1.56958	3.11e-05	up
ENSG00000265817	FSBP	0.427363	0.227565	0.880511	0.0213875	up
ENSG00000267368	UPK3BL1	8.41274	14.4768	-0.78238	0.00350818	down
ENSG00000270276	HIST2H4B	8.08973	4.97553	0.700126	0.00141299	up
ENSG00000271092	TMEM56-RWDD3	0.493145	0.199384	1.26482	0.0414902	up
ENSG00000271254	AC240274.1	1.46111	2.15438	-0.557043	0.00144294	down
ENSG00000272410	AC022384.1	2.56413	4.07061	-0.664697	0.0335901	down
ENSG00000272602	ZNF595	8.81791	12.737	-0.530014	3.42e-05	down
ENSG00000273749	CYFIP1	4.91045	3.35362	0.548775	0.000247464	up
ENSG00000273983	HIST1H3G	8.70124	3.62686	1.26019	0.000219728	up
ENSG00000274070	CASTOR2	9.51257	15.6379	-0.716545	5.64e-15	down
ENSG00000274267	HIST1H3B	102.35	47.6226	1.10364	0.00100549	up
ENSG00000275111	ZNF2	1.69409	1.15978	0.542765	0.00271776	up
ENSG00000275832	ARHGAP23	0.114791	0.0593971	0.846567	5.77e-07	up
ENSG00000276023	DUSP14	2.0272	3.1775	-0.64584	2.05e-11	down
ENSG00000276043	UHRF1	2.70747	1.05363	1.35326	1.49e-07	up
ENSG00000276085	CCL3L1	2.66813	7.20633	-1.43004	7.24e-06	down
ENSG00000276256	AC011043.1	0.292252	0.159628	0.833377	0.00390524	up
ENSG00000276368	HIST1H2AJ	166.433	89.2325	0.899229	3.42e-05	up
ENSG00000276547	PCDHGB5	0.908761	1.66049	-0.862513	9.33e-05	down
ENSG00000276644	DACH1	0.304097	0.180849	0.71878	2.41e-05	up
ENSG00000276903	HIST1H2AL	113.279	71.2897	0.668041	0.000607089	up
ENSG00000277157	HIST1H4D	59.1535	41.6695	0.50537	0.00121889	up
ENSG00000278272	HIST1H3C	70.4088	35.0953	1.00427	0.000413222	up
ENSG00000278318	ZNF229	0.117152	0.0617136	0.826239	0.0130934	up
ENSG00000278463	HIST1H2AB	64.858	44.8028	0.533596	0.0214044	up
ENSG00000283239	KBTBD11-OT1	0.474059	0.857952	-0.842431	0.00205182	down
ENSG00000283361	CFAP97D2	0.691236	0.994876	-0.519046	0.02874	down
ENSG00000284681	AC007240.1	1.22019	0.518976	1.21761	0.0302046	up
ENSG00000285130	AL358113.1	0.207848	0.318985	-0.594701	0.0186621	down
ENSG00000285162	AC004593.3	0.227836	0.114572	0.93299	0.0197313	up
ENSG00000285547	AL133500.1	0.160406	0.287547	-0.804141	0.0296294	down

## Sheet: LTBI_HC
gene_id	gene_name	expression_LTBI	expression_HC	log2FC(LTBI/HC)	pval	regulate
ENSG00000002016	RAD52	1.16982	1.76657	-0.590523	6.02e-09	down
ENSG00000003436	TFPI	0.180509	0.109023	0.678615	0.00245156	up
ENSG00000004799	PDK4	2.8074	1.27385	1.13389	0.000863816	up
ENSG00000004809	SLC22A16	0.111389	0.194364	-0.751506	0.0238892	down
ENSG00000004838	ZMYND10	0.512657	0.778264	-0.592813	0.000115625	down
ENSG00000004939	SLC4A1	5.15881	2.28647	1.17042	0.00651879	up
ENSG00000005249	PRKAR2B	8.27264	4.90486	0.75294	0.00517192	up
ENSG00000005961	ITGA2B	12.9469	8.84723	0.548794	0.0153634	up
ENSG00000006634	DBF4	3.78175	2.6061	0.535447	2.01e-09	up
ENSG00000008441	NFIX	1.43733	0.835309	0.77584	2.49e-05	up
ENSG00000009844	VTA1	3.79656	5.62093	-0.564886	4.22e-11	down
ENSG00000010165	METTL13	5.49809	9.79862	-0.832497	5.48e-13	down
ENSG00000011105	TSPAN9	0.593559	0.32722	0.839805	0.000938924	up
ENSG00000013306	SLC25A39	15.3237	10.4952	0.545595	7.96e-06	up
ENSG00000019991	HGF	0.131525	0.221281	-0.708591	0.00617649	down
ENSG00000022556	NLRP2	2.12663	3.39132	-0.67076	0.00060265	down
ENSG00000023909	GCLM	4.1674	5.91478	-0.504157	2.52e-08	down
ENSG00000027697	IFNGR1	40.3792	22.8641	0.820256	3.68e-09	up
ENSG00000029534	ANK1	1.16017	0.587972	0.968569	0.00076154	up
ENSG00000031691	CENPQ	1.3138	2.2526	-0.773298	2.13e-10	down
ENSG00000040275	SPDL1	1.18661	1.94453	-0.707873	1.23e-12	down
ENSG00000047597	XK	0.866677	0.42062	1.02563	0.00153199	up
ENSG00000047648	ARHGAP6	1.08933	0.507545	1.08687	0.000407521	up
ENSG00000048028	USP28	19.9508	28.6533	-0.52204	4.39e-09	down
ENSG00000049192	ADAMTS6	0.657068	0.457156	0.51393	0.000100188	up
ENSG00000049249	TNFRSF9	0.621769	0.951041	-0.605202	0.0385718	down
ENSG00000049323	LTBP1	2.09686	1.32189	0.66162	0.00936939	up
ENSG00000050405	LIMA1	4.93126	7.07865	-0.520631	5.57e-08	down
ENSG00000051180	RAD51	0.400806	0.614372	-0.603946	0.000315665	down
ENSG00000054598	FOXC1	0.488901	0.217154	1.13508	0.00108509	up
ENSG00000057704	TMCC3	15.4179	9.65703	0.674393	5.23e-09	up
ENSG00000060138	YBX3	6.95753	4.78806	0.538197	0.00326515	up
ENSG00000060642	PIGV	2.1893	3.19334	-0.542532	1.14e-11	down
ENSG00000064102	INTS13	4.80681	7.28869	-0.599559	2.43e-11	down
ENSG00000065534	MYLK	0.778473	0.390289	0.978019	0.000529573	up
ENSG00000066279	ASPM	0.242131	0.36599	-0.576523	0.000454778	down
ENSG00000069399	BCL3	15.6028	9.03354	0.78777	2.28e-08	up
ENSG00000070182	SPTB	0.930241	0.460703	0.998212	0.00332703	up
ENSG00000070404	FSTL3	0.38875	0.646723	-0.719799	7.7e-08	down
ENSG00000071073	MGAT4A	17.6345	11.5428	0.610967	1.47e-05	up
ENSG00000071794	HLTF	3.15219	4.50561	-0.513996	5.69e-07	down
ENSG00000072422	RHOBTB1	1.42365	0.708241	0.997156	0.00687128	up
ENSG00000072571	HMMR	0.177133	0.269209	-0.577282	4.81e-05	down
ENSG00000073150	PANX2	0.359381	0.206453	0.771055	0.0271779	up
ENSG00000073737	DHRS9	0.133194	0.228176	-0.734057	7.51e-05	down
ENSG00000074416	MGLL	0.720009	0.472775	0.596564	0.00817327	up
ENSG00000075426	FOSL2	142.854	74.3778	0.941507	8.21e-08	up
ENSG00000076864	RAP1GAP	0.159876	0.0632945	1.21271	0.030341	up
ENSG00000077152	UBE2T	0.420291	0.784831	-0.885334	7.85e-10	down
ENSG00000078589	P2RY10	6.18273	4.23873	0.543543	0.00144248	up
ENSG00000078804	TP53INP2	2.77154	1.55832	0.826662	1.42e-08	up
ENSG00000079308	TNS1	1.31639	0.637249	1.03511	0.000485537	up
ENSG00000081041	CXCL2	0.488651	0.205702	1.20899	0.00255544	up
ENSG00000081177	EXD2	0.703797	1.09219	-0.62679	2.41e-07	down
ENSG00000082438	COBLL1	0.0924736	0.0533348	0.694181	8.88e-05	up
ENSG00000082516	GEMIN5	3.7557	6.13427	-0.706321	7.89e-12	down
ENSG00000082781	ITGB5	1.93981	1.17246	0.721543	0.00255074	up
ENSG00000085733	CTTN	3.43277	1.98418	0.787775	0.00275365	up
ENSG00000085741	WNT11	0.489094	0.14309	1.70493	3.32e-08	up
ENSG00000086827	ZW10	4.32301	6.48057	-0.582977	6.5e-13	down
ENSG00000087589	CASS4	5.5945	3.85632	0.535627	2.07e-05	up
ENSG00000088053	GP6	1.66183	0.905947	0.868093	0.000699731	up
ENSG00000088726	TMEM40	1.88446	0.961252	0.963872	0.0009196	up
ENSG00000088826	SMOX	3.94643	1.79792	1.12987	8.88e-05	up
ENSG00000088899	LZTS3	0.342984	0.202426	0.732644	7.45e-07	up
ENSG00000088986	DYNLL1	10.1963	16.3896	-0.684205	3.78e-12	down
ENSG00000089163	SIRT4	0.266047	0.534963	-0.981245	2.54e-06	down
ENSG00000090861	AARS	11.2401	16.3514	-0.540354	1.63e-11	down
ENSG00000090971	NAT14	0.756689	0.426523	0.812585	4.69e-05	up
ENSG00000091106	NLRC4	1.19087	2.2342	-0.902127	0.00125206	down
ENSG00000092051	JPH4	0.0566301	0.0858826	-0.525095	0.0190966	down
ENSG00000095303	PTGS1	8.48023	5.68513	0.576076	0.00789646	up
ENSG00000095370	SH2D3C	16.9311	29.225	-0.787167	2.6e-12	down
ENSG00000095397	WHRN	1.70253	0.983849	0.785032	0.000349026	up
ENSG00000095739	BAMBI	0.316138	0.176995	0.802486	0.000547475	up
ENSG00000095794	CREM	7.27091	3.32114	1.1281	7.58e-11	up
ENSG00000096092	TMEM14A	5.12731	7.43672	-0.535591	2.36e-08	down
ENSG00000099622	CIRBP	23.306	15.9452	0.547293	4.06e-11	up
ENSG00000099958	DERL3	0.118468	0.0798313	0.516115	0.017173	up
ENSG00000100003	SEC14L2	0.425494	0.13415	1.59508	2.24e-09	up
ENSG00000100024	UPB1	0.0612538	0.0375477	0.58359	0.00248939	up
ENSG00000100100	PIK3IP1	47.9025	32.4798	0.560416	7.95e-08	up
ENSG00000100124	ANKRD54	2.33539	3.51178	-0.586475	7.58e-11	down
ENSG00000100211	CBY1	0.80713	1.31882	-0.701505	2.21e-10	down
ENSG00000100221	JOSD1	60.1032	33.3396	0.850013	1.01e-11	up
ENSG00000100311	PDGFB	0.576569	0.830757	-0.519387	0.00372126	down
ENSG00000100314	CABP7	0.187291	0.0918058	0.954504	2.18e-06	up
ENSG00000100360	IFT27	0.953338	1.39502	-0.54448	8.44e-10	down
ENSG00000100426	ZBED4	17.5168	11.97	0.548933	9.96e-08	up
ENSG00000100628	ASB2	0.67978	1.02343	-0.583234	2.56e-07	down
ENSG00000100815	TRIP11	5.60716	8.35868	-0.575159	2.13e-07	down
ENSG00000101082	SLA2	83.6923	49.9823	0.74356	2.88e-08	up
ENSG00000101162	TUBB1	58.8118	27.8116	1.08014	0.000407521	up
ENSG00000101384	JAG1	0.597212	0.307443	0.935702	1.71e-07	up
ENSG00000101445	PPP1R16B	61.8681	40.619	0.606921	8.19e-11	up
ENSG00000101447	FAM83D	0.876482	0.560724	0.635297	5.86e-07	up
ENSG00000101464	PIGU	2.55358	3.72818	-0.544178	3.21e-11	down
ENSG00000101470	TNNC2	0.94633	0.49475	0.921941	0.000389891	up
ENSG00000101544	ADNP2	12.0755	8.22302	0.553784	6.24e-11	up
ENSG00000101811	CSTF2	4.15953	7.52119	-0.852993	8.04e-13	down
ENSG00000102145	GATA1	1.86395	0.800082	1.20994	0.000485483	up
ENSG00000102230	PCYT1B	0.667523	0.341842	0.945343	0.00169043	up
ENSG00000102362	SYTL4	0.398301	0.186457	1.05542	0.00762548	up
ENSG00000102678	FGF9	0.246423	0.152426	0.658739	1.73e-05	up
ENSG00000102738	MRPS31	7.43139	11.1378	-0.583109	2.42e-13	down
ENSG00000102886	GDPD3	0.73895	1.09224	-0.5575	0.000529573	down
ENSG00000103184	SEC14L5	0.595525	0.274994	1.08726	0.00149964	up
ENSG00000103257	SLC7A5	17.5627	5.48167	1.67802	1.01e-11	up
ENSG00000104267	CA2	7.44147	4.03522	0.881308	0.00776122	up
ENSG00000104356	POP1	1.35655	2.31618	-0.76742	3.89e-10	down
ENSG00000104549	SQLE	2.91224	4.7783	-0.712438	4.51e-10	down
ENSG00000104660	LEPROTL1	12.5391	8.81908	0.507244	4.01e-08	up
ENSG00000104689	TNFRSF10A	2.67599	4.04978	-0.595949	1.51e-07	down
ENSG00000104691	UBXN8	1.12244	1.74688	-0.633586	8.51e-11	down
ENSG00000104728	ARHGEF10	0.611376	1.18615	-0.944855	0.0147585	down
ENSG00000105088	OLFM2	0.54885	1.35236	-1.28557	6.99e-12	down
ENSG00000105369	CD79A	4.90022	3.24515	0.593064	0.000699731	up
ENSG00000105497	ZNF175	1.00333	1.63519	-0.699155	6.34e-08	down
ENSG00000105507	CABP5	1.14122	0.633407	0.839362	0.001943	up
ENSG00000105649	RAB3A	3.07316	1.97683	0.633944	1.01e-08	up
ENSG00000105697	HAMP	0.332216	0.180066	0.84841	1.22e-09	up
ENSG00000105699	LSR	2.39773	1.59282	0.58706	0.000541149	up
ENSG00000105835	NAMPT	7.24742	3.88147	0.89914	0.00159447	up
ENSG00000106003	LFNG	21.2657	30.5884	-0.524252	1.6e-07	down
ENSG00000106004	HOXA5	0.42913	0.267952	0.659812	0.0108989	up
ENSG00000107201	DDX58	10.5133	16.4998	-0.649738	7.85e-10	down
ENSG00000107566	ERLIN1	2.3701	3.40322	-0.520114	5.23e-09	down
ENSG00000107968	MAP3K8	37.7615	19.1076	0.982392	9.13e-13	up
ENSG00000108219	TSPAN14	9.5321	13.9854	-0.55257	4.93e-05	down
ENSG00000108309	RUNDC3A	0.260153	0.12842	0.964722	0.0121359	up
ENSG00000108551	RASD1	0.415493	0.21502	0.919083	3.55e-05	up
ENSG00000108576	SLC6A4	0.321253	0.151101	1.03996	0.000207465	up
ENSG00000108666	C17orf75	0.893755	1.39437	-0.63592	2.28e-08	down
ENSG00000108839	ALOX12	3.75289	2.03653	0.878658	0.00130395	up
ENSG00000108846	ABCC3	1.63947	1.07403	0.605602	0.00260015	up
ENSG00000108932	SLC16A6	8.07871	5.64498	0.516387	2.69e-08	up
ENSG00000108960	MMD	7.46507	4.13244	0.851605	4.99e-06	up
ENSG00000109047	RCVRN	0.522505	0.306984	0.748386	8.91e-07	up
ENSG00000109099	PMP22	0.151808	0.0936856	0.642067	0.0221359	up
ENSG00000109265	KIAA1211	0.220242	0.109479	0.946395	0.0065667	up
ENSG00000109272	PF4V1	16.7032	9.94351	0.747707	0.0033583	up
ENSG00000109321	AREG	28.4411	6.13087	2.21197	3.21e-11	up
ENSG00000109381	ELF2	9.61675	6.44833	0.575889	1.09e-09	up
ENSG00000109805	NCAPG	0.244109	0.355975	-0.526299	0.000102618	down
ENSG00000109943	CRTAM	7.20669	11.5194	-0.675908	0.000153467	down
ENSG00000110583	NAA40	4.79768	6.90274	-0.523916	1.33e-08	down
ENSG00000110693	SOX6	0.0933785	0.0526692	0.722108	0.000811183	up
ENSG00000110777	POU2AF1	0.378689	0.193467	0.933821	0.000238012	up
ENSG00000110871	COQ5	5.12483	7.48436	-0.545489	1.51e-10	down
ENSG00000110987	BCL7A	0.564948	0.377299	0.569983	0.000227392	up
ENSG00000111186	WNT5B	0.0792853	0.170743	-1.01744	0.00314789	down
ENSG00000111266	DUSP16	5.63712	3.79163	0.570899	0.00176108	up
ENSG00000111452	ADGRD1	0.0853753	0.132913	-0.583451	0.00762083	down
ENSG00000111537	IFNG	3.68285	7.99459	-1.11609	3.35e-10	down
ENSG00000111679	PTPN6	58.6978	89.1052	-0.602119	5.63e-10	down
ENSG00000111834	RSPH4A	0.467449	0.285006	0.694604	2.77e-06	up
ENSG00000112039	FANCE	1.73616	3.02579	-0.797888	2.22e-13	down
ENSG00000112079	STK38	60.8682	98.0074	-0.687112	7.75e-15	down
ENSG00000112096	SOD2	5.61128	3.70346	0.598136	1.75e-06	up
ENSG00000112304	ACOT13	1.79322	2.80559	-0.642865	1.87e-12	down
ENSG00000112782	CLIC5	0.35922	0.531819	-0.553331	0.000349026	down
ENSG00000113140	SPARC	12.0124	7.19089	0.739482	0.0025022	up
ENSG00000113448	PDE4D	18.9912	7.38769	1.36094	5.93e-12	up
ENSG00000113790	EHHADH	0.335333	0.52798	-0.639566	0.000139718	down
ENSG00000113916	BCL6	13.9926	9.01336	0.633957	2.99e-07	up
ENSG00000113924	HGD	0.440398	0.202983	1.08046	0.000176303	up
ENSG00000114737	CISH	2.94412	4.99367	-0.760256	6.81e-07	down
ENSG00000114805	PLCH1	0.127324	0.071293	0.756382	0.0334798	up
ENSG00000115641	FHL2	0.214718	0.131771	0.66455	0.00782726	up
ENSG00000115902	SLC1A4	7.07742	4.95034	0.514821	2.4e-06	up
ENSG00000116016	EPAS1	1.77065	0.400884	2.1156	5.28e-06	up
ENSG00000116044	NFE2L2	16.1422	10.3619	0.639055	2.81e-07	up
ENSG00000116285	ERRFI1	2.252	1.01549	1.14128	5.81e-09	up
ENSG00000116497	S100PBP	1.86625	2.89297	-0.629677	2.52e-08	down
ENSG00000116584	ARHGEF2	20.6441	31.7087	-0.618903	1.41e-14	down
ENSG00000116679	IVNS1ABP	14.9275	21.763	-0.543603	2.28e-08	down
ENSG00000116711	PLA2G4A	0.348263	0.526436	-0.582388	0.0141504	down
ENSG00000116819	TFAP2E	0.8288	1.34091	-0.687529	6.91e-09	down
ENSG00000117222	RBBP5	8.32363	12.4758	-0.583273	9.19e-11	down
ENSG00000117399	CDC20	0.283811	0.484221	-0.750267	1.73e-05	down
ENSG00000117528	ABCD3	2.39288	3.47893	-0.538019	6.23e-09	down
ENSG00000117586	TNFSF4	1.65173	1.02332	0.685398	0.0158627	up
ENSG00000117593	DARS2	1.37216	2.08831	-0.602309	1.22e-09	down
ENSG00000117650	NEK2	0.222212	0.32763	-0.540004	0.00280657	down
ENSG00000118156	ZNF541	0.233058	0.138422	0.711597	3.89e-05	up
ENSG00000118503	TNFAIP3	110.136	58.3971	0.915199	2.09e-09	up
ENSG00000118515	SGK1	1.12642	1.94897	-0.785603	0.0260246	down
ENSG00000118804	STBD1	0.539876	1.17388	-1.10634	1.51e-11	down
ENSG00000118985	ELL2	2.05526	1.40604	0.544462	5.31e-05	up
ENSG00000119280	C1orf198	3.80217	2.40614	0.65791	2.77e-06	up
ENSG00000119508	NR4A3	4.05794	1.24022	1.70211	8.22e-09	up
ENSG00000119714	GPR68	5.80471	12.7173	-1.13015	7.7e-13	down
ENSG00000119862	LGALSL	1.8902	1.06684	0.819353	0.00415751	up
ENSG00000119950	MXI1	8.58123	5.61337	0.61143	4.89e-07	up
ENSG00000119986	AVPI1	9.05401	3.37718	1.42006	7.7e-13	up
ENSG00000120253	NUP43	2.56793	4.18493	-0.702432	3.33e-11	down
ENSG00000120279	MYCT1	0.544268	0.310381	0.790796	0.00503299	up
ENSG00000120280	CXorf21	2.69135	4.17039	-0.629958	8.41e-06	down
ENSG00000120526	NUDCD1	2.20882	3.4077	-0.623234	4.22e-11	down
ENSG00000120659	TNFSF11	0.774491	0.428677	0.838599	9.32e-05	up
ENSG00000120694	HSPH1	4.48303	7.29427	-0.701053	3.75e-11	down
ENSG00000120738	EGR1	7.92198	18.0284	-1.18532	0.0171739	down
ENSG00000120868	APAF1	6.13638	10.01	-0.705074	5.55e-11	down
ENSG00000120875	DUSP4	0.37071	0.182293	0.985383	0.000182688	up
ENSG00000120885	CLU	6.07503	4.13736	0.553073	0.023416	up
ENSG00000121274	TENT4B	12.9107	7.83292	0.720221	1.73e-05	up
ENSG00000121486	TRMT1L	2.17811	4.08407	-0.903848	5.04e-12	down
ENSG00000121690	DEPDC7	0.0701166	0.125113	-0.753999	0.000869517	down
ENSG00000121807	CCR2	5.875	9.07972	-0.627195	0.00108509	down
ENSG00000121895	TMEM156	3.26321	4.7053	-0.526644	3.51e-08	down
ENSG00000121903	ZSCAN20	0.655028	0.947186	-0.525384	1.03e-06	down
ENSG00000121931	LRIF1	4.71002	9.24092	-0.970804	2.64e-13	down
ENSG00000121966	CXCR4	369.709	173.907	1.08803	3.09e-09	up
ENSG00000122643	NT5C3A	10.4896	7.22985	0.536296	3.1e-10	up
ENSG00000122861	PLAU	0.208171	0.111992	0.838676	0.00366006	up
ENSG00000122877	EGR2	0.804633	1.35331	-0.742894	6.8e-05	down
ENSG00000123094	RASSF8	0.255388	0.114294	1.09435	1.57e-08	up
ENSG00000123358	NR4A1	1.15279	0.758982	0.596564	3.56e-05	up
ENSG00000123975	CKS2	5.8481	8.76877	-0.583587	8.51e-09	down
ENSG00000124019	FAM124B	0.57688	0.372395	0.618	4.99e-06	up
ENSG00000124216	SNAI1	0.702942	0.466496	0.581322	0.000352919	up
ENSG00000124257	NEURL2	0.626378	0.421328	0.561099	0.0015016	up
ENSG00000124302	CHST8	0.189479	0.0950322	0.925405	0.0034769	up
ENSG00000124391	IL17C	0.758511	0.294361	1.33628	2.63e-09	up
ENSG00000124610	HIST1H1A	3.45045	2.16031	0.673057	0.000243495	up
ENSG00000124664	SPDEF	0.298065	0.0700451	1.94435	2.25e-09	up
ENSG00000124762	CDKN1A	8.38419	4.84171	0.790899	5.73e-06	up
ENSG00000124772	CPNE5	0.60592	0.382121	0.651443	0.000454778	up
ENSG00000124787	RPP40	0.402743	0.811208	-0.992503	6.02e-09	down
ENSG00000124882	EREG	0.270919	0.134973	0.954371	0.0105544	up
ENSG00000125498	KIR2DL1	33.4484	20.8661	0.680517	0.00012416	up
ENSG00000125657	TNFSF9	1.3615	0.863541	0.650811	5.05e-05	up
ENSG00000125735	TNFSF14	4.01795	7.44326	-0.887827	6.95e-06	down
ENSG00000125740	FOSB	2.10201	4.16699	-0.983845	0.000364883	down
ENSG00000125741	OPA3	1.91113	2.74592	-0.520578	1.56e-13	down
ENSG00000125863	MKKS	0.941862	1.69538	-0.841273	5.97e-13	down
ENSG00000125871	MGME1	3.2854	4.79289	-0.54345	2.01e-09	down
ENSG00000126562	WNK4	0.0825829	0.0502377	0.620079	2.42e-05	up
ENSG00000126787	DLGAP5	0.153018	0.249969	-0.673308	0.000406869	down
ENSG00000126814	TRMT5	0.784395	1.15666	-0.554459	9.96e-08	down
ENSG00000127329	PTPRB	0.256953	0.393225	-0.594999	0.00555678	down
ENSG00000127452	FBXL12	6.5551	4.61986	0.503848	6.4e-06	up
ENSG00000127533	F2RL3	0.652675	0.332709	0.951316	0.000373062	up
ENSG00000127831	VIL1	0.479975	0.248292	0.923703	0.00817327	up
ENSG00000127920	GNG11	5.83484	3.31057	0.815731	0.00198207	up
ENSG00000127954	STEAP4	0.491521	0.725826	-0.553055	0.0153634	down
ENSG00000127955	GNAI1	0.0348489	0.0613224	-0.669282	3.65e-05	down
ENSG00000128050	PAICS	1.59006	2.34522	-0.557739	4.39e-11	down
ENSG00000128059	PPAT	1.11125	1.58074	-0.504591	4.73e-08	down
ENSG00000129195	PIMREG	0.105449	0.160569	-0.563097	0.00235784	down
ENSG00000129354	AP1M2	0.244681	0.13794	0.783676	0.00906542	up
ENSG00000129450	SIGLEC9	9.19534	13.5909	-0.563156	0.000143042	down
ENSG00000129474	AJUBA	0.0662928	0.0992005	-0.517361	0.00021715	down
ENSG00000129521	EGLN3	0.403532	0.259189	0.61938	0.0044736	up
ENSG00000129757	CDKN1C	0.583185	0.407378	0.507129	7.5e-05	up
ENSG00000130035	GALNT8	0.145106	0.282181	-0.913612	9.32e-05	down
ENSG00000130150	MOSPD2	1.7734	2.91365	-0.71314	5.34e-11	down
ENSG00000130222	GADD45G	0.322527	0.214224	0.568527	0.0240271	up
ENSG00000130300	PLVAP	0.437879	0.228323	0.910188	0.00116343	up
ENSG00000130702	LAMA5	0.0938515	0.0596814	0.575675	0.019775	up
ENSG00000130772	MED18	2.25796	3.22832	-0.513853	0.000184874	down
ENSG00000130821	SLC6A8	0.66829	0.322484	1.02862	0.00113056	up
ENSG00000130844	ZNF331	6.53696	2.28665	1.51129	1.21e-07	up
ENSG00000130940	CASZ1	8.49672	5.97244	0.50787	2.13e-08	up
ENSG00000131153	GINS2	0.334835	0.479949	-0.506728	1.55e-05	down
ENSG00000131459	GFPT2	0.511896	0.171774	1.52161	0.000128498	up
ENSG00000131480	AOC2	0.598688	0.406321	0.548006	2.99e-07	up
ENSG00000131849	ZNF132	0.440624	0.702512	-0.66099	0.000133286	down
ENSG00000132196	HSD17B7	1.11432	1.59415	-0.512751	5.61e-09	down
ENSG00000132465	JCHAIN	9.49922	4.14201	1.19552	1.03e-06	up
ENSG00000132613	MTSS1L	0.784869	0.476236	0.709061	1.42e-08	up
ENSG00000132680	KHDC4	3.99369	5.78835	-0.534313	8.04e-13	down
ENSG00000132763	MMACHC	0.358956	0.731283	-1.00658	3.34e-12	down
ENSG00000132801	ZSWIM3	1.27445	2.78068	-1.11947	4.1e-12	down
ENSG00000132819	RBM38	106.982	55.0196	0.959224	1.12e-08	up
ENSG00000132823	OSER1	30.8172	20.1093	0.615627	9.55e-11	up
ENSG00000133069	TMCC2	1.78669	1.18241	0.591458	0.00526581	up
ENSG00000133561	GIMAP6	38.7879	61.3254	-0.660741	3.47e-10	down
ENSG00000133937	GSC	3.64361	2.17593	0.741074	0.000794229	up
ENSG00000134057	CCNB1	0.992844	1.4867	-0.577692	1.13e-09	down
ENSG00000134061	CD180	0.720086	1.34576	-0.89296	2.36e-05	down
ENSG00000134070	IRAK2	7.84031	11.6425	-0.569812	1.05e-08	down
ENSG00000134531	EMP1	0.430596	0.285307	0.577241	0.0437631	up
ENSG00000134548	SPX	0.185566	0.114486	0.651673	0.0243659	up
ENSG00000134668	SPOCD1	0.404348	0.206991	0.933204	0.0039339	up
ENSG00000134758	RNF138	15.7972	11.0248	0.518522	6.02e-09	up
ENSG00000134769	DTNA	0.0260833	0.0454312	-0.619367	0.000957595	down
ENSG00000134853	PDGFRA	0.0761252	0.048521	0.557479	0.0210371	up
ENSG00000134901	KDELC1	0.279182	0.482514	-0.768188	6.39e-06	down
ENSG00000135045	C9orf40	1.58898	2.46545	-0.63054	6.61e-07	down
ENSG00000135048	CEMIP2	30.414	19.0593	0.67396	7.54e-06	up
ENSG00000135069	PSAT1	1.28083	2.06527	-0.684996	0.00113056	down
ENSG00000135740	SLC9A5	0.226574	0.142864	0.630046	3.08e-08	up
ENSG00000135828	RNASEL	2.07123	3.39439	-0.709956	3.1e-10	down
ENSG00000136158	SPRY2	0.687179	1.51534	-1.12953	6.14e-08	down
ENSG00000136231	IGF2BP3	0.559417	0.33965	0.703573	0.00463967	up
ENSG00000136541	ERMN	2.41283	0.666328	1.8409	4.46e-12	up
ENSG00000136738	STAM	11.806	8.32388	0.503681	1.2e-08	up
ENSG00000136826	KLF4	6.50768	10.605	-0.703681	0.0194699	down
ENSG00000136929	HEMGN	4.26554	2.4702	0.785651	0.0437631	up
ENSG00000137168	PPIL1	4.8472	6.97104	-0.523317	2.21e-10	down
ENSG00000137193	PIM1	63.8604	103.348	-0.694435	1.23e-11	down
ENSG00000137198	GMPR	3.91619	2.21641	0.818408	0.00127776	up
ENSG00000137265	IRF4	11.8974	4.81755	1.3025	2.4e-06	up
ENSG00000137266	SLC22A23	0.190952	0.128531	0.536644	0.0237741	up
ENSG00000137267	TUBB2A	3.55386	2.13408	0.733084	6.76e-06	up
ENSG00000137285	TUBB2B	0.992677	0.634849	0.636824	0.0246118	up
ENSG00000137393	RNF144B	3.51719	2.11119	0.733648	0.00969182	up
ENSG00000137440	FGFBP1	0.733215	0.19277	1.87393	2.78e-13	up
ENSG00000137656	BUD13	13.6727	19.869	-0.538887	2.53e-11	down
ENSG00000137801	THBS1	14.9322	9.35349	0.674273	0.000207472	up
ENSG00000137806	NDUFAF1	2.11114	4.20514	-0.990738	2.31e-14	down
ENSG00000137807	KIF23	0.169198	0.260967	-0.596562	5.31e-05	down
ENSG00000137834	SMAD6	0.199781	0.0944373	1.00625	0.000464771	up
ENSG00000137878	GCOM1	0.73214	0.302119	1.2496	0.0178939	up
ENSG00000137992	DBT	1.25258	2.04828	-0.705063	7.85e-10	down
ENSG00000138018	SELENOI	3.8671	2.34613	0.71856	1.87e-09	up
ENSG00000138078	PREPL	2.37815	3.5315	-0.568468	1.33e-08	down
ENSG00000138180	CEP55	0.285826	0.424776	-0.555525	0.000464771	down
ENSG00000138413	IDH1	2.59389	3.97604	-0.614292	1.09e-09	down
ENSG00000138613	APH1B	0.890859	1.32799	-0.570692	0.000202754	down
ENSG00000138623	SEMA7A	2.55246	3.66741	-0.521164	3.67e-06	down
ENSG00000138660	AP1AR	3.481	4.96123	-0.509962	2.74e-11	down
ENSG00000138686	BBS7	1.32575	1.9813	-0.57606	8.19e-11	down
ENSG00000138735	PDE5A	2.02046	1.26203	0.674679	0.00202129	up
ENSG00000138768	USO1	12.8368	20.2042	-0.653959	6.24e-11	down
ENSG00000138798	EGF	0.862523	0.547527	0.646152	0.0280384	up
ENSG00000138835	RGS3	12.8754	18.6966	-0.537812	1.2e-10	down
ENSG00000139044	B4GALNT3	0.30324	0.815771	-1.39847	0.0177235	down
ENSG00000139163	ETNK1	6.96304	10.597	-0.605161	1.74e-08	down
ENSG00000139318	DUSP6	14.6755	20.8355	-0.505345	0.0256372	down
ENSG00000139722	VPS37B	38.3059	23.5074	0.704214	1.28e-12	up
ENSG00000139926	FRMD6	0.372881	0.144058	1.31343	7.22e-08	up
ENSG00000139946	PELI2	10.6825	6.94159	0.621182	1.66e-07	up
ENSG00000140006	WDR89	2.70109	3.92103	-0.536031	2.02e-06	down
ENSG00000140022	STON2	2.07832	1.09305	0.920838	0.000529573	up
ENSG00000140044	JDP2	2.10789	1.41307	0.573626	0.0158627	up
ENSG00000140092	FBLN5	0.364431	0.584103	-0.666014	4.22e-06	down
ENSG00000140479	PCSK6	0.614329	0.418267	0.543798	0.0264171	up
ENSG00000140534	TICRR	0.0621386	0.104931	-0.671923	0.000473483	down
ENSG00000140682	TGFB1I1	0.235201	0.152298	0.595324	0.00896751	up
ENSG00000140876	NUDT7	0.757255	1.09041	-0.520268	4.85e-06	down
ENSG00000140961	OSGIN1	0.397163	0.270718	0.536486	1.39e-07	up
ENSG00000140993	TIGD7	1.05457	1.59687	-0.593987	4.39e-09	down
ENSG00000141219	C17orf80	2.59785	4.42378	-0.765676	1.57e-10	down
ENSG00000141448	GATA6	0.639014	0.396206	0.67604	0.00596731	up
ENSG00000141582	CBX4	79.1413	55.087	0.522641	4.03e-10	up
ENSG00000142178	SIK1	8.11804	3.59088	1.17456	2.2e-08	up
ENSG00000142528	ZNF473	1.16572	2.32032	-0.986981	3.47e-14	down
ENSG00000142949	PTPRF	0.0845147	0.0413274	0.88081	0.0148732	up
ENSG00000143079	CTTNBP2NL	0.365144	0.532559	-0.532335	0.0227136	down
ENSG00000143127	ITGA10	0.0624478	0.0971254	-0.564287	0.0108511	down
ENSG00000143184	XCL1	8.65463	14.2794	-0.721731	7.75e-06	down
ENSG00000143195	ILDR2	0.125808	0.0711937	0.742131	0.000168483	up
ENSG00000143416	SELENBP1	0.891151	0.416634	1.07877	0.0112677	up
ENSG00000143457	GOLPH3L	3.05583	5.92842	-0.953802	7.7e-13	down
ENSG00000143595	AQP10	0.472907	0.267138	0.801141	0.0231999	up
ENSG00000143850	PLEKHA6	0.0539903	0.0850463	-0.570778	0.00285554	down
ENSG00000143942	CHAC2	0.776168	1.31842	-0.7568	2.41e-07	down
ENSG00000143995	MEIS1	0.790073	0.520604	0.592497	0.0016926	up
ENSG00000144476	ACKR3	1.41559	2.91614	-1.03744	3.27e-13	down
ENSG00000144677	CTDSPL	0.608816	0.346531	0.795485	0.00481131	up
ENSG00000144749	LRIG1	7.20207	4.83057	0.575237	7.41e-09	up
ENSG00000145335	SNCA	6.86601	4.14577	0.726458	0.00386182	up
ENSG00000145675	PIK3R1	63.6499	27.0092	1.2364	1.03e-10	up
ENSG00000146221	TCTE1	0.223062	0.107643	0.986305	4.79e-06	up
ENSG00000146250	PRSS35	0.243658	0.379531	-0.618858	0.0317977	down
ENSG00000146425	DYNLT1	14.9192	10.0126	0.574887	3.08e-11	up
ENSG00000146476	ARMT1	3.02877	5.262	-0.794862	3.09e-09	down
ENSG00000146858	ZC3HAV1L	0.649237	0.440882	0.548047	0.0207143	up
ENSG00000147119	CHST7	9.24891	6.49852	0.508513	3.49e-07	up
ENSG00000147454	SLC25A37	5.48264	2.99739	0.868988	0.000243495	up
ENSG00000147457	CHMP7	7.32763	11.6164	-0.664019	2.03e-12	down
ENSG00000147592	LACTB2	2.48458	3.76979	-0.59951	3.75e-11	down
ENSG00000147883	CDKN2B	0.262293	0.408399	-0.619717	0.00227193	down
ENSG00000148426	PROSER2	0.903962	0.477245	0.907486	0.00071473	up
ENSG00000148498	PARD3	0.797247	0.356337	1.13984	0.00153199	up
ENSG00000148841	ITPRIP	44.9222	27.1708	0.725162	4.1e-09	up
ENSG00000149016	TUT1	1.23293	2.20678	-0.834723	8.65e-07	down
ENSG00000149564	ESAM	2.18474	1.135	0.938706	0.000238012	up
ENSG00000149646	CNBD2	0.904508	0.547935	0.712898	6.45e-09	up
ENSG00000151023	ENKUR	1.19956	0.604857	0.976154	0.00291533	up
ENSG00000151090	THRB	0.070966	0.0378175	0.759778	0.00282321	up
ENSG00000151136	BTBD11	3.29056	2.32269	0.500719	6.97e-05	up
ENSG00000151490	PTPRO	0.0999106	0.191616	-0.875276	0.000529281	down
ENSG00000151693	ASAP2	1.48591	0.863434	0.776253	0.0107193	up
ENSG00000151838	CCDC175	0.172881	0.102997	0.694629	0.0169812	up
ENSG00000152078	TMEM56	0.131098	0.0795209	0.656398	0.00701602	up
ENSG00000152253	SPC25	0.117397	0.231935	-0.925289	5.44e-05	down
ENSG00000152409	JMY	12.268	8.4256	0.541517	7.14e-06	up
ENSG00000152503	TRIM36	0.124093	0.228766	-0.832362	0.00224829	down
ENSG00000152782	PANK1	0.296927	0.437359	-0.543538	8.91e-07	down
ENSG00000153140	CETN3	0.88904	1.67348	-0.904989	1.23e-12	down
ENSG00000153162	BMP6	2.60396	1.22685	1.07956	0.00144248	up
ENSG00000153234	NR4A2	14.7878	6.50146	1.18433	2.88e-08	up
ENSG00000153485	TMEM251	3.74063	5.45446	-0.542948	3.61e-10	down
ENSG00000153815	CMIP	22.4038	15.2174	0.557717	1.45e-11	up
ENSG00000154146	NRGN	126.049	85.3589	0.562312	0.0043926	up
ENSG00000154252	GAL3ST2	0.532269	0.353302	0.57784	0.000753349	up
ENSG00000154319	FAM167A	0.484408	0.213636	1.14455	9.76e-09	up
ENSG00000154620	TMSB4Y	1.02264	0.599097	0.761587	0.0224379	up
ENSG00000154734	ADAMTS1	3.39736	5.48025	-0.688218	2.98e-05	down
ENSG00000154736	ADAMTS5	0.0727564	0.130576	-0.764411	0.00592846	down
ENSG00000154920	EME1	0.124952	0.193087	-0.589656	0.000297961	down
ENSG00000155307	SAMSN1	12.7503	7.33615	0.796597	4.39e-11	up
ENSG00000156011	PSD3	0.123398	0.0620578	0.88851	0.00227094	up
ENSG00000156127	BATF	38.6642	60.371	-0.642723	2.01e-09	down
ENSG00000156239	N6AMT1	0.528937	0.790355	-0.570522	0.000133286	down
ENSG00000156265	MAP3K7CL	12.7977	7.28948	0.811143	0.00147177	up
ENSG00000156381	ANKRD9	1.70541	0.813325	1.05902	1.42e-08	up
ENSG00000156469	MTERF3	2.298	3.36901	-0.54996	2.96e-11	down
ENSG00000156869	FRRS1	0.180405	0.271702	-0.565101	0.00378677	down
ENSG00000156875	MFSD14A	29.8668	21.0974	0.501275	6.99e-12	up
ENSG00000156966	B3GNT7	50.6535	20.6748	1.29237	1.52e-08	up
ENSG00000157445	CACNA2D3	0.346422	0.689057	-0.971825	0.000222222	down
ENSG00000157570	TSPAN18	1.64647	0.910859	0.847056	0.00326515	up
ENSG00000158050	DUSP2	117.206	70.8885	0.725338	4.47e-06	up
ENSG00000158321	AUTS2	16.1674	9.60065	0.751276	1.55e-07	up
ENSG00000158578	ALAS2	24.26	10.0001	1.27773	0.019169	up
ENSG00000158714	SLAMF8	1.7888	3.25984	-0.862181	2.34e-11	down
ENSG00000158856	DMTN	12.8088	7.9747	0.682951	0.000326445	up
ENSG00000159111	MRPL10	42.9132	25.0909	0.774019	8.51e-09	up
ENSG00000159131	GART	3.55739	5.53963	-0.637524	3.61e-10	down
ENSG00000159873	CCDC117	7.45046	11.0642	-0.569866	0.000745629	down
ENSG00000159899	NPR2	0.126335	0.234259	-0.841256	1.77e-05	down
ENSG00000159905	ZNF221	0.532234	0.818805	-0.612116	1.26e-05	down
ENSG00000159958	TNFRSF13C	1.51809	0.802893	0.910595	3.67e-06	up
ENSG00000160050	CCDC28B	2.78494	4.51597	-0.695409	7.58e-11	down
ENSG00000160223	ICOSLG	0.409292	0.188316	1.08015	2.13e-05	up
ENSG00000160345	C9orf116	0.285047	0.193557	0.535511	0.000180526	up
ENSG00000160539	PLPP7	0.0771831	0.116194	-0.533528	0.00426673	down
ENSG00000160791	CCR5	7.49115	11.1541	-0.573684	0.000685024	down
ENSG00000161048	NAPEPLD	0.772974	1.3489	-0.795398	1.33e-11	down
ENSG00000161180	CCDC116	0.146514	0.076595	0.853938	0.000585324	up
ENSG00000161265	U2AF1L4	2.70077	1.85239	0.54155	3.08e-08	up
ENSG00000161277	THAP8	2.15642	3.75001	-0.795425	5.25e-12	down
ENSG00000161835	GRASP	9.27375	3.13009	1.5639	9.77e-10	up
ENSG00000161911	TREML1	5.81036	3.58014	0.697066	0.00586219	up
ENSG00000161920	MED11	8.41264	12.1254	-0.526873	1.31e-09	down
ENSG00000161921	CXCL16	4.47394	3.08569	0.534505	0.00489926	up
ENSG00000162062	TEDC2	0.109356	0.170103	-0.593547	0.000383823	down
ENSG00000162063	CCNF	1.86087	2.65311	-0.509399	1.09e-09	down
ENSG00000162366	PDZK1IP1	2.84141	1.41875	0.996926	0.000189139	up
ENSG00000162367	TAL1	2.40541	1.144	1.06562	0.000207472	up
ENSG00000162396	PARS2	0.621859	1.60675	-1.35542	9.93e-13	down
ENSG00000162426	SLC45A1	0.712144	0.486653	0.540049	7.32e-05	up
ENSG00000162482	AKR7A3	0.24476	0.152366	0.64989	0.00418904	up
ENSG00000162620	LRRIQ3	0.0310322	0.0623288	-0.817816	9.91e-06	down
ENSG00000162722	TRIM58	11.1059	4.91727	1.17376	0.000589852	up
ENSG00000162777	DENND2D	28.336	48.0878	-0.762826	2.96e-11	down
ENSG00000162813	BPNT1	2.77096	4.20326	-0.599355	4.82e-13	down
ENSG00000162999	DUSP19	0.352838	0.579679	-0.700604	1.1e-05	down
ENSG00000163154	TNFAIP8L2	16.084	31.1518	-0.953257	4.35e-10	down
ENSG00000163421	PROK2	8.39809	5.1216	0.712371	0.00817327	up
ENSG00000163435	ELF3	0.219119	0.10841	0.952301	4.86e-10	up
ENSG00000163449	TMEM169	0.353621	0.595603	-0.735938	1.93e-08	down
ENSG00000163472	TMEM79	1.10509	1.83655	-0.727674	6.49e-11	down
ENSG00000163528	CHCHD4	3.72211	6.09965	-0.711098	1.33e-11	down
ENSG00000163535	SGO2	1.08417	1.5837	-0.542552	1.6e-07	down
ENSG00000163563	MNDA	48.209	69.511	-0.527848	0.0268146	down
ENSG00000163599	CTLA4	0.877607	0.472365	0.879796	9.1e-05	up
ENSG00000163606	CD200R1	0.466049	0.68032	-0.536155	0.000227392	down
ENSG00000163734	CXCL3	0.249192	0.110918	1.1	3.19e-05	up
ENSG00000163736	PPBP	184.509	127.679	0.53114	0.0080338	up
ENSG00000163737	PF4	154.595	100	0.628438	0.0039339	up
ENSG00000163806	SPDYA	0.278098	0.18941	0.530819	0.00130383	up
ENSG00000163874	ZC3H12A	28.1006	19.1081	0.556174	4.6e-07	up
ENSG00000164045	CDC25A	0.138585	0.219214	-0.625403	0.000146345	down
ENSG00000164056	SPRY1	0.893717	0.609918	0.543795	0.00064261	up
ENSG00000164077	MON1A	1.924	3.01192	-0.643878	1.01e-09	down
ENSG00000164168	TMEM184C	4.39805	6.27944	-0.512791	6.07e-10	down
ENSG00000164181	ELOVL7	1.58402	0.759248	1.05115	0.000398638	up
ENSG00000164284	GRPEL2	2.72489	1.84275	0.561816	3.95e-07	up
ENSG00000164330	EBF1	0.15069	0.0783604	0.862812	0.00195552	up
ENSG00000164347	GFM2	2.82629	4.17732	-0.562021	3.47e-10	down
ENSG00000164684	ZNF704	0.0458534	0.0257819	0.642414	0.0411898	up
ENSG00000164691	TAGAP	40.8654	62.348	-0.609342	1.2e-06	down
ENSG00000164849	GPR146	0.916228	0.33823	1.41133	6.23e-09	up
ENSG00000164951	PDP1	8.54903	6.01924	0.505472	1.47e-06	up
ENSG00000164976	MYORG	0.305691	0.470885	-0.607179	3.08e-08	down
ENSG00000165118	C9orf64	3.91661	6.70546	-0.774202	1.95e-12	down
ENSG00000165309	ARMC3	0.0966998	0.050554	0.817264	0.0371702	up
ENSG00000165355	FBXO33	19.092	13.3518	0.515615	4.68e-10	up
ENSG00000165410	CFL2	2.17855	1.52886	0.50811	1.33e-08	up
ENSG00000165490	DDIAS	0.208929	0.322851	-0.604413	0.00022225	down
ENSG00000165682	CLEC1B	1.25897	0.755002	0.730124	0.0223694	up
ENSG00000165702	GFI1B	1.59284	0.846645	0.903859	0.00115395	up
ENSG00000165716	FAM69B	0.480004	0.272352	0.795301	0.0105409	up
ENSG00000165891	E2F7	0.0645269	0.100244	-0.564861	0.00104834	down
ENSG00000165914	TTC7B	0.34703	0.219838	0.63543	0.00104131	up
ENSG00000166002	SMCO4	2.49082	3.91474	-0.650195	0.000794311	down
ENSG00000166016	ABTB2	0.546597	0.368319	0.55703	2.49e-05	up
ENSG00000166091	CMTM5	1.18062	0.701263	0.743256	0.000828302	up
ENSG00000166148	AVPR1A	0.330837	0.17728	0.863884	0.0065165	up
ENSG00000166192	SENP8	0.0799045	0.138724	-0.726172	1.65e-07	down
ENSG00000166455	C16orf46	0.123588	0.184036	-0.538535	0.0203191	down
ENSG00000166471	TMEM41B	1.98522	3.17099	-0.672932	1.62e-09	down
ENSG00000166681	BEX3	9.91465	5.99574	0.724676	0.00165929	up
ENSG00000166793	YPEL4	0.236718	0.125688	0.862568	1.06e-06	up
ENSG00000166821	PEX11A	1.05838	1.70302	-0.681111	9.93e-11	down
ENSG00000166845	C18orf54	0.402126	0.595296	-0.554557	6.81e-07	down
ENSG00000166881	NEMP1	1.59419	2.55469	-0.676937	7.41e-09	down
ENSG00000166947	EPB42	1.00665	0.446847	1.15404	0.0101934	up
ENSG00000166963	MAP1A	1.10026	0.573865	0.927196	0.000828388	up
ENSG00000167130	DOLPP1	3.32966	4.75164	-0.511758	9.93e-11	down
ENSG00000167202	TBC1D2B	7.20543	10.2445	-0.507094	3.63e-12	down
ENSG00000167554	ZNF610	0.108337	0.252502	-1.14942	7.82e-07	down
ENSG00000167840	ZNF232	1.42614	2.44613	-0.774191	1.04e-12	down
ENSG00000167920	TMEM99	0.393903	0.571366	-0.525436	9.45e-07	down
ENSG00000167968	DNASE1L2	0.127783	0.215282	-0.709335	0.00701483	down
ENSG00000168061	SAC3D1	2.60084	3.68238	-0.500039	3.05e-05	down
ENSG00000168209	DDIT4	132.793	90.4244	0.554343	6.97e-05	up
ENSG00000168246	UBTD2	2.03661	3.3168	-0.700901	5.25e-13	down
ENSG00000168255	POLR2J3	8.56925	5.80221	0.561765	7.14e-05	up
ENSG00000168329	CX3CR1	145.901	269.717	-0.886415	6.29e-10	down
ENSG00000168350	DEGS2	0.38316	0.647053	-0.740893	0.000164605	down
ENSG00000168439	STIP1	19.7284	29.003	-0.555693	7.73e-14	down
ENSG00000168497	CAVIN2	32.4869	17.9961	0.851821	0.0015016	up
ENSG00000168734	PKIG	1.01746	0.687463	0.558897	0.000326445	up
ENSG00000168811	IL12A	0.684501	0.460309	0.562367	6.04e-07	up
ENSG00000168906	MAT2A	11.5608	17.6706	-0.61167	3.22e-10	down
ENSG00000168994	PXDC1	0.525387	0.303283	0.773115	0.000490835	up
ENSG00000169047	IRS1	0.481482	0.325585	0.550461	0.0071157	up
ENSG00000169083	AR	0.0467244	0.0231411	0.775345	0.0125194	up
ENSG00000169184	MN1	0.273814	0.148583	0.839703	4.04e-05	up
ENSG00000169220	RGS14	17.8382	25.9932	-0.542913	6.61e-07	down
ENSG00000169247	SH3TC2	0.265627	0.126593	1.01283	0.00565654	up
ENSG00000169313	P2RY12	1.38843	0.825003	0.743953	0.0301851	up
ENSG00000169403	PTAFR	5.32361	8.50276	-0.674516	0.0137231	down
ENSG00000169495	HTRA4	0.2599	0.133157	0.914828	6.79e-07	up
ENSG00000169679	BUB1	0.266373	0.382768	-0.507062	8.87e-06	down
ENSG00000169704	GP9	8.90201	4.44589	1.00004	0.000485537	up
ENSG00000169860	P2RY1	0.509386	0.334651	0.591671	0.0105416	up
ENSG00000169871	TRIM56	4.2986	6.99086	-0.700311	0.000863816	down
ENSG00000169877	AHSP	1.21876	0.571409	1.07958	0.00534507	up
ENSG00000169895	SYAP1	24.7912	16.7028	0.569459	2.78e-09	up
ENSG00000169918	OTUD7A	0.280308	0.176259	0.640276	9.96e-08	up
ENSG00000169981	ZNF35	3.87752	2.6135	0.567355	0.00218538	up
ENSG00000169991	IFFO2	19.1836	29.3161	-0.611557	4.15e-14	down
ENSG00000170271	FAXDC2	1.25261	0.785933	0.665689	0.00138552	up
ENSG00000170345	FOS	28.8262	56.397	-0.967993	0.000589852	down
ENSG00000170379	TCAF2	3.50294	2.2496	0.636613	1.22e-09	up
ENSG00000170442	KRT86	3.47739	2.28508	0.603599	0.0016926	up
ENSG00000170502	NUDT9	3.13518	4.60939	-0.554562	3.63e-12	down
ENSG00000170525	PFKFB3	8.78981	4.4282	0.987497	8.22e-09	up
ENSG00000170631	ZNF16	2.90627	1.88304	0.623417	1.77e-11	up
ENSG00000170734	POLH	3.66707	6.09617	-0.73171	2.22e-13	down
ENSG00000170915	PAQR8	2.49852	4.46078	-0.833689	2.01e-09	down
ENSG00000171115	GIMAP8	10.8736	24.1655	-1.15139	1.39e-12	down
ENSG00000171320	ESCO2	0.0511117	0.111286	-0.988894	6.74e-10	down
ENSG00000171368	TPPP	0.891934	0.590749	0.586259	2.24e-05	up
ENSG00000171385	KCND3	0.183848	0.104624	0.758013	0.00103037	up
ENSG00000171408	PDE7B	0.175088	0.0918784	0.861367	6.78e-05	up
ENSG00000171497	PPID	13.9041	20.2819	-0.544361	4.28e-12	down
ENSG00000171611	PTCRA	2.80953	1.2545	1.15689	0.000319189	up
ENSG00000171617	ENC1	18.887	7.24081	1.38194	3.75e-11	up
ENSG00000171657	GPR82	0.18083	0.497324	-1.41062	2.15e-11	down
ENSG00000171659	GPR34	0.342202	0.497956	-0.5283	0.0121372	down
ENSG00000172005	MAL	0.907558	0.550233	0.711771	0.0488343	up
ENSG00000172059	KLF11	16.3079	11.1248	0.551375	8.8e-09	up
ENSG00000172086	KRCC1	11.1414	20.9538	-0.910673	3.47e-14	down
ENSG00000172216	CEBPB	84.3603	56.9235	0.567457	1.36e-05	up
ENSG00000172469	MANEA	1.70522	2.41591	-0.500139	2.65e-07	down
ENSG00000172572	PDE3A	0.271887	0.156011	0.763841	0.0272107	up
ENSG00000172602	RND1	0.203476	0.119515	0.720952	7.68e-07	up
ENSG00000172889	EGFL7	1.67492	1.09457	0.609194	0.0071157	up
ENSG00000172927	MYEOV	0.268418	0.163279	0.68416	0.0235563	up
ENSG00000173145	NOC3L	2.65937	4.31984	-0.697815	2.16e-11	down
ENSG00000173153	ESRRA	4.8454	7.04067	-0.538169	1.74e-09	down
ENSG00000173210	ABLIM3	0.997109	0.631108	0.651579	0.000745629	up
ENSG00000173614	NMNAT1	1.19112	1.79925	-0.59101	1.84e-11	down
ENSG00000173626	TRAPPC3L	0.454137	0.2741	0.708152	0.0037921	up
ENSG00000173838	2024-03-10	0.0612849	0.0911485	-0.504806	0.00188636	down
ENSG00000173848	NET1	3.3328	2.33806	0.509591	9.18e-07	up
ENSG00000173868	PHOSPHO1	2.15356	1.08013	0.988903	0.00120208	up
ENSG00000173926	2024-03-03	0.360162	0.223159	0.666845	4.57e-05	up
ENSG00000173930	SLCO4C1	12.345	18.4766	-0.581387	1.99e-08	down
ENSG00000174007	CEP19	0.61555	1.47121	-1.24358	1.08e-12	down
ENSG00000174099	MSRB3	0.335594	0.231488	0.517129	0.0207154	up
ENSG00000174175	SELP	2.65314	1.66686	0.667364	0.0161177	up
ENSG00000174327	SLC16A13	1.73473	2.49588	-0.522314	5.69e-07	down
ENSG00000174469	CNTNAP2	0.0391108	0.0208904	0.668882	0.0271158	up
ENSG00000174500	GCSAM	0.854286	1.25577	-0.550433	0.0161177	down
ENSG00000174600	CMKLR1	16.2497	30.1112	-0.889475	7.07e-13	down
ENSG00000174721	FGFBP3	2.61888	1.78869	0.5475	2.13e-10	up
ENSG00000174807	CD248	0.279226	0.115661	1.20267	1.17e-05	up
ENSG00000174827	PDZK1	0.367625	0.561338	-0.597392	1.73e-05	down
ENSG00000174885	NLRP6	0.888051	0.521188	0.757576	0.00255074	up
ENSG00000175084	DES	0.172095	0.312075	-0.822701	0.0244132	down
ENSG00000175445	LPL	0.0879812	0.136983	-0.585073	0.0325129	down
ENSG00000175536	LIPT2	2.3946	1.66446	0.522097	1.6e-07	up
ENSG00000175544	CABP4	0.682528	0.367294	0.876186	3.18e-08	up
ENSG00000175575	PAAF1	0.955488	1.37627	-0.521883	2.48e-10	down
ENSG00000175591	P2RY2	1.8229	1.00612	0.85106	0.00640496	up
ENSG00000175793	SFN	0.35469	0.160395	1.09779	1.03e-08	up
ENSG00000175857	GAPT	1.11873	2.31091	-1.03999	0.000136466	down
ENSG00000175868	CALCB	0.323965	0.195674	0.699337	1.36e-05	up
ENSG00000175906	ARL4D	2.76969	1.73422	0.672339	4.35e-10	up
ENSG00000175985	PLEKHD1	0.0819407	0.0459882	0.715582	0.000136421	up
ENSG00000176105	YES1	13.1296	7.87081	0.737502	8.15e-07	up
ENSG00000176222	ZNF404	0.397815	0.684084	-0.767197	1.16e-06	down
ENSG00000176641	RNF152	0.067519	0.0419911	0.576287	0.0233994	up
ENSG00000176714	CCDC121	0.174848	0.350674	-0.964352	1.58e-09	down
ENSG00000176769	TCERG1L	0.500902	0.303035	0.706721	0.00616452	up
ENSG00000176845	METRNL	156.725	61.7229	1.34422	2.5e-12	up
ENSG00000177324	BEND2	1.40679	0.797984	0.810227	0.00265042	up
ENSG00000177432	NAP1L5	10.4139	5.98633	0.797741	1.03e-10	up
ENSG00000177692	DNAJC28	0.315752	0.502088	-0.652617	1.7e-06	down
ENSG00000177854	TMEM187	1.70286	2.50934	-0.556644	2.3e-05	down
ENSG00000178015	GPR150	0.4087	0.255888	0.655099	1.33e-05	up
ENSG00000178033	CALHM5	0.0872242	0.0377304	1.02641	0.00260502	up
ENSG00000178175	ZNF366	0.58202	1.19387	-1.02397	7.91e-07	down
ENSG00000178184	PARD6G	0.514108	0.193135	1.36743	1.63e-06	up
ENSG00000178381	ZFAND2A	15.1716	10.5671	0.521372	3.43e-09	up
ENSG00000178700	DHFR2	1.2304	2.15869	-0.806021	4.55e-09	down
ENSG00000178860	MSC	5.13111	3.46572	0.564766	0.00489926	up
ENSG00000178966	RMI1	1.38035	2.34756	-0.761849	8.22e-09	down
ENSG00000178996	SNX18	19.1467	27.1569	-0.504	2.68e-09	down
ENSG00000179071	CCDC89	1.40811	0.980829	0.51726	3.3e-05	up
ENSG00000179094	PER1	25.4657	11.4422	1.1535	5.85e-10	up
ENSG00000179331	RAB39A	0.253196	0.37017	-0.530508	0.024737	down
ENSG00000179348	GATA2	1.12176	0.603837	0.882641	0.000266634	up
ENSG00000179388	EGR3	0.294675	0.196695	0.559767	0.0369604	up
ENSG00000179820	MYADM	36.1104	51.4763	-0.511375	0.000202754	down
ENSG00000179833	SERTAD2	19.9369	14.0348	0.506135	4.88e-09	up
ENSG00000179922	ZNF784	1.73409	1.19676	0.531334	5.42e-09	up
ENSG00000179933	C14orf119	4.51722	6.64476	-0.555763	1.01e-09	down
ENSG00000180190	TDRP	0.356701	0.192125	0.859356	0.0138015	up
ENSG00000180263	FGD6	0.429158	0.611446	-0.500889	0.00408172	down
ENSG00000180354	MTURN	2.82146	1.92653	0.548076	1.51e-05	up
ENSG00000180549	FUT7	2.5855	4.0948	-0.661301	1.55e-05	down
ENSG00000180626	ZNF594	0.838369	1.30444	-0.631686	3.4e-08	down
ENSG00000180720	CHRM4	2.27636	0.907097	1.3179	2.52e-13	up
ENSG00000180875	GREM2	0.298061	0.148136	0.962048	0.000251297	up
ENSG00000180914	OXTR	0.162427	0.0916504	0.76237	0.0191125	up
ENSG00000181027	FKRP	0.598441	0.911159	-0.598333	0.00302798	down
ENSG00000181234	TMEM132C	0.125733	0.249516	-0.935056	5.03e-07	down
ENSG00000181315	ZNF322	2.32198	3.36858	-0.534863	7.41e-09	down
ENSG00000181418	DDN	0.117033	0.0733161	0.608533	0.000211755	up
ENSG00000181652	ATG9B	0.187631	0.282397	-0.565116	3.01e-06	down
ENSG00000182162	P2RY8	174.594	120.212	0.538376	3.78e-12	up
ENSG00000182224	CYB5D1	0.534673	0.856478	-0.669774	0.00431293	down
ENSG00000182253	SYNM	2.62398	1.51234	0.79095	0.00651879	up
ENSG00000182393	IFNL1	0.945618	1.39186	-0.552837	8.87e-06	down
ENSG00000182580	EPHB3	0.259868	0.462431	-0.807852	0.00245451	down
ENSG00000182700	IGIP	0.81877	1.20441	-0.551217	0.000364883	down
ENSG00000182732	RGS6	0.385837	0.22894	0.72826	0.00536123	up
ENSG00000182795	C1orf116	0.30164	0.134997	1.10385	2.26e-07	up
ENSG00000182885	ADGRG3	2.23959	1.52546	0.550998	0.00517192	up
ENSG00000183134	PTGDR2	0.190195	0.360389	-0.887632	0.000340992	down
ENSG00000183160	TMEM119	0.659073	0.252369	1.35057	1.77e-11	up
ENSG00000183208	GDPGP1	0.518484	0.739737	-0.504525	0.000356872	down
ENSG00000183246	RIMBP3C	0.441261	0.664523	-0.579905	2.98e-05	down
ENSG00000183479	TREX2	1.44339	2.07512	-0.520712	0.00106289	down
ENSG00000183508	TENT5C	57.2577	25.075	1.1909	5.77e-11	up
ENSG00000183785	TUBA8	3.32813	2.07945	0.675916	0.00179626	up
ENSG00000183813	CCR4	0.578413	0.355136	0.688394	0.00159447	up
ENSG00000183864	TOB2	16.6315	26.9525	-0.696166	1.43e-13	down
ENSG00000183878	UTY	3.37125	2.18152	0.625628	0.0480685	up
ENSG00000184113	CLDN5	1.00171	0.488578	1.0209	0.00202129	up
ENSG00000184221	OLIG1	0.652958	1.03377	-0.65481	0.00985656	down
ENSG00000184261	KCNK12	0.185995	0.12542	0.533382	0.00019362	up
ENSG00000184432	COPB2	9.16896	16.1401	-0.815137	9.13e-13	down
ENSG00000184489	PTP4A3	0.789643	0.534497	0.554431	0.0103665	up
ENSG00000184500	PROS1	0.75934	0.47847	0.655351	0.0405206	up
ENSG00000184545	DUSP8	4.3094	2.79923	0.620656	3.37e-06	up
ENSG00000184588	PDE4B	7.86369	3.72771	1.07488	2.01e-09	up
ENSG00000184602	SNN	13.0788	9.09048	0.524319	0.00127776	up
ENSG00000184619	KRBA2	1.23064	1.79283	-0.539177	6.34e-08	down
ENSG00000184702	SEPT5	1.79955	1.14175	0.651807	0.00905656	up
ENSG00000184792	OSBP2	0.86728	0.50827	0.759333	0.00565695	up
ENSG00000184811	TRARG1	0.0825953	0.266788	-1.57977	7.55e-12	down
ENSG00000184986	TMEM121	0.256671	0.172821	0.544633	0.0029932	up
ENSG00000185022	MAFF	8.6259	4.56875	0.915394	2.41e-07	up
ENSG00000185112	FAM43A	10.85	17.5493	-0.693214	1.07e-05	down
ENSG00000185220	PGBD2	2.10201	3.3239	-0.658597	1.7e-11	down
ENSG00000185222	TCEAL9	0.451015	0.275047	0.693613	0.0015016	up
ENSG00000185245	GP1BA	3.38838	1.90211	0.829683	0.00222827	up
ENSG00000185252	ZNF74	2.03235	3.14106	-0.625608	1.7e-10	down
ENSG00000185340	GAS2L1	3.75077	2.33162	0.683523	0.00113056	up
ENSG00000185499	MUC1	0.0878594	0.0556488	0.575942	0.00763472	up
ENSG00000185614	INKA1	1.80438	1.24288	0.53423	0.0207154	up
ENSG00000185630	PBX1	0.23146	0.11691	0.92797	0.000189199	up
ENSG00000185669	SNAI3	20.0989	12.1793	0.722222	1.26e-09	up
ENSG00000185875	THNSL1	0.565035	0.858089	-0.594195	2.26e-07	down
ENSG00000185880	TRIM69	4.34526	6.55029	-0.591001	4.28e-12	down
ENSG00000185950	IRS2	15.9122	9.1283	0.80104	2.13e-07	up
ENSG00000186026	ZNF284	1.33671	2.04241	-0.607878	1.51e-06	down
ENSG00000186185	KIF18B	0.175029	0.276003	-0.62828	0.00101979	down
ENSG00000186265	BTLA	0.604388	0.896208	-0.560692	0.00102004	down
ENSG00000186352	ANKRD37	2.68066	1.82223	0.554361	2.54e-06	up
ENSG00000186603	HPDL	0.277041	0.18536	0.55512	0.000589852	up
ENSG00000186642	PDE2A	0.292195	0.191208	0.586789	0.000529573	up
ENSG00000186810	CXCR3	9.14486	13.6595	-0.578347	1.16e-05	down
ENSG00000186812	ZNF397	1.06423	1.57573	-0.56185	4.14e-08	down
ENSG00000187474	FPR3	0.305463	0.444532	-0.52691	0.0188579	down
ENSG00000187699	C2orf88	2.94996	1.60833	0.871072	0.000699731	up
ENSG00000187753	C9orf153	0.144262	0.0895107	0.632455	0.00310867	up
ENSG00000187800	PEAR1	1.66089	0.886671	0.897965	0.000629024	up
ENSG00000188011	RTP5	0.82951	0.552012	0.578946	0.000629024	up
ENSG00000188211	NCR3LG1	1.72636	1.1861	0.53773	2.42e-05	up
ENSG00000188375	H3F3C	4.10459	2.61627	0.647734	2.3e-12	up
ENSG00000188389	PDCD1	1.55477	0.925269	0.742494	0.00607401	up
ENSG00000188536	HBA2	1523.09	760.47	1.00203	0.00141374	up
ENSG00000188629	ZNF177	0.116443	0.183575	-0.614412	0.0178112	down
ENSG00000188707	ZBED6CL	8.5587	6.04446	0.50108	6.74e-11	up
ENSG00000188822	CNR2	1.44709	2.3645	-0.704536	1.82e-05	down
ENSG00000188886	ASTL	1.575	0.43019	1.84828	7.7e-13	up
ENSG00000188996	HUS1B	2.09144	1.39985	0.57584	1.76e-07	up
ENSG00000188997	KCTD21	1.22218	1.91352	-0.642534	0.000745629	down
ENSG00000189013	KIR2DL4	7.62281	4.38233	0.797229	8.64e-06	up
ENSG00000189134	NKAPL	0.172583	0.253661	-0.530132	0.000721677	down
ENSG00000189292	ALKAL2	0.413227	0.593647	-0.512275	0.017447	down
ENSG00000189298	ZKSCAN3	1.3498	2.22337	-0.715828	2.67e-10	down
ENSG00000196092	PAX5	0.601007	0.329139	0.84931	0.00275365	up
ENSG00000196116	TDRD7	5.43302	7.91987	-0.54289	6.91e-09	down
ENSG00000196150	ZNF250	3.29731	2.16151	0.606961	3.29e-08	up
ENSG00000196172	ZNF681	0.628291	1.09453	-0.791144	5.55e-11	down
ENSG00000196352	CD55	13.3987	9.37317	0.515026	5.04e-07	up
ENSG00000196368	NUDT11	1.55543	0.973437	0.670657	4.14e-05	up
ENSG00000196421	C20orf204	0.407546	0.276682	0.542481	3.47e-06	up
ENSG00000196455	PIK3R4	5.62694	8.61079	-0.612908	3.56e-09	down
ENSG00000196456	ZNF775	1.72113	2.79439	-0.695976	2.88e-09	down
ENSG00000196542	SPTSSB	1.24847	2.0043	-0.678605	3.3e-05	down
ENSG00000196664	TLR7	0.942193	1.45025	-0.616886	0.010194	down
ENSG00000196967	ZNF585A	0.812811	1.23719	-0.600052	1.13e-09	down
ENSG00000197013	ZNF429	1.40334	2.11478	-0.588209	6.41e-07	down
ENSG00000197021	CXorf40B	6.57873	9.38827	-0.512395	2.52e-13	down
ENSG00000197128	ZNF772	0.723818	1.04947	-0.529848	4.57e-05	down
ENSG00000197153	HIST1H3J	9.46234	4.21106	1.16612	0.0029712	up
ENSG00000197329	PELI1	8.51851	5.03399	0.757729	7.94e-09	up
ENSG00000197415	VEPH1	0.322802	0.168446	0.899179	0.000879358	up
ENSG00000197461	PDGFA	2.50545	1.2454	1.00267	0.000243495	up
ENSG00000197483	ZNF628	2.57091	1.66449	0.62416	2.78e-09	up
ENSG00000197498	RPF2	1.67161	2.43173	-0.53806	1.33e-08	down
ENSG00000197632	SERPINB2	0.151709	0.365766	-1.21644	0.000466857	down
ENSG00000197782	ZNF780A	1.63649	2.34733	-0.517757	2.54e-06	down
ENSG00000197798	FAM118B	2.39413	3.45872	-0.528889	2.4e-12	down
ENSG00000197959	DNM3	1.25023	0.787525	0.66009	0.000999177	up
ENSG00000198133	TMEM229B	7.19896	10.3333	-0.520826	5.63e-10	down
ENSG00000198182	ZNF607	1.35343	2.28571	-0.751698	4.57e-08	down
ENSG00000198298	ZNF485	1.21845	1.93845	-0.665483	2.68e-09	down
ENSG00000198336	MYL4	1.47051	0.719956	1.02021	0.0155927	up
ENSG00000198400	NTRK1	0.157445	0.0776982	0.933067	2.06e-07	up
ENSG00000198435	NRARP	0.475428	0.267442	0.807073	0.000162692	up
ENSG00000198478	SH3BGRL2	4.98467	3.08474	0.690571	0.00338997	up
ENSG00000198538	ZNF28	4.34416	6.97105	-0.681048	7.02e-07	down
ENSG00000198729	PPP1R14C	0.299484	0.459821	-0.602248	0.0325846	down
ENSG00000198753	PLXNB3	0.179432	0.117702	0.568897	0.0210363	up
ENSG00000198829	SUCNR1	0.122482	0.0794705	0.566313	0.0301522	up
ENSG00000198932	GPRASP1	0.993848	0.561179	0.813526	0.00507955	up
ENSG00000198939	ZFP2	0.142	0.205597	-0.504269	0.00610814	down
ENSG00000198948	MFAP3L	1.90265	1.02352	0.888006	0.000958624	up
ENSG00000203618	GP1BB	14.7849	8.48549	0.800328	0.0174215	up
ENSG00000204010	IFIT1B	0.353986	0.151296	1.17418	0.000308359	up
ENSG00000204052	LRRC73	0.250797	0.146077	0.740668	3.09e-07	up
ENSG00000204176	SYT15	0.0385117	0.0637909	-0.605109	0.000481958	down
ENSG00000204186	ZDBF2	0.560599	0.371221	0.581849	7.5e-05	up
ENSG00000204209	DAXX	27.2951	38.9583	-0.513129	6.18e-12	down
ENSG00000204291	COL15A1	0.0777429	0.138179	-0.755983	1.55e-05	down
ENSG00000204323	SMIM5	0.582012	0.341732	0.751151	0.00375588	up
ENSG00000204381	LAYN	0.433272	0.232904	0.867803	4.08e-05	up
ENSG00000204388	HSPA1B	20.5523	33.5364	-0.706158	8.22e-09	down
ENSG00000204389	HSPA1A	27.9497	46.8555	-0.745178	1.25e-07	down
ENSG00000204420	MPIG6B	6.32017	3.90616	0.692804	0.00198207	up
ENSG00000204424	LY6G6F	2.55185	1.33881	0.925494	0.0124909	up
ENSG00000204519	ZNF551	1.47224	1.0228	0.521216	0.000149915	up
ENSG00000204580	DDR1	0.364663	0.558823	-0.602385	1.17e-07	down
ENSG00000204611	ZNF616	1.79089	3.17732	-0.823629	2.24e-09	down
ENSG00000204613	TRIM10	0.228569	0.11722	0.907079	0.0144684	up
ENSG00000204923	FBXO48	0.355408	0.509458	-0.507498	1.33e-08	down
ENSG00000204947	ZNF425	0.361843	0.652271	-0.83273	7.29e-11	down
ENSG00000205221	VIT	0.802501	1.30715	-0.696983	8.15e-07	down
ENSG00000205236	AC105052.1	0.610758	0.337323	0.837751	0.000811183	up
ENSG00000205309	NT5M	2.18603	1.37933	0.660513	2.85e-06	up
ENSG00000205765	C5orf51	2.81236	4.02855	-0.516936	9.96e-08	down
ENSG00000206053	JPT2	2.98494	4.31043	-0.528645	2.83e-05	down
ENSG00000206172	HBA1	1964.75	965.035	1.02568	0.00120208	up
ENSG00000206177	HBM	0.829259	0.230397	1.8037	7.37e-06	up
ENSG00000211445	GPX3	0.484841	0.234716	1.01586	0.00144248	up
ENSG00000212864	RNF208	0.919162	0.609075	0.585816	0.0122394	up
ENSG00000213085	CFAP45	0.985751	0.59144	0.727363	2.13e-08	up
ENSG00000213203	GIMAP1	19.198	31.1819	-0.699466	7.58e-12	down
ENSG00000213638	ADAT3	1.01543	1.87087	-0.875169	5.28e-06	down
ENSG00000213689	TREX1	2.03123	1.37836	0.556059	0.000615705	up
ENSG00000213694	S1PR3	0.39551	0.588435	-0.561456	0.0297448	down
ENSG00000213901	SLC23A3	0.0753454	0.12369	-0.647503	0.0021355	down
ENSG00000213918	DNASE1	1.36377	2.09685	-0.616949	4.73e-08	down
ENSG00000214652	ZNF727	0.329754	0.530753	-0.67048	0.0192015	down
ENSG00000214827	MTCP1	0.510531	0.342428	0.562656	6.32e-05	up
ENSG00000215271	HOMEZ	2.66608	4.59068	-0.781725	4.42e-13	down
ENSG00000221821	C6orf226	7.60708	5.26436	0.530242	1.27e-06	up
ENSG00000221886	ZBED8	0.0884083	0.187423	-1.00444	1.09e-08	down
ENSG00000221909	FAM200A	1.39362	2.38915	-0.77337	8.22e-12	down
ENSG00000223573	TINCR	0.164263	0.0748537	1.03822	5.51e-07	up
ENSG00000223609	HBD	0.555396	0.216452	1.32006	0.000929442	up
ENSG00000224383	PRR29	0.403339	0.258334	0.623297	0.0009196	up
ENSG00000224420	ADM5	0.364702	0.53488	-0.540196	0.0220294	down
ENSG00000228049	POLR2J2	5.13433	3.61312	0.505748	0.000811183	up
ENSG00000232838	PET117	17.2622	12.1873	0.501892	1.36e-09	up
ENSG00000234289	H2BFS	21.6071	15.2011	0.507045	7.23e-07	up
ENSG00000235169	SMIM1	1.02079	0.664271	0.612348	0.000319227	up
ENSG00000236320	SLFN14	1.37339	0.650362	1.06688	0.00115395	up
ENSG00000238227	TMEM250	8.07393	11.9802	-0.568725	0.00127776	down
ENSG00000238243	OR2W3	1.26708	0.627026	1.00342	0.00531323	up
ENSG00000240204	SMKR1	3.5388	5.06185	-0.515179	1.05e-09	down
ENSG00000240505	TNFRSF13B	0.142453	0.0820271	0.728238	0.0240507	up
ENSG00000241484	ARHGAP8	1.25054	0.536338	1.20618	2.33e-06	up
ENSG00000241839	PLEKHO2	31.6888	53.3446	-0.751185	9.93e-13	down
ENSG00000242114	MTFP1	14.1518	8.24849	0.778051	2.49e-07	up
ENSG00000242220	TCP10L	0.0864716	0.135304	-0.590899	0.00115457	down
ENSG00000242265	PEG10	0.760324	0.505115	0.580571	0.0103665	up
ENSG00000242550	SERPINB10	0.15069	0.30976	-0.992706	0.0127044	down
ENSG00000243056	EIF4EBP3	2.78809	1.77627	0.647489	0.000518228	up
ENSG00000243244	STON1	0.434806	0.285512	0.589957	1.91e-06	up
ENSG00000243414	TICAM2	1.39011	0.965966	0.520637	0.0210374	up
ENSG00000243667	WDR92	1.47698	2.25803	-0.60905	3.9e-11	down
ENSG00000243749	TMEM35B	14.8797	22.0618	-0.567895	2.08e-06	down
ENSG00000243811	APOBEC3D	15.2796	23.1437	-0.59869	1.84e-11	down
ENSG00000244005	NFS1	1.18933	1.91232	-0.680627	9.13e-13	down
ENSG00000244242	IFITM10	0.629754	0.418803	0.577201	0.000882052	up
ENSG00000244462	RBM12	5.27039	3.25779	0.692327	0.00860479	up
ENSG00000244734	HBB	1261.75	570.396	1.14537	0.000485537	up
ENSG00000246705	H2AFJ	17.2266	11.2844	0.609864	6.04e-07	up
ENSG00000247746	USP51	0.313752	0.21682	0.513344	1.66e-07	up
ENSG00000248405	PRR5-ARHGAP8	1.84474	1.22217	0.590022	0.00108509	up
ENSG00000248592	TMEM110-MUSTN1	0.757452	0.517053	0.542128	0.0354098	up
ENSG00000248905	FMN1	1.47348	0.924886	0.666126	0.0248773	up
ENSG00000249992	TMEM158	0.605866	0.356497	0.748815	0.00968639	up
ENSG00000251201	TMED7-TICAM2	1.85593	2.79849	-0.589903	0.000507109	down
ENSG00000251380	DCANP1	0.181994	0.32369	-0.797444	0.00853007	down
ENSG00000254402	LRRC24	1.59218	1.10832	0.518709	3.88e-06	up
ENSG00000254685	FPGT	0.699889	1.35256	-0.940658	2.05e-10	down
ENSG00000254709	IGLL5	7.15726	3.13918	1.18644	5.58e-05	up
ENSG00000254788	CKLF-CMTM1	0.843898	1.28637	-0.602346	9.55e-05	down
ENSG00000255587	RAB44	0.705715	1.0429	-0.556913	0.0391215	down
ENSG00000255730	AC011462.1	1.37937	0.743972	0.88185	0.00517192	up
ENSG00000255823	MTRNR2L8	22.1913	15.654	0.503194	1.91e-06	up
ENSG00000256029	SNHG28	0.0711208	0.106834	-0.526316	0.00245345	down
ENSG00000256188	TAS2R30	0.51804	0.324955	0.656679	0.0114563	up
ENSG00000256806	C17orf100	0.577001	0.828473	-0.5144	7.91e-07	down
ENSG00000257108	NHLRC4	0.354821	0.225809	0.629566	5.58e-05	up
ENSG00000257365	FNTB	1.27906	1.81386	-0.500668	0.000349026	down
ENSG00000257949	TEN1	8.68783	5.32883	0.704131	0.000389936	up
ENSG00000258643	BCL2L2-PABPN1	3.9587	1.76379	1.16183	0.0296681	up
ENSG00000258674	AC011448.1	0.558099	0.288094	0.930377	0.0437631	up
ENSG00000258989	AL355916.2	0.894258	0.463347	0.933836	6.93e-06	up
ENSG00000259207	ITGB3	20.0095	12.2349	0.709234	0.00817327	up
ENSG00000260300	AC009119.2	0.804202	0.526905	0.600719	3.18e-07	up
ENSG00000261150	EPPK1	0.134388	0.0749648	0.765009	0.00431293	up
ENSG00000261594	TPBGL	0.840943	0.415015	1.00155	2.78e-09	up
ENSG00000267368	UPK3BL1	14.4768	7.64987	0.91935	0.00151669	up
ENSG00000267508	ZNF285	0.120083	0.202185	-0.705889	7.31e-05	down
ENSG00000268744	AC008758.4	0.299886	0.578898	-0.926277	6.22e-06	down
ENSG00000268975	MIA-RAB4B	0.45577	0.852332	-0.888627	0.00165914	down
ENSG00000269028	MTRNR2L12	34.3668	23.8502	0.52683	9.96e-08	up
ENSG00000270882	HIST2H4A	5.04064	3.32597	0.598358	0.00517192	up
ENSG00000271092	TMEM56-RWDD3	0.199384	0.332583	-0.7103	0.0147224	down
ENSG00000272031	ANKRD34A	0.634077	0.989584	-0.634095	1.88e-07	down
ENSG00000273748	AL592183.1	11.3684	7.87674	0.5288	0.00451452	up
ENSG00000274559	H2BFS	15.8527	11.0387	0.521765	4.85e-06	up
ENSG00000274600	RIMBP3B	0.545738	0.834819	-0.604237	7.75e-06	down
ENSG00000274810	NPHP3-ACAD11	0.894245	0.517424	0.777751	0.00416111	up
ENSG00000274997	HIST1H2AH	80.2912	51.2109	0.648688	0.000202754	up
ENSG00000275111	ZNF2	1.15978	2.38108	-1.03142	3.33e-11	down
ENSG00000275221	HIST1H2AK	155.528	105.865	0.554907	7.5e-05	up
ENSG00000275342	PRAG1	5.42256	7.83323	-0.529816	1.94e-07	down
ENSG00000275793	RIMBP3	0.655155	1.0755	-0.706595	7.91e-07	down
ENSG00000275993	SIK1B	11.6939	5.2815	1.14525	3.29e-08	up
ENSG00000276043	UHRF1	1.05363	1.58244	-0.582238	2.02e-06	down
ENSG00000276085	CCL3L1	7.20633	3.27654	1.13469	8.78e-05	up
ENSG00000276256	AC011043.1	0.159628	0.251576	-0.624856	0.00461327	down
ENSG00000276600	RAB7B	0.100028	0.16347	-0.656807	0.0169042	down
ENSG00000277117	FP565260.3	0.760429	0.325539	1.19918	6.47e-06	up
ENSG00000277971	AC007731.5	2.54067	3.61256	-0.50613	0.000938924	down
ENSG00000278195	SSTR3	0.18948	0.0801745	1.14545	9.49e-06	up
ENSG00000278588	HIST1H2BI	205.609	128.781	0.67494	2.02e-06	up
ENSG00000278619	MRM1	1.31768	1.93613	-0.551703	3.57e-06	down
ENSG00000278637	HIST1H4A	21.5509	12.8908	0.740954	2.14e-06	up
ENSG00000278828	HIST1H3H	39.2646	25.5283	0.620933	2.93e-06	up
ENSG00000283189	AC104452.1	0.350435	0.509451	-0.527251	0.0359209	down
ENSG00000283239	KBTBD11-OT1	0.857952	0.480714	0.822732	0.000105405	up
ENSG00000283515	AC020915.5	0.221497	0.14611	0.568432	8.67e-05	up
ENSG00000283528	TCAF2C	2.09125	1.14089	0.868499	2.88e-10	up
ENSG00000283765	AC131160.1	2.21316	0.962532	1.19279	0.000611922	up
ENSG00000284337	LIMS3-LOC440895	0.265202	0.134973	0.924712	0.0362424	up
ENSG00000284753	EEF1AKMT4	0.857291	1.30275	-0.598002	1.33e-05	down
ENSG00000284773	AC114490.3	3.9345	2.60697	0.591947	7.58e-11	up
ENSG00000284874	SEPT5-GP1BB	0.812248	0.567323	0.510195	0.0153632	up
ENSG00000284981	AC093668.3	2.01652	1.34499	0.580715	0.00890309	up
ENSG00000285258	ATXN7	2.23311	1.41539	0.654146	3.28e-06	up
ENSG00000285437	POLR2J3	3.29784	2.05376	0.680615	0.000364883	up
ENSG00000285547	AL133500.1	0.287547	0.128592	1.10228	0.0102209	up
ENSG00000285723	AL034430.2	18.5137	28.1113	-0.602295	1.04e-12	down
ENSG00000285942	AC018362.3	0.13897	0.20598	-0.535874	0.00631312	down
