# Supplementary material for: Transcriptomic and proteomic signatures of host NK cells delineate distinct immune states across tuberculosis infection statuses
Source: Front Immunol. 2025 Jun 16;16:1607770. doi: 10.3389/fimmu.2025.1607770 (PMC12206628; doi:10.3389/fimmu.2025.1607770)
Supplement: Supplementary file 5 [file Table3.xlsx]

## Sheet: Sheet1
gene_id	expression_ATB	expression_HC	log2FC(ATB/HC)	pval	regulate		expression_ATB	expression_LTBI	log2FC(ATB/LTBI)	pval	regulate
ENSG00000005381	1.22541	0.839322	0.540605	0.0100648	up		1.22541	0.794098	0.619545	0.00954803	up
ENSG00000007968	2.4682	1.72875	0.511239	0.0097176	up		2.4682	1.49672	0.717885	5.32795e-05	up
ENSG00000009694	0.690635	1.00969	-0.541393	9.09909e-05	down		0.690635	1.02019	-0.556176	0.00011391	down
ENSG00000011426	0.420448	0.24014	0.783105	0.026286	up		0.420448	0.208556	0.977833	0.000678521	up
ENSG00000019169	5.74596	2.99713	0.936671	0.00337557	up		5.74596	2.53512	1.17733	0.000335717	up
ENSG00000020577	0.128669	0.0591568	1.0037	7.62542e-05	up		0.128669	0.0681879	0.826631	2.41422e-05	up
ENSG00000025039	1.04198	0.61282	0.756218	9.47746e-06	up		1.04198	0.728131	0.511155	0.00181323	up
ENSG00000025708	65.645	38.1527	0.782742	1.03096e-05	up		65.645	39.6174	0.728409	7.77809e-06	up
ENSG00000029153	0.174595	0.0874123	0.92219	0.000140293	up		0.174595	0.106108	0.668901	0.00255874	up
ENSG00000035664	0.577045	0.898223	-0.629576	3.82499e-07	down		0.577045	0.975116	-0.746823	7.65007e-07	down
ENSG00000037280	2.57402	0.871127	1.5522	4.64242e-06	up		2.57402	1.01913	1.32819	1.69685e-05	up
ENSG00000037897	1.12676	0.770827	0.54185	6.21807e-05	up		1.12676	0.742084	0.595959	1.29172e-06	up
ENSG00000038945	0.835891	0.322118	1.34878	1.85802e-06	up		0.835891	0.460426	0.846505	0.00121886	up
ENSG00000047634	0.162512	0.0918601	0.760111	4.55301e-05	up		0.162512	0.0953848	0.711034	5.59162e-05	up
ENSG00000048462	1.10732	0.0829391	3.58761	2.36375e-13	up		1.10732	0.207288	2.36236	4.71487e-09	up
ENSG00000049768	0.437469	0.12608	1.71733	6.47041e-08	up		0.437469	0.155345	1.43631	5.44242e-06	up
ENSG00000050165	0.629585	0.26698	1.20735	0.000209445	up		0.629585	0.328678	0.917219	0.00205004	up
ENSG00000051341	0.302484	0.204985	0.539547	0.0217496	up		0.302484	0.178315	0.730633	0.000219728	up
ENSG00000054392	0.308665	0.206725	0.556177	3.50717e-05	up		0.308665	0.20144	0.591789	6.21807e-05	up
ENSG00000060982	0.586738	0.388286	0.583294	0.00318311	up		0.586738	0.409248	0.509295	0.0210639	up
ENSG00000062524	5.24639	1.79061	1.54559	4.50969e-06	up		5.24639	2.15372	1.28056	6.37947e-05	up
ENSG00000065833	2.10339	0.779516	1.42052	6.0177e-06	up		2.10339	0.921382	1.18211	0.000507193	up
ENSG00000066279	0.553905	0.36599	0.584758	0.0156936	up		0.553905	0.242131	1.16128	4.77708e-08	up
ENSG00000066382	0.118888	0.0580214	0.922062	0.00594475	up		0.118888	0.0470436	1.17599	0.000743218	up
ENSG00000071539	0.405967	0.251772	0.66816	0.0126035	up		0.405967	0.195388	1.01812	1.9966e-05	up
ENSG00000071909	0.294465	0.470509	-0.658287	0.00929845	down		0.294465	0.458652	-0.622242	0.00858425	down
ENSG00000073282	0.0713358	0.0277975	1.1056	3.49732e-05	up		0.0713358	0.0347745	0.861212	0.000534404	up
ENSG00000073331	0.575572	0.319281	0.830529	1.04239e-06	up		0.575572	0.24963	1.17339	1.08761e-09	up
ENSG00000073737	0.561207	0.228176	1.26199	0.00013194	up		0.561207	0.133194	1.99604	9.85295e-10	up
ENSG00000073756	1.35119	0.833727	0.690022	0.0128205	up		1.35119	0.693676	0.951886	0.000214543	up
ENSG00000074590	1.36542	2.16133	-0.658704	0.0047701	down		1.36542	2.61381	-0.931783	8.43729e-05	down
ENSG00000075275	1.03954	0.611737	0.755382	0.0023625	up		1.03954	0.650677	0.667742	0.00459279	up
ENSG00000075340	0.0868069	0.0390519	0.980803	0.00102681	up		0.0868069	0.0486428	0.723157	0.016761	up
ENSG00000076706	0.129184	0.0434461	1.38084	0.00151481	up		0.129184	0.0713078	0.775527	0.0211746	up
ENSG00000078081	0.406227	0.186629	1.08189	4.55949e-05	up		0.406227	0.228147	0.80552	0.000452764	up
ENSG00000079385	0.257017	0.0872888	1.45659	2.11176e-05	up		0.257017	0.157243	0.674985	0.000250694	up
ENSG00000079691	0.459929	0.275315	0.719888	0.0127114	up		0.459929	0.216287	1.05429	0.000116752	up
ENSG00000080854	0.644758	0.413308	0.629253	0.000725053	up		0.644758	0.419106	0.609627	0.0016695	up
ENSG00000082438	0.136907	0.0533348	1.21383	3.38921e-08	up		0.136907	0.0924736	0.519654	0.025081	up
ENSG00000083444	21.5014	31.2903	-0.541075	9.74744e-06	down		21.5014	31.1586	-0.534989	4.80314e-05	down
ENSG00000083454	2.09883	1.18813	0.815657	2.22432e-06	up		2.09883	1.40818	0.5724	0.000142199	up
ENSG00000084731	2.31136	3.37012	-0.542104	5.25873e-10	down		2.31136	3.57737	-0.627955	1.5627e-10	down
ENSG00000087253	1.31338	0.908673	0.526608	0.00107244	up		1.31338	0.899949	0.540372	0.000693714	up
ENSG00000088325	3.26763	2.08577	0.645175	0.011972	up		3.26763	1.66639	0.967295	1.14676e-07	up
ENSG00000088827	1.73086	0.881308	0.965803	0.00288445	up		1.73086	0.965024	0.836289	0.00294205	up
ENSG00000089012	4.23254	1.9589	1.10754	1.8926e-05	up		4.23254	1.77893	1.24583	1.33164e-06	up
ENSG00000089685	0.923053	0.444163	1.03875	1.00248e-05	up		0.923053	0.442251	1.04483	3.23946e-05	up
ENSG00000091181	0.26724	0.754065	-1.46256	1.39958e-05	down		0.26724	0.758134	-1.47022	2.35008e-05	down
ENSG00000091831	0.0325559	0.0179046	0.608854	0.00144664	up		0.0325559	0.0188042	0.563081	0.00294108	up
ENSG00000092445	0.0485969	0.0260348	0.701434	0.00578793	up		0.0485969	0.0271682	0.656756	0.00628336	up
ENSG00000093009	1.03429	0.526335	0.961315	0.0217496	up		1.03429	0.461396	1.14751	0.000580528	up
ENSG00000095585	0.763744	0.495006	0.615555	0.0220997	up		0.763744	0.417447	0.85611	0.000452778	up
ENSG00000099194	5.55701	3.75822	0.563019	2.90631e-06	up		5.55701	3.22197	0.784489	3.19171e-12	up
ENSG00000099282	2.53596	0.959672	1.39264	1.81934e-07	up		2.53596	0.977896	1.36578	1.81934e-07	up
ENSG00000099814	0.269162	0.134977	0.945279	0.00102709	up		0.269162	0.144915	0.849627	0.0071686	up
ENSG00000099958	0.357176	0.0798313	2.03118	8.88811e-09	up		0.357176	0.118468	1.51507	8.45306e-06	up
ENSG00000100162	1.27012	0.673283	0.90572	2.07313e-07	up		1.27012	0.726974	0.796589	1.56286e-05	up
ENSG00000100290	0.815613	0.317965	1.33192	0.000624007	up		0.815613	0.449127	0.846573	0.048291	up
ENSG00000100336	0.399159	0.123408	1.61681	0.000749926	up		0.399159	0.132243	1.52431	4.09976e-08	up
ENSG00000100346	0.0780683	0.0293092	1.16376	0.0007453	up		0.0780683	0.0331792	1.02829	0.000557809	up
ENSG00000100526	0.886332	0.60738	0.537874	0.0185058	up		0.886332	0.555945	0.663372	0.000741211	up
ENSG00000100985	1.4652	0.34087	2.07191	0.00122658	up		1.4652	0.572072	1.34164	0.00264206	up
ENSG00000101004	2.67261	5.18442	-0.953322	3.69718e-05	down		2.67261	5.78799	-1.11191	1.25288e-06	down
ENSG00000101057	4.94773	1.97737	1.31882	6.91978e-09	up		4.94773	2.3152	1.09233	4.50969e-06	up
ENSG00000101187	0.21708	0.0853497	1.2519	4.30642e-05	up		0.21708	0.099194	1.0563	0.00137348	up
ENSG00000101412	3.40667	1.966	0.79001	0.0047701	up		3.40667	1.92982	0.816669	0.00344204	up
ENSG00000101842	0.391917	0.220196	0.804031	0.00220078	up		0.391917	0.222702	0.788415	0.00343785	up
ENSG00000102245	7.10098	3.48773	1.02363	1.8926e-05	up		7.10098	3.49405	1.02103	1.2531e-05	up
ENSG00000102595	0.223465	0.148226	0.561215	0.000495845	up		0.223465	0.142575	0.613691	0.000230421	up
ENSG00000102780	0.638177	0.399293	0.663256	3.32646e-05	up		0.638177	0.43218	0.551753	0.000473855	up
ENSG00000104044	0.122457	0.203062	-0.685749	0.000104312	down		0.122457	0.192538	-0.612663	0.0213456	down
ENSG00000104921	1.35154	0.611481	1.13146	7.06561e-05	up		1.35154	0.668425	1.00498	0.00153617	up
ENSG00000104951	1.70557	0.763615	1.149	1.2531e-05	up		1.70557	0.690507	1.29222	1.80302e-06	up
ENSG00000105173	0.569112	0.33705	0.7387	0.000230452	up		0.569112	0.389716	0.534868	0.032101	up
ENSG00000105492	1.59774	1.04125	0.612927	0.0197487	up		1.59774	0.938621	0.761129	0.00116814	up
ENSG00000105499	0.35692	0.242631	0.538433	0.0413404	up		0.35692	0.209732	0.739722	0.00368411	up
ENSG00000105613	0.115771	0.0623091	0.798554	0.000495785	up		0.115771	0.0785952	0.505503	0.0197328	up
ENSG00000106070	0.19243	0.120442	0.634017	0.000649059	up		0.19243	0.124749	0.587154	0.00192793	up
ENSG00000106537	0.591573	0.357037	0.712817	0.00104968	up		0.591573	0.385126	0.606427	0.00504667	up
ENSG00000106952	6.97553	3.84163	0.858899	2.51902e-07	up		6.97553	4.70038	0.568526	0.000376913	up
ENSG00000107130	0.815504	0.527891	0.617962	0.000181341	up		0.815504	0.531636	0.607952	0.000463205	up
ENSG00000107281	1.25018	0.603237	1.03912	2.65929e-06	up		1.25018	0.614975	1.01176	8.23092e-06	up
ENSG00000107736	0.593697	0.384408	0.614136	0.000394677	up		0.593697	0.365976	0.683183	0.000119695	up
ENSG00000108379	0.13844	0.236334	-0.730738	8.79991e-05	down		0.13844	0.208483	-0.55764	0.000665525	down
ENSG00000108551	0.644897	0.21502	1.54122	1.43938e-09	up		0.644897	0.415493	0.622135	0.0167689	up
ENSG00000108679	6.81034	2.15681	1.65427	6.46795e-11	up		6.81034	2.97025	1.19441	6.48625e-08	up
ENSG00000109805	0.565609	0.355975	0.653344	0.0231796	up		0.565609	0.244109	1.17964	3.15669e-07	up
ENSG00000110079	0.443703	0.249534	0.805825	0.00102581	up		0.443703	0.209876	1.04506	1.62983e-05	up
ENSG00000110400	3.63065	8.16794	-1.16754	1.25288e-06	down		3.63065	8.06277	-1.14887	1.35334e-07	down
ENSG00000110777	0.860879	0.193467	2.09768	1.24399e-11	up		0.860879	0.378689	1.16386	6.88781e-05	up
ENSG00000110799	0.737856	0.306041	1.24265	0.000177013	up		0.737856	0.481824	0.604616	0.026286	up
ENSG00000110811	0.223167	0.0749103	1.45736	2.70185e-06	up		0.223167	0.103139	1.04327	0.000255581	up
ENSG00000110944	1.35683	0.599653	1.16478	3.36585e-05	up		1.35683	0.645655	1.05983	0.000253224	up
ENSG00000111206	1.2066	0.702379	0.772136	0.00124502	up		1.2066	0.684705	0.808381	0.000368313	up
ENSG00000111266	9.19335	3.79163	1.27554	1.33171e-06	up		9.19335	5.63712	0.704643	0.0162239	up
ENSG00000111331	15.9798	10.5432	0.599469	0.000291846	up		15.9798	10.938	0.546476	0.000247464	up
ENSG00000111907	0.0578457	0.110974	-0.834372	0.000264602	down		0.0578457	0.161225	-1.33557	0.000146653	down
ENSG00000112290	0.396899	0.235863	0.726815	0.00124489	up		0.396899	0.257766	0.603698	0.00813371	up
ENSG00000112486	4.46892	0.760216	2.53982	4.77708e-08	up		4.46892	1.35115	1.71832	0.000473855	up
ENSG00000112667	3.96543	2.58133	0.617416	2.16763e-05	up		3.96543	2.50334	0.661502	3.89694e-05	up
ENSG00000112742	0.357984	0.217904	0.691217	0.0146776	up		0.357984	0.216947	0.697289	0.0132635	up
ENSG00000113088	70.4311	35.1183	1.00378	0.000313063	up		70.4311	41.5613	0.760828	0.00586073	up
ENSG00000113319	3.11537	1.88565	0.721337	2.91258e-05	up		3.11537	2.17747	0.514765	0.00104968	up
ENSG00000114450	3.56692	2.51232	0.503964	0.000580528	up		3.56692	2.4175	0.559248	0.000313063	up
ENSG00000115163	0.341932	0.188523	0.825991	0.00215708	up		0.341932	0.194313	0.784515	0.00394171	up
ENSG00000115183	0.196767	0.0679693	1.40703	8.1407e-07	up		0.196767	0.0575826	1.61328	1.22715e-08	up
ENSG00000115415	76.974	50.3782	0.611472	8.43729e-05	up		76.974	48.8044	0.657252	1.35334e-07	up
ENSG00000115602	0.257345	0.0923052	1.38582	1.05992e-08	up		0.257345	0.082303	1.53425	7.904e-10	up
ENSG00000116771	0.697244	0.421399	0.713185	4.38038e-06	up		0.697244	0.39709	0.796859	8.39724e-07	up
ENSG00000116991	1.82911	1.01248	0.846945	2.65929e-06	up		1.82911	1.24682	0.549239	0.00318311	up
ENSG00000117090	4.29975	2.55895	0.746426	0.00294205	up		4.29975	2.68714	0.67617	0.0023625	up
ENSG00000117228	26.416	16.8991	0.64416	0.0139556	up		26.416	12.5864	1.06894	7.60301e-11	up
ENSG00000117399	1.02142	0.484221	1.0614	0.0159568	up		1.02142	0.283811	1.81167	6.93006e-08	up
ENSG00000117595	0.760963	1.25372	-0.712942	3.41568e-05	down		0.760963	1.13305	-0.568149	0.00344204	down
ENSG00000117602	5.09424	2.34723	1.1146	1.5979e-06	up		5.09424	2.66764	0.930736	2.91258e-05	up
ENSG00000118193	0.432045	0.241371	0.814373	0.000827137	up		0.432045	0.232337	0.867181	0.000199669	up
ENSG00000119042	0.704416	1.47997	-1.06044	7.42381e-08	down		0.704416	1.53586	-1.11358	1.31397e-09	down
ENSG00000119686	2.6182	1.43328	0.864722	1.39983e-05	up		2.6182	1.63101	0.679487	0.000351662	up
ENSG00000119986	5.59868	3.37718	0.727577	0.00394171	up		5.59868	9.05401	-0.692488	3.69718e-05	down
ENSG00000120254	1.28205	0.796437	0.680031	3.38921e-08	up		1.28205	0.832786	0.616426	1.25288e-06	up
ENSG00000121211	0.525622	0.239644	1.10134	8.20913e-06	up		0.525622	0.230455	1.15545	1.77565e-05	up
ENSG00000121797	1.65696	0.929427	0.827369	0.000253391	up		1.65696	1.02205	0.691713	0.00799198	up
ENSG00000122952	1.85863	1.14561	0.693325	0.00905502	up		1.85863	0.9515	0.958623	2.99123e-05	up
ENSG00000123485	0.749912	0.349374	1.08035	0.000142199	up		0.749912	0.327279	1.17189	1.5979e-06	up
ENSG00000123612	0.108472	0.0582385	0.795883	0.00688642	up		0.108472	0.0601262	0.756515	0.00548182	up
ENSG00000123700	0.448129	0.223682	0.971206	0.000142199	up		0.448129	0.226671	0.952874	2.05153e-05	up
ENSG00000124615	0.271696	0.503414	-0.865984	0.000259452	down		0.271696	0.406722	-0.564949	0.00127167	down
ENSG00000124813	4.29857	2.75583	0.639498	0.000153016	up		4.29857	2.57939	0.734595	2.05334e-05	up
ENSG00000126353	4.02498	2.39332	0.747532	0.00921677	up		4.02498	2.28874	0.811718	0.00459279	up
ENSG00000126709	68.4918	39.1793	0.805683	0.000241667	up		68.4918	42.9752	0.672302	0.00504769	up
ENSG00000126787	0.477002	0.249969	0.905591	0.0340761	up		0.477002	0.153018	1.5789	3.92264e-06	up
ENSG00000126803	0.459944	0.304587	0.579028	0.000168646	up		0.459944	0.300003	0.600206	2.54796e-05	up
ENSG00000127423	0.203548	0.104987	0.893084	0.0226714	up		0.203548	0.108794	0.846094	0.0460545	up
ENSG00000127561	0.581696	0.97651	-0.737477	1.47921e-05	down		0.581696	0.847455	-0.535204	0.0176191	down
ENSG00000127564	0.52546	0.292027	0.826103	0.00109566	up		0.52546	0.270232	0.934157	4.44211e-05	up
ENSG00000128268	0.14349	0.0754538	0.844927	1.74233e-05	up		0.14349	0.0773299	0.813596	0.00105643	up
ENSG00000128342	0.252332	0.121621	0.995001	8.64613e-05	up		0.252332	0.166527	0.571511	0.0167281	up
ENSG00000128383	6.3963	2.5881	1.30203	7.65007e-07	up		6.3963	3.63469	0.813696	9.33037e-05	up
ENSG00000129195	0.318109	0.160569	0.943824	0.0246505	up		0.318109	0.105449	1.50692	1.0619e-05	up
ENSG00000129595	2.55263	3.66175	-0.518845	6.74705e-06	down		2.55263	3.94291	-0.62529	1.07493e-06	down
ENSG00000130489	8.48626	5.70523	0.572017	0.028846	up		8.48626	5.19876	0.70589	0.00543835	up
ENSG00000130529	0.172023	0.10704	0.637121	0.00651863	up		0.172023	0.096996	0.766565	0.000882308	up
ENSG00000130584	1.1102	0.734509	0.589395	0.0164949	up		1.1102	0.763456	0.534366	0.024305	up
ENSG00000130635	0.455574	0.196443	1.17326	0.00153415	up		0.455574	0.252527	0.826541	0.0116602	up
ENSG00000131746	0.456346	0.278943	0.690615	0.000984045	up		0.456346	0.236386	0.920483	2.90631e-06	up
ENSG00000131747	2.07319	1.13156	0.867783	0.00255992	up		2.07319	0.983465	1.06825	2.50594e-06	up
ENSG00000132465	41.7963	4.14201	3.33184	7.99824e-16	up		41.7963	9.49922	2.13632	6.21117e-11	up
ENSG00000132561	0.442714	0.100605	2.03319	2.34024e-06	up		0.442714	0.14096	1.58443	0.000257014	up
ENSG00000132563	0.101458	0.178322	-0.756705	4.17559e-06	down		0.101458	0.208804	-0.973142	1.57275e-07	down
ENSG00000132801	1.87231	2.78068	-0.568115	6.94219e-06	down		1.87231	1.27445	0.551352	0.00022503	up
ENSG00000132874	0.0876481	0.158084	-0.783515	5.83125e-06	down		0.0876481	0.138213	-0.602003	0.00629545	down
ENSG00000133316	6.69564	58.7993	-3.1326	0.0156936	down		6.69564	93.3116	-3.79876	2.76115e-05	down
ENSG00000133424	0.310281	0.526613	-0.744544	9.8097e-05	down		0.310281	0.494691	-0.656061	6.37947e-05	down
ENSG00000134243	5.28554	3.52017	0.58504	0.000298764	up		5.28554	2.98383	0.822786	1.39983e-05	up
ENSG00000134247	0.66374	0.424969	0.631281	0.00040385	up		0.66374	0.359216	0.867726	8.23132e-06	up
ENSG00000134460	0.727037	0.404355	0.830869	5.95748e-07	up		0.727037	0.334784	1.09604	1.9127e-09	up
ENSG00000134463	0.87853	0.579565	0.59177	0.00231532	up		0.87853	0.550381	0.665014	0.000432565	up
ENSG00000134755	0.721264	0.473251	0.597619	0.000845395	up		0.721264	0.502345	0.513277	0.00586073	up
ENSG00000134871	0.0687074	0.0204095	1.37198	0.000253992	up		0.0687074	0.0138495	1.72254	9.8578e-07	up
ENSG00000135047	2.14778	0.977815	1.12723	2.76103e-05	up		2.14778	0.981147	1.12237	1.69655e-05	up
ENSG00000135052	13.2699	22.654	-0.771154	1.02723e-08	down		13.2699	22.6947	-0.773746	6.48625e-08	down
ENSG00000135144	1.90255	1.0892	0.799044	0.00226911	up		1.90255	1.16055	0.708312	0.00799198	up
ENSG00000135318	1.11753	0.524244	1.0776	9.09909e-05	up		1.11753	0.725455	0.616462	0.000507193	up
ENSG00000135547	0.700435	1.38034	-0.968661	1.10845e-06	down		0.700435	1.1207	-0.670438	2.22703e-05	down
ENSG00000135643	0.381638	0.229397	0.710115	4.44211e-05	up		0.381638	0.266534	0.50206	0.00144294	up
ENSG00000135862	0.358811	0.179891	0.957709	4.67905e-05	up		0.358811	0.216697	0.702115	0.00192839	up
ENSG00000135916	6.97616	3.14425	1.1472	6.27042e-08	up		6.97616	3.71557	0.907037	5.52086e-06	up
ENSG00000136541	1.44867	0.666328	1.10886	3.21598e-09	up		1.44867	2.41283	-0.732039	0.00104968	down
ENSG00000136573	1.48494	0.514999	1.5097	5.21172e-06	up		1.48494	0.537951	1.44797	3.07189e-05	up
ENSG00000136848	1.3466	0.451033	1.55706	1.39877e-07	up		1.3466	0.490243	1.4393	5.2528e-07	up
ENSG00000136997	6.95809	4.49481	0.629297	0.000359897	up		6.95809	3.50843	0.985832	4.20844e-07	up
ENSG00000137462	2.56902	1.75483	0.547294	0.000177013	up		2.56902	1.63439	0.649273	3.79582e-05	up
ENSG00000137757	0.558485	0.155458	1.78066	4.51204e-06	up		0.558485	0.244184	1.16125	5.28292e-07	up
ENSG00000137804	1.96178	1.10405	0.82368	0.00988986	up		1.96178	1.137	0.781626	0.0224547	up
ENSG00000137959	3.85418	1.55214	1.30664	0.00170442	up		3.85418	1.47181	1.3828	7.82116e-05	up
ENSG00000137965	17.696	11.6451	0.60327	7.24774e-05	up		17.696	10.9528	0.691614	1.04239e-06	up
ENSG00000138119	4.07568	2.27606	0.837715	0.000181341	up		4.07568	2.38371	0.771328	9.227e-09	up
ENSG00000138741	0.409921	0.691354	-0.740024	0.000741127	down		0.409921	0.668557	-0.692352	0.011665	down
ENSG00000139193	15.6165	6.93691	1.16955	2.43248e-06	up		15.6165	6.35005	1.29688	2.28559e-07	up
ENSG00000139734	0.190648	0.104232	0.812696	0.0351358	up		0.190648	0.0875769	1.04005	0.000740033	up
ENSG00000139890	0.748418	1.08775	-0.533489	8.43729e-05	down		0.748418	1.19396	-0.666719	6.48625e-08	down
ENSG00000139998	2.78213	1.93666	0.520363	0.0024105	up		2.78213	1.89365	0.552596	0.00678999	up
ENSG00000140511	2.0113	0.816657	1.28992	1.2653e-09	up		2.0113	1.14855	0.802956	1.97323e-06	up
ENSG00000141404	1.60134	2.87111	-0.838363	3.60099e-05	down		1.60134	3.58379	-1.15725	4.62884e-07	down
ENSG00000141574	15.528	8.5291	0.863647	1.03096e-05	up		15.528	9.56074	0.699101	7.82116e-05	up
ENSG00000141576	4.50079	2.98452	0.591054	2.16763e-05	up		4.50079	2.77586	0.695258	3.58833e-07	up
ENSG00000141682	18.2605	12.2191	0.579204	9.8097e-05	up		18.2605	11.5429	0.661262	0.00107244	up
ENSG00000141753	6.83235	4.02297	0.762648	0.025879	up		6.83235	4.27816	0.674134	0.0384154	up
ENSG00000142583	0.102919	0.044516	1.05054	0.00294419	up		0.102919	0.0453159	1.02953	0.00232613	up
ENSG00000142621	0.0791593	0.148791	-0.832672	0.000211922	down		0.0791593	0.125592	-0.604815	0.0215734	down
ENSG00000142675	0.189693	0.0958635	0.915577	0.0143353	up		0.189693	0.0776712	1.18761	0.00195217	up
ENSG00000142798	0.204099	0.0808655	1.23648	5.19187e-05	up		0.204099	0.0641149	1.53044	5.59445e-07	up
ENSG00000142945	0.903693	0.505383	0.826065	0.0102426	up		0.903693	0.374072	1.25033	4.3443e-07	up
ENSG00000143167	1.85291	2.69744	-0.539371	2.68827e-05	down		1.85291	2.82153	-0.604026	8.43729e-05	down
ENSG00000143297	0.165608	0.0576157	1.37693	6.27879e-06	up		0.165608	0.0820736	0.931501	0.000271484	up
ENSG00000143320	0.401325	0.601881	-0.572972	0.000840231	down		0.401325	0.831527	-1.03273	2.12559e-06	down
ENSG00000143344	0.588341	0.364519	0.67593	0.000156785	up		0.588341	0.397024	0.555854	0.000741211	up
ENSG00000143365	4.33896	1.40686	1.61797	2.68827e-05	up		4.33896	1.29506	1.73655	4.25506e-06	up
ENSG00000143476	0.852203	0.501132	0.754331	0.0126035	up		0.852203	0.415083	1.02028	2.35049e-05	up
ENSG00000143502	0.250778	0.0562404	1.97704	1.43074e-05	up		0.250778	0.0508411	2.09971	3.99937e-06	up
ENSG00000144290	5.81678	1.91134	1.60058	3.08306e-06	up		5.81678	1.91697	1.59636	3.67735e-06	up
ENSG00000145107	1.72633	2.95448	-0.771738	1.3729e-06	down		1.72633	2.55123	-0.560794	0.00015679	down
ENSG00000145386	1.12177	0.570016	0.96442	0.000359897	up		1.12177	0.478632	1.21176	9.50347e-07	up
ENSG00000145416	2.22728	1.34987	0.718273	8.22699e-05	up		2.22728	1.3895	0.676832	6.06053e-05	up
ENSG00000145555	0.0421439	0.025043	0.57337	0.00182567	up		0.0421439	0.0199562	0.799642	6.9753e-05	up
ENSG00000145685	0.911331	0.575495	0.654063	0.000214543	up		0.911331	0.505989	0.83638	2.05334e-05	up
ENSG00000146250	0.877622	0.379531	1.18821	0.0014673	up		0.877622	0.243658	1.80706	1.66365e-06	up
ENSG00000146592	1.64802	1.14834	0.5174	0.00288445	up		1.64802	1.09058	0.591197	0.00160164	up
ENSG00000146670	0.985051	0.597207	0.712583	0.0279698	up		0.985051	0.502724	0.956588	7.06561e-05	up
ENSG00000146674	1.85685	2.67594	-0.524826	0.014193	down		1.85685	3.41062	-0.873654	2.35049e-05	down
ENSG00000146904	0.132391	0.0832222	0.611113	0.00986164	up		0.132391	0.0612771	0.998347	8.24185e-06	up
ENSG00000148429	0.835245	0.503893	0.717901	1.57287e-08	up		0.835245	0.576645	0.526882	2.22432e-06	up
ENSG00000148848	1.80149	0.541094	1.71681	1.47921e-05	up		1.80149	0.597374	1.57652	6.54483e-05	up
ENSG00000148926	1.3558	0.638357	1.07489	0.000177013	up		1.3558	0.900347	0.585257	0.00350971	up
ENSG00000149131	3.41661	0.999993	1.76244	9.08052e-08	up		3.41661	1.9524	0.804165	4.62884e-07	up
ENSG00000149201	0.065097	0.115845	-0.744816	1.49549e-05	down		0.065097	0.10761	-0.647186	0.000503882	down
ENSG00000149970	0.0514493	0.0296559	0.631861	0.000351439	up		0.0514493	0.0333089	0.504734	0.000773313	up
ENSG00000150337	6.45752	2.30907	1.47967	9.50347e-07	up		6.45752	2.40317	1.42228	8.58839e-09	up
ENSG00000150760	0.246822	0.161169	0.585349	0.00442148	up		0.246822	0.167305	0.534532	0.0124961	up
ENSG00000151491	0.478312	0.251096	0.903226	2.95147e-08	up		0.478312	0.253918	0.887715	4.94292e-08	up
ENSG00000152128	0.255965	0.154414	0.693906	0.000982549	up		0.255965	0.167672	0.582025	0.00153497	up
ENSG00000152495	2.77596	1.11006	1.3146	6.14741e-07	up		2.77596	1.50759	0.876392	0.000741211	up
ENSG00000152766	1.80965	0.254425	2.78273	0.000240831	up		1.80965	0.99475	0.856823	1.24094e-05	up
ENSG00000154153	1.18381	0.707775	0.733973	6.74705e-06	up		1.18381	0.772338	0.609711	0.000119695	up
ENSG00000154165	5.08602	1.97415	1.36085	0.0130408	up		5.08602	2.69823	0.912021	0.0484509	up
ENSG00000154240	0.166742	0.11079	0.549142	0.0335885	up		0.166742	0.104648	0.624442	0.00858333	up
ENSG00000154358	1.28326	0.807348	0.661992	0.000542707	up		1.28326	0.823576	0.63363	0.000864026	up
ENSG00000154447	0.622636	0.372814	0.724732	0.000111117	up		0.622636	0.369604	0.736878	3.69718e-05	up
ENSG00000154928	0.206456	0.100033	0.976142	0.000241506	up		0.206456	0.118295	0.754608	0.000410416	up
ENSG00000155367	0.273101	0.151809	0.807021	0.00417045	up		0.273101	0.14006	0.915778	0.00145683	up
ENSG00000156453	7.02468	10.1473	-0.529956	5.32795e-05	down		7.02468	11.8363	-0.751877	4.07667e-07	down
ENSG00000156564	1.10624	1.83909	-0.728171	0.000484734	down		1.10624	1.9403	-0.805053	0.00010839	down
ENSG00000156966	32.825	20.6748	0.666661	0.0111737	up		32.825	50.6535	-0.625712	0.000984045	down
ENSG00000156970	0.565092	0.366797	0.610003	0.0197487	up		0.565092	0.307316	0.857874	3.89678e-05	up
ENSG00000157456	0.613391	0.339007	0.836883	0.00495318	up		0.613391	0.25234	1.2487	2.73639e-06	up
ENSG00000157470	0.153286	0.0889228	0.723029	0.00988644	up		0.153286	0.0795185	0.867147	0.00416486	up
ENSG00000157551	0.339573	0.155837	1.07582	1.21878e-05	up		0.339573	0.210788	0.662928	1.56279e-05	up
ENSG00000157827	0.323012	0.211013	0.591441	0.010239	up		0.323012	0.162226	0.95127	4.1952e-05	up
ENSG00000158106	0.452428	0.243869	0.865143	0.000422796	up		0.452428	0.255128	0.802537	0.00088294	up
ENSG00000158186	0.298105	0.1761	0.727349	0.000663638	up		0.298105	0.198917	0.560493	0.0254761	up
ENSG00000158292	4.9704	7.11748	-0.517131	9.21463e-06	down		4.9704	9.04518	-0.862482	9.227e-09	down
ENSG00000158517	23.7755	15.6042	0.607225	0.00433801	up		23.7755	16.4208	0.533679	0.000809246	up
ENSG00000158813	0.136003	0.0372696	1.62701	0.000105172	up		0.136003	0.0406407	1.52763	3.40154e-05	up
ENSG00000159640	0.221569	0.111165	0.934475	5.21172e-06	up		0.221569	0.140558	0.621124	0.000199669	up
ENSG00000160179	4.54593	2.76335	0.716115	3.5712e-06	up		4.54593	2.67226	0.764296	4.62884e-07	up
ENSG00000160191	0.125521	0.0656439	0.841217	0.00237243	up		0.125521	0.0632908	0.886808	0.00274358	up
ENSG00000160791	17.4667	11.1541	0.646561	0.00109566	up		17.4667	7.49115	1.22024	8.58839e-09	up
ENSG00000160999	3.09776	1.59134	0.956597	6.3724e-06	up		3.09776	2.08016	0.572264	0.00575302	up
ENSG00000161640	0.302785	0.148817	0.977808	0.0192022	up		0.302785	0.161159	0.869837	0.0138493	up
ENSG00000161888	1.06923	0.641582	0.727985	0.00828368	up		1.06923	0.602524	0.817166	0.00138362	up
ENSG00000162383	1.93363	3.0997	-0.678022	0.0200706	down		1.93363	3.00321	-0.632549	0.0297443	down
ENSG00000162396	1.1228	1.60675	-0.513199	0.000291846	down		1.1228	0.621859	0.842224	1.99837e-05	up
ENSG00000162433	0.105981	0.0665184	0.600015	0.00782596	up		0.105981	0.0624501	0.678835	0.00061259	up
ENSG00000162512	0.74451	0.261336	1.47546	0.000230452	up		0.74451	0.285568	1.35205	0.00044257	up
ENSG00000162591	0.571106	0.266451	1.07178	5.68194e-06	up		0.571106	0.356588	0.664639	0.00514341	up
ENSG00000162594	1.0304	0.233092	2.09756	2.31055e-05	up		1.0304	0.2584	1.95468	3.41241e-05	up
ENSG00000162630	1.9347	0.576567	1.72918	0.000100565	up		1.9347	0.469224	2.02078	3.26053e-06	up
ENSG00000162745	0.22715	0.121734	0.848177	0.0278872	up		0.22715	0.10346	1.06362	0.00605555	up
ENSG00000163519	6.62357	3.28249	1.01061	1.65102e-05	up		6.62357	3.68707	0.843403	0.000241667	up
ENSG00000163568	1.23403	0.726111	0.757032	0.0395643	up		1.23403	0.619181	0.98348	3.64727e-05	up
ENSG00000163629	0.387777	0.137117	1.43499	0.00685096	up		0.387777	0.117481	1.64168	0.00125287	up
ENSG00000163701	0.596012	0.244258	1.25305	0.000230452	up		0.596012	0.2309	1.33091	5.98295e-05	up
ENSG00000163823	23.2794	14.433	0.6893	2.05334e-05	up		23.2794	12.5245	0.893769	6.27042e-08	up
ENSG00000164056	1.71717	0.609918	1.47826	2.48093e-08	up		1.71717	0.893717	0.934468	0.00153632	up
ENSG00000164124	0.109362	0.0696064	0.584389	0.0348401	up		0.109362	0.0519204	0.946858	0.000104312	up
ENSG00000164125	5.10733	3.09358	0.72146	0.000185769	up		5.10733	2.89192	0.818382	7.43431e-05	up
ENSG00000164142	0.17719	0.0721814	1.18762	0.000244489	up		0.17719	0.111638	0.621909	0.027674	up
ENSG00000164398	0.713979	0.411664	0.779853	1.60636e-05	up		0.713979	0.454743	0.639513	0.000368313	up
ENSG00000164626	0.14039	0.0892318	0.599835	0.01416	up		0.14039	0.0878109	0.620642	0.00547745	up
ENSG00000164687	4.80033	3.21161	0.578353	6.75286e-07	up		4.80033	3.33788	0.52289	8.00164e-06	up
ENSG00000164850	0.520768	0.308032	0.738909	0.00476971	up		0.520768	0.272534	0.90966	0.00042234	up
ENSG00000165029	0.941143	0.468515	0.991099	5.66386e-08	up		0.941143	0.497148	0.907254	1.04239e-06	up
ENSG00000165272	7.36573	3.35472	1.1323	5.84751e-06	up		7.36573	3.4566	1.08926	1.12112e-05	up
ENSG00000165304	0.63355	0.40114	0.646421	0.0481064	up		0.63355	0.322022	0.954772	0.0004038	up
ENSG00000165480	1.68053	1.05717	0.663685	7.62542e-05	up		1.68053	1.13572	0.561224	0.00100549	up
ENSG00000165507	0.482172	0.208535	1.1713	0.000172722	up		0.482172	0.282653	0.74997	0.00441965	up
ENSG00000165891	0.179276	0.100244	0.779801	0.0176139	up		0.179276	0.0645269	1.34466	2.6029e-06	up
ENSG00000165949	0.633932	0.080925	2.82416	2.73116e-06	up		0.633932	0.111793	2.40248	0.000236547	up
ENSG00000166278	0.92229	0.306105	1.56038	4.94292e-08	up		0.92229	0.375788	1.27297	5.77322e-07	up
ENSG00000166444	0.37079	0.834607	-1.14928	0.00124502	down		0.37079	0.76375	-1.02287	0.00544051	down
ENSG00000166689	0.355575	0.11615	1.53503	7.34878e-06	up		0.355575	0.124861	1.43869	1.04544e-05	up
ENSG00000166803	0.570051	0.352272	0.679107	0.0173319	up		0.570051	0.335544	0.747311	0.00144294	up
ENSG00000166851	0.55851	0.332791	0.729854	0.000984045	up		0.55851	0.276394	0.989186	9.50347e-07	up
ENSG00000167641	2.06553	1.06039	0.955349	8.46729e-06	up		2.06553	1.30398	0.659538	0.00129885	up
ENSG00000167861	0.177819	0.0845707	0.989879	0.000457949	up		0.177819	0.0805522	1.05252	8.00454e-05	up
ENSG00000167900	4.2278	2.24266	0.911683	0.00271776	up		4.2278	2.2414	0.912492	0.0024105	up
ENSG00000168062	0.980095	0.240939	1.98023	2.2328e-08	up		0.980095	0.40124	1.26759	1.22421e-08	up
ENSG00000168081	0.216413	0.138825	0.605341	0.0283239	up		0.216413	0.149528	0.505146	0.0446401	up
ENSG00000168268	1.1864	0.832862	0.505331	0.00144294	up		1.1864	0.791755	0.577465	0.000663638	up
ENSG00000168280	2.65937	1.2127	1.12643	3.468e-06	up		2.65937	1.47316	0.847826	0.000259452	up
ENSG00000168685	101.19	47.8905	1.07909	4.50969e-06	up		101.19	54.0195	0.905385	6.88781e-05	up
ENSG00000168772	0.419479	0.784601	-0.887643	0.0053398	down		0.419479	0.765235	-0.852047	0.000385699	down
ENSG00000169071	0.631735	0.248572	1.31141	0.0161636	up		0.631735	0.197876	1.62625	0.00693635	up
ENSG00000169245	0.862601	0.509532	0.748109	0.048795	up		0.862601	0.594111	0.530509	1.0112e-05	up
ENSG00000169432	0.212347	0.137652	0.590613	0.0239247	up		0.212347	0.119041	0.784978	0.00181323	up
ENSG00000169508	17.867	10.8292	0.721837	0.000809246	up		17.867	10.7744	0.729156	0.00213535	up
ENSG00000169607	0.540353	0.267593	0.987383	0.000555051	up		0.540353	0.246412	1.10189	1.06022e-05	up
ENSG00000169679	0.730047	0.382768	0.91394	0.000111117	up		0.730047	0.266373	1.421	2.74166e-11	up
ENSG00000169855	0.0767108	0.0375559	0.866587	8.36717e-05	up		0.0767108	0.034553	0.96069	1.03257e-05	up
ENSG00000170017	1.97591	1.35601	0.539828	0.00135481	up		1.97591	1.35025	0.545927	0.000809246	up
ENSG00000170293	0.881564	0.535284	0.709332	0.000606912	up		0.881564	0.48494	0.849084	7.06015e-05	up
ENSG00000170312	0.420528	0.221825	0.893072	0.0005936	up		0.420528	0.1864	1.13231	2.65787e-06	up
ENSG00000170456	0.253252	0.105074	1.19389	4.02554e-08	up		0.253252	0.156479	0.661103	0.000555051	up
ENSG00000170476	3.86456	0.488858	2.95733	3.48046e-15	up		3.86456	0.772236	2.30836	4.48601e-11	up
ENSG00000170558	0.416593	0.161231	1.31692	0.0182326	up		0.416593	0.192874	1.07228	0.0351123	up
ENSG00000171049	2.56593	1.70581	0.586202	0.00344204	up		2.56593	1.65073	0.633277	0.000177013	up
ENSG00000171224	0.531178	0.247194	1.07325	9.34744e-05	up		0.531178	0.271592	0.942496	0.000187931	up
ENSG00000171241	0.623361	0.334423	0.878845	3.79582e-05	up		0.623361	0.295636	1.05121	2.14174e-07	up
ENSG00000171444	0.59119	0.367753	0.67038	8.00164e-06	up		0.59119	0.40022	0.551424	0.00147347	up
ENSG00000171502	0.322642	0.210178	0.5953	0.0053398	up		0.322642	0.222692	0.515546	0.0159568	up
ENSG00000171617	12.4227	7.24081	0.777922	0.0210639	up		12.4227	18.887	-0.604023	0.00012269	down
ENSG00000171729	0.527789	0.231685	1.15391	0.000458891	up		0.527789	0.279583	0.893063	0.00136968	up
ENSG00000172005	1.55878	0.550233	1.48554	3.25761e-07	up		1.55878	0.907558	0.773773	0.000432525	up
ENSG00000172215	8.07553	2.35096	1.77597	6.0177e-06	up		8.07553	2.92888	1.46008	0.000247464	up
ENSG00000172789	0.574626	1.43343	-1.30392	9.2125e-09	down		0.574626	1.07515	-0.892313	0.000143771	down
ENSG00000172915	0.195524	0.12309	0.626902	0.000103122	up		0.195524	0.123929	0.617839	0.00181323	up
ENSG00000173068	3.22326	4.56493	-0.50076	1.56286e-05	down		3.22326	5.35282	-0.730004	1.07297e-07	down
ENSG00000173369	4.06201	0.167075	4.52331	1.00704e-10	up		4.06201	0.362122	3.4519	2.96201e-09	up
ENSG00000173372	3.31768	0.264861	3.59774	1.74954e-09	up		3.31768	0.379979	3.09305	2.02344e-06	up
ENSG00000174307	0.712703	0.481508	0.556189	0.0413423	up		0.712703	0.376888	0.901486	0.00905438	up
ENSG00000174371	0.536715	0.313366	0.757623	0.00196825	up		0.536715	0.277914	0.925152	1.43893e-05	up
ENSG00000174944	2.46674	0.943824	1.37665	2.08354e-08	up		2.46674	1.00973	1.28026	6.70927e-08	up
ENSG00000175063	1.00342	0.515737	0.946821	0.0325832	up		1.00342	0.426809	1.21416	0.0055391	up
ENSG00000175643	0.365852	0.211938	0.760009	0.0389863	up		0.365852	0.184945	0.947101	0.00021972	up
ENSG00000175899	0.135549	0.0717313	0.832544	0.00703102	up		0.135549	0.0604365	1.04711	0.000285457	up
ENSG00000176890	8.3265	4.23662	0.973127	0.00100549	up		8.3265	3.71991	1.1603	1.80302e-06	up
ENSG00000177191	3.23617	1.99384	0.695973	3.23946e-05	up		3.23617	1.6792	0.942394	1.30933e-07	up
ENSG00000177301	0.0541701	0.032366	0.598992	0.0254366	up		0.0541701	0.0281441	0.750442	0.00178208	up
ENSG00000177425	0.353004	0.212896	0.703615	2.48045e-05	up		0.353004	0.209917	0.723023	1.9448e-05	up
ENSG00000177455	0.597539	0.310594	0.922227	4.67981e-05	up		0.597539	0.417365	0.507507	0.00858425	up
ENSG00000177602	0.690662	0.407815	0.745854	0.00784961	up		0.690662	0.418411	0.709722	0.00282788	up
ENSG00000177989	5.60019	3.06622	0.866889	6.74705e-06	up		5.60019	3.78095	0.565489	0.000741211	up
ENSG00000178038	0.113322	0.0712173	0.602572	0.00127134	up		0.113322	0.0547186	0.930178	1.43112e-05	up
ENSG00000178562	8.16283	2.34295	1.79636	5.95748e-07	up		8.16283	3.58766	1.18378	0.000984045	up
ENSG00000178726	2.01341	1.09832	0.868408	0.000359897	up		2.01341	1.13813	0.817504	0.00619485	up
ENSG00000178999	1.18057	0.631213	0.892783	0.00196825	up		1.18057	0.511369	1.19128	5.84751e-06	up
ENSG00000179331	0.582769	0.37017	0.640824	0.00138291	up		0.582769	0.253196	1.17133	2.40468e-07	up
ENSG00000179750	2.03381	1.05952	0.934288	0.000663638	up		2.03381	0.948576	1.09229	1.439e-05	up
ENSG00000179841	4.44155	6.74468	-0.601582	1.439e-05	down		4.44155	8.44347	-0.925236	4.15913e-09	down
ENSG00000180447	1.22142	1.90049	-0.633613	0.000119695	down		1.22142	1.85545	-0.599193	2.10975e-05	down
ENSG00000180720	1.30535	0.907097	0.520298	0.000138757	up		1.30535	2.27636	-0.797607	1.87555e-08	down
ENSG00000182010	0.238906	0.111882	1.03012	6.65113e-06	up		0.238906	0.107926	1.07772	2.09289e-06	up
ENSG00000182240	0.109754	0.0607089	0.760107	5.39509e-05	up		0.109754	0.0735894	0.518679	0.00523868	up
ENSG00000182795	0.196067	0.134997	0.507084	0.0297458	up		0.196067	0.30164	-0.59677	0.00344204	down
ENSG00000183010	0.288566	0.123746	1.15856	0.00214868	up		0.288566	0.119436	1.20581	0.000317206	up
ENSG00000183023	1.96621	1.23829	0.662778	0.000413222	up		1.96621	1.21422	0.690872	0.000259452	up
ENSG00000183087	1.64371	0.686608	1.24729	2.60182e-07	up		1.64371	0.760319	1.10218	8.93388e-07	up
ENSG00000183160	0.393074	0.252369	0.619448	5.32773e-05	up		0.393074	0.659073	-0.731119	3.78652e-06	down
ENSG00000183762	0.231041	0.0506931	1.98968	8.96263e-08	up		0.231041	0.108214	1.02789	6.75401e-06	up
ENSG00000184349	0.819439	1.32494	-0.686562	0.00119326	down		0.819439	1.37487	-0.739543	8.87322e-05	down
ENSG00000184357	198.277	94.7315	1.06552	5.56818e-09	up		198.277	121.668	0.704529	0.000984045	up
ENSG00000184489	1.3544	0.534497	1.32527	2.07067e-12	up		1.3544	0.789643	0.770836	9.21444e-07	up
ENSG00000184557	32.8707	15.5228	1.08192	3.468e-06	up		32.8707	16.4948	0.99436	5.19187e-05	up
ENSG00000184613	1.3282	0.732229	0.850359	0.000422796	up		1.3282	0.765074	0.787889	0.00196825	up
ENSG00000184661	0.582501	0.32582	0.819132	0.0173309	up		0.582501	0.27353	1.06332	4.55875e-05	up
ENSG00000184985	0.265977	0.394845	-0.552818	0.00433792	down		0.265977	0.438476	-0.700481	5.46718e-05	down
ENSG00000184986	0.377503	0.172821	1.08378	1.2405e-05	up		0.377503	0.256671	0.539144	0.0229699	up
ENSG00000185101	0.903622	0.534859	0.745715	0.00011391	up		0.903622	0.546473	0.715287	0.000168646	up
ENSG00000185291	1.08855	0.574872	0.909409	0.000413222	up		1.08855	0.57573	0.907292	5.05706e-05	up
ENSG00000185338	11.9253	5.96069	0.999266	2.15772e-08	up		11.9253	6.34602	0.909041	1.81934e-07	up
ENSG00000186185	0.548884	0.276003	0.96652	0.0451017	up		0.548884	0.175029	1.5948	2.03221e-06	up
ENSG00000186603	0.399769	0.18536	1.06867	3.62371e-06	up		0.399769	0.277041	0.513551	0.0484509	up
ENSG00000187017	0.275469	0.104037	1.32383	3.99996e-05	up		0.275469	0.165925	0.698372	0.0348713	up
ENSG00000187135	0.826179	2.62084	-1.65364	4.20622e-05	down		0.826179	2.16233	-1.37736	0.00239817	down
ENSG00000187260	0.481028	0.213542	1.13526	3.11286e-05	up		0.481028	0.278162	0.768927	0.00318283	up
ENSG00000187608	53.7528	33.9791	0.661537	0.000963025	up		53.7528	36.6014	0.554313	0.00425598	up
ENSG00000188282	0.219538	0.136465	0.648184	0.00441379	up		0.219538	0.120522	0.814444	0.000193832	up
ENSG00000188290	1.32325	0.655737	1.00192	0.00665993	up		1.32325	0.532343	1.29767	0.00182458	up
ENSG00000188389	3.01963	0.925269	1.69569	1.80292e-06	up		3.01963	1.55477	0.953194	0.0123898	up
ENSG00000188610	0.203881	0.138237	0.52891	0.00213535	up		0.203881	0.134522	0.565519	0.0011435	up
ENSG00000188820	8.88369	3.29297	1.42902	1.65102e-05	up		8.88369	3.59849	1.30139	2.3611e-06	up
ENSG00000188886	0.925263	0.43019	1.08725	1.25288e-06	up		0.925263	1.575	-0.761036	5.32795e-05	down
ENSG00000196747	105.714	56.1261	0.913305	4.16604e-08	up		105.714	69.9781	0.595123	0.00124502	up
ENSG00000196876	0.133738	0.217631	-0.663253	0.00160164	down		0.133738	0.209463	-0.610534	5.0591e-05	down
ENSG00000197635	8.75649	3.41217	1.35709	7.56053e-06	up		8.75649	3.92129	1.157	0.000119695	up
ENSG00000197653	0.316252	0.538479	-0.749449	0.0275404	down		0.316252	0.460934	-0.529538	0.0431874	down
ENSG00000197702	0.0543797	0.0180042	1.20096	0.000178604	up		0.0543797	0.0196058	1.12073	0.000433735	up
ENSG00000197705	0.301166	0.035008	2.78943	1.57693e-10	up		0.301166	0.0680736	1.99478	4.59606e-08	up
ENSG00000197837	8.98096	5.73222	0.646866	7.62542e-05	up		8.98096	6.17071	0.540702	0.00135481	up
ENSG00000198019	1.11215	0.420712	1.38147	2.3215e-07	up		1.11215	0.593585	0.894632	5.50675e-07	up
ENSG00000198178	0.638402	0.438825	0.530736	0.018461	up		0.638402	0.352061	0.840653	0.000275162	up
ENSG00000198353	2.70144	4.00151	-0.565083	3.5712e-06	down		2.70144	3.92794	-0.53838	9.21463e-06	down
ENSG00000198574	52.6926	78.6799	-0.578305	2.65929e-06	down		52.6926	82.7811	-0.651602	6.06156e-08	down
ENSG00000198719	1.97725	1.38622	0.509243	0.0151786	up		1.97725	1.26899	0.635765	0.00163525	up
ENSG00000198756	3.52654	5.49623	-0.638725	7.18799e-07	down		3.52654	5.91464	-0.744388	8.2118e-08	down
ENSG00000198794	0.167196	0.0988652	0.702802	0.0042154	up		0.167196	0.113919	0.515945	0.00843247	up
ENSG00000198796	0.120392	0.29971	-1.24806	0.000747632	down		0.120392	0.300423	-1.25138	0.000191514	down
ENSG00000203710	3.07457	1.98795	0.626547	0.000204516	up		3.07457	2.05112	0.581642	0.000351662	up
ENSG00000203760	2.28903	1.41977	0.685242	0.000241667	up		2.28903	1.15518	0.980476	1.85812e-06	up
ENSG00000203797	0.5255	0.33612	0.629613	0.0085818	up		0.5255	0.361322	0.528214	0.0264622	up
ENSG00000203811	8.83024	3.42248	1.36483	2.65929e-06	up		8.83024	3.84712	1.19656	0.000271982	up
ENSG00000203818	1.82157	1.23104	0.561529	0.00386651	up		1.82157	1.25803	0.530492	0.00608162	up
ENSG00000203852	8.80424	3.31821	1.40509	1.85812e-06	up		8.80424	3.73237	1.23588	0.000168646	up
ENSG00000204103	18.9636	13.0704	0.536585	0.00666701	up		18.9636	12.1836	0.637867	0.0167699	up
ENSG00000204186	0.820434	0.371221	1.12324	1.08761e-09	up		0.820434	0.560599	0.541388	0.0097176	up
ENSG00000204219	1.04238	0.625198	0.728376	0.00394171	up		1.04238	0.642087	0.690517	0.00337557	up
ENSG00000204472	86.9236	61.3237	0.503235	0.00324612	up		86.9236	55.304	0.652269	0.00144294	up
ENSG00000214279	1.09762	0.352471	1.61152	1.01079e-06	up		1.09762	0.331439	1.69776	1.74949e-06	up
ENSG00000214944	0.593126	0.984139	-0.720988	9.21444e-07	down		0.593126	0.862331	-0.532416	0.000385699	down
ENSG00000215788	3.20561	2.06901	0.629198	0.00784961	up		3.20561	2.0725	0.62678	0.00858487	up
ENSG00000225556	0.500415	0.31905	0.633365	0.00937534	up		0.500415	0.282932	0.801107	0.00175644	up
ENSG00000227507	30.3326	13.6343	1.15305	3.82499e-07	up		30.3326	12.8371	1.2399	4.46143e-08	up
ENSG00000229676	0.0651854	0.119881	-0.78867	0.00242079	down		0.0651854	0.118504	-0.77329	0.00129319	down
ENSG00000237649	2.30882	1.33198	0.789024	0.0389863	up		2.30882	1.01665	1.17545	6.54492e-07	up
ENSG00000239264	21.9467	10.3755	1.08009	7.55029e-13	up		21.9467	12.4142	0.821511	3.163e-08	up
ENSG00000239839	18.5222	11.6407	0.669613	0.0372906	up		18.5222	11.2414	0.719925	0.0288445	up
ENSG00000239961	2.3317	1.388	0.744192	0.0030007	up		2.3317	1.33701	0.797789	0.000241667	up
ENSG00000240403	43.7234	63.6857	-0.542459	0.00678999	down		43.7234	74.3495	-0.76578	3.69718e-05	down
ENSG00000240505	0.22553	0.0820271	1.35578	4.49686e-06	up		0.22553	0.142453	0.627542	0.0113581	up
ENSG00000243207	8.45255	5.28804	0.675635	0.00337121	up		8.45255	5.92434	0.512005	0.00778139	up
ENSG00000243414	2.09665	0.965966	1.11005	3.8459e-05	up		2.09665	1.39011	0.589412	0.0159568	up
ENSG00000251493	0.482684	0.895668	-0.87832	0.000172782	down		0.482684	0.797769	-0.713282	5.19187e-05	down
ENSG00000253305	0.818711	1.71304	-1.05601	1.10845e-06	down		0.818711	1.8532	-1.16884	2.95147e-08	down
ENSG00000253731	0.163463	0.26005	-0.6386	0.00386651	down		0.163463	0.255354	-0.613291	0.0030007	down
ENSG00000253846	1.00386	1.74283	-0.789821	9.8097e-05	down		1.00386	1.63051	-0.694276	0.000484734	down
ENSG00000254709	41.4767	3.13918	3.7196	7.89316e-15	up		41.4767	7.15726	2.53316	3.85759e-10	up
ENSG00000256436	0.552395	0.345903	0.6601	0.00312094	up		0.552395	0.369883	0.566027	0.010239	up
ENSG00000256660	0.146934	0.0783633	0.828641	0.00771122	up		0.146934	0.056781	1.23265	0.000138964	up
ENSG00000257390	0.785339	1.23348	-0.644744	0.0214044	down		0.785339	1.24052	-0.652886	0.028405	down
ENSG00000261934	0.171118	0.257189	-0.560931	0.0087391	down		0.171118	0.27753	-0.666786	0.00324612	down
ENSG00000262209	0.218076	0.383165	-0.785618	0.000160652	down		0.218076	0.347833	-0.649769	0.000432578	down
ENSG00000262655	1.14206	0.308784	1.85357	8.0148e-07	up		1.14206	0.378136	1.56958	3.11168e-05	up
ENSG00000265817	0.427363	0.179603	1.20585	0.000283967	up		0.427363	0.227565	0.880511	0.0213875	up
ENSG00000270276	8.08973	4.43344	0.866196	0.000230452	up		8.08973	4.97553	0.700126	0.00141299	up
ENSG00000272410	2.56413	4.69977	-0.871571	4.00062e-05	down		2.56413	4.07061	-0.664697	0.0335901	down
ENSG00000273983	8.70124	3.09779	1.48699	1.21516e-06	up		8.70124	3.62686	1.26019	0.000219728	up
ENSG00000274070	9.51257	13.7424	-0.530263	1.21839e-09	down		9.51257	15.6379	-0.716545	5.64121e-15	down
ENSG00000274267	102.35	42.0273	1.28391	1.12112e-05	up		102.35	47.6226	1.10364	0.00100549	up
ENSG00000275832	0.114791	0.0626757	0.77997	3.36765e-06	up		0.114791	0.0593971	0.846567	5.76629e-07	up
ENSG00000276023	2.0272	3.1879	-0.650538	8.25748e-14	down		2.0272	3.1775	-0.64584	2.05225e-11	down
ENSG00000276368	166.433	75.8091	1.1344	4.64126e-09	up		166.433	89.2325	0.899229	3.41568e-05	up
ENSG00000276547	0.908761	1.53536	-0.750179	0.00044257	down		0.908761	1.66049	-0.862513	9.33037e-05	down
ENSG00000276644	0.304097	0.186326	0.677959	8.87189e-05	up		0.304097	0.180849	0.71878	2.41422e-05	up
ENSG00000276903	113.279	63.0134	0.846048	1.07493e-06	up		113.279	71.2897	0.668041	0.000607089	up
ENSG00000278272	70.4088	30.37	1.21284	8.93388e-07	up		70.4088	35.0953	1.00427	0.000413222	up
ENSG00000278463	64.858	33.0988	0.970294	2.51902e-07	up		64.858	44.8028	0.533596	0.0214044	up
ENSG00000283361	0.691236	1.33419	-0.93877	0.00292754	down		0.691236	0.994876	-0.519046	0.02874	down
