# Supplementary material for: Transcriptomic and proteomic signatures of host NK cells delineate distinct immune states across tuberculosis infection statuses
Source: Front Immunol. 2025 Jun 16;16:1607770. doi: 10.3389/fimmu.2025.1607770 (PMC12206628; doi:10.3389/fimmu.2025.1607770)
Supplement: Supplementary file 6 [file Table4.xlsx]

## Sheet: ATB_HC
gene.name	HCaverage	ATBaverage	LTBIaverage	ATB/HC ratio	log2FC	ATB/HC pvalue	regulate
DENND3	0.000126632	5.5316e-05	4.84546e-05	0.436824	-1.19487	0.0210512	down
TRAPPC13	1.09815e-05	1.83816e-05	2.40607e-05	1.67387	0.743185	0.0120772	up
RCCD1	1.90544e-06	1.20964e-06	1.65889e-06	0.634835	-0.655546	0.0263284	down
SMCHD1	4.17018e-05	6.01051e-05	4.09318e-05	1.44131	0.527376	0.0170801499470157	up
ZNF727	9.36086e-05	0.000161281	0.000222395	1.72293	0.784867	0.0372349	up
SMIM1	4.6248e-05	1.73772e-05	0.000131805	0.375738	-1.4122	0.0357959	down
IGLL5	0.000177398	0.000487014	0.000321155	2.74532	1.45698	0.0137544	up
NACA	2.5029e-05	6.20064e-05	9.91134e-05	2.47738	1.30882	0.0095636	up
SUPT5H	7.03662e-05	8.58414e-05	6.69243e-05	1.21992	0.286791	0.0221772	up
TAF4	4.69642e-06	1.42263e-06	1.23165e-06	0.302919	-1.723	0.00988971	down
EIF3F	0.00107065	0.000247772	0.000808088	0.231422	-2.1114	0.0297261	down
MANBA	2.07276e-05	9.55426e-06	1.70768e-05	0.460943	-1.11734	0.00942876	down
EXOC5	5.64458e-06	1.48889e-05	1.81117e-05	2.63773	1.3993	0.0101407	up
PSMD14	6.72628e-05	3.59275e-05	3.76038e-05	0.534136	-0.904721	0.0179612	down
BIN1	2.38287e-05	4.01218e-05	4.98559e-05	1.68376	0.751685	0.037426	up
ARID1A	2.10444e-05	3.80382e-05	1.66739e-05	1.80752	0.854011	0.0243681	up
COPE	1.92148e-05	4.01871e-05	3.57111e-05	2.09147	1.06452	0.00159246	up
TOR1B	1.76639e-05	1.18348e-05	1.85471e-05	0.669999	-0.577769	0.0181182	down
ADAM10	8.58016e-05	2.5661e-05	4.23974e-05	0.299074	-1.74143	0.0308534	down
APAF1	3.24607e-05	4.56651e-05	4.21277e-05	1.40678	0.492398	0.0470236	up
ACOT8	4.60084e-06	1.51155e-06	5.99677e-06	0.328537	-1.60587	0.00296226	down
ARPC3	0.00107987	0.000784749	0.00102289	0.726705	-0.460559	0.0164429	down
ACOX3	5.59891e-06	1.28701e-05	1.62171e-05	2.29867	1.2008	0.00259379	up
STX7	3.106e-05	0.000145022	8.09927e-05	4.66911	2.22315	0.0386345	up
SLC16A3	1.24593e-05	5.40205e-05	1.74027e-05	4.33575	2.11628	0.0489604	up
DDX3Y	0.000100746	6.15404e-05	7.1849e-05	0.610849	-0.711113	0.0420149	down
DYNC1LI2	3.85801e-05	2.54249e-05	3.50847e-05	0.659016	-0.601615	0.0165873	down
EEF1E1	2.1969e-05	1.35309e-05	2.06217e-05	0.61591	-0.699207	0.0350083	down
SYNJ1	1.99123e-05	2.78125e-05	1.87255e-05	1.39675	0.482073	0.0444681	up
AKR7A2	0.000153985	0.000110575	0.000152	0.718087	-0.47777	0.0266714	down
WIPF1	2.66889e-05	7.9234e-05	0.000122227	2.96879	1.56988	0.0212405	up
RNF13	1.01309e-05	2.22045e-05	3.85219e-05	2.19175	1.13208	0.00313526	up
PSTPIP1	8.82048e-05	3.7848e-05	6.83549e-05	0.429092	-1.22064	0.0174844	down
NDUFB3	0.000334909	0.000122504	0.000232066	0.365783	-1.45094	0.0270695	down
IDH3B	0.000123213	6.37197e-05	4.8046e-05	0.51715	-0.951344	0.0491989	down
NRDC	3.09148e-05	5.1007e-05	3.95109e-05	1.64992	0.722395	0.00025653	up
NDUFS5	1.61128e-05	5.42414e-06	9.23971e-06	0.336635	-1.57074	0.00122289	down
DOK2	8.62285e-05	6.13414e-05	8.27551e-05	0.711382	-0.491305	0.0341884	down
TOM1	4.94965e-05	7.25317e-05	3.92806e-05	1.46539	0.551285	0.0320244	up
DNAJA2	8.44162e-05	0.000147293	8.2612e-05	1.74484	0.803098	0.00873957	up
CNOT3	5.40161e-06	8.63442e-06	1.16935e-05	1.59849	0.676711	0.0123968	up
NDUFS7	2.18085e-05	3.26245e-05	3.55817e-05	1.49596	0.581067	0.0116471	up
NIPSNAP2	1.70792e-05	9.74851e-06	1.07868e-05	0.570783	-0.808985	0.0193678	down
SH3BGRL	6.32273e-05	0.000190349	0.000220587	3.01055	1.59003	0.0494657	up
MTX2	1.74287e-05	8.02873e-05	2.70744e-05	4.60661	2.20371	0.0153793	up
PSIP1	2.0162e-05	4.11651e-05	3.53167e-05	2.04171	1.02978	0.00601516	up
GPC4	2.13521e-06	1.0314e-05	5.20443e-06	4.83044	2.27215	0.00412627	up
ECI2	2.4583e-05	8.1784e-05	4.64347e-05	3.32686	1.73416	0.0169665	up
BANF1	1.64192e-05	6.56686e-05	4.41845e-05	3.99949	1.99982	0.00218024	up
RNASEH2A	3.53201e-05	8.87654e-05	4.43328e-05	2.51317	1.32951	0.000748122	up
EIF3J	2.41171e-05	5.53816e-05	0.00010159	2.29636	1.19935	0.00101325	up
CBR3	9.16035e-06	1.38834e-05	1.18722e-05	1.5156	0.599887	0.0450108	up
AP1G2	3.5978e-05	1.28723e-05	1.37823e-05	0.357783	-1.48284	0.0182891	down
ZMPSTE24	7.37184e-05	2.69829e-05	0.000110614	0.366026	-1.44998	0.00302755	down
CCNK	3.04397e-05	1.49081e-05	1.82788e-05	0.48976	-1.02985	0.0340504	down
ARL6IP5	0.000244532	9.94698e-05	0.000134906	0.406775	-1.2977	0.0218753	down
ATP5PD	0.000131983	0.000363313	0.000300263	2.75273	1.46086	0.000840063	up
SASH3	1.81527e-05	6.05735e-05	8.5385e-05	3.33688	1.7385	0.00638981	up
ACTL6B	1.63629e-06	4.4244e-06	1.89679e-06	2.70392	1.43505	0.0196773	up
SEC31A	6.31172e-05	3.8797e-05	4.05966e-05	0.614681	-0.70209	0.0161567	down
AGFG2	1.79775e-05	2.64407e-05	1.98094e-05	1.47077	0.55657	0.0362877	up
ELP1	1.33446e-05	2.71295e-05	1.46847e-05	2.033	1.02361	0.0401154	up
PAPSS2	0.000725703	0.00316259	0.00723019	4.35798	2.12366	0.00107737	up
LYPLA2	0.000161502	0.000113459	0.000124562	0.702527	-0.509375	0.0309351	down
IPO7	3.55401e-05	5.23264e-05	5.50732e-05	1.47232	0.558092	0.0189121	up
TNFAIP8	0.000167466	6.30547e-05	0.000110801	0.376521	-1.4092	0.000855132	down
SFT2D2	9.14047e-06	1.88337e-05	1.20351e-05	2.06048	1.04298	0.0268858	up
ASMTL	4.32531e-05	2.48649e-05	4.02161e-05	0.574869	-0.798694	0.0156135	down
PPP1R3D	1.33424e-05	2.29733e-05	1.6419e-05	1.72183	0.783939	0.0366089	up
LSM8	2.56276e-05	4.73091e-05	4.7815e-05	1.84602	0.884417	0.0308613	up
WIZ	4.29857e-05	7.06782e-05	5.32733e-05	1.64423	0.717409	0.0430514	up
TMEM50A	4.91019e-06	2.07587e-06	6.06878e-06	0.422767	-1.24206	0.0421591	down
CRYZL1	4.39333e-05	7.01539e-05	4.25683e-05	1.59683	0.675207	0.0251714	up
MT-CO3	0.000104953	6.73184e-05	6.71842e-05	0.641415	-0.640671	0.0294778	down
SOD1	8.74864e-05	0.000366131	0.000285132	4.185	2.06523	0.0427474	up
PGK1	0.00279677	0.00200655	0.00331341	0.717451	-0.479047	0.0244905	down
F2	1.36986e-05	5.27351e-05	1.83259e-05	3.84967	1.94473	0.000852715	up
C1R	3.76435e-05	0.000221214	0.000124057	5.87655	2.55497	0.00624874	up
HP	8.35981e-05	0.000184481	0.000204535	2.20676	1.14193	0.0244599	up
C5	0.00053707	0.000747622	0.000705259	1.39204	0.477199	0.0180933	up
IGHV3-7	9.44089e-06	2.12228e-05	1.14502e-05	2.24796	1.16862	0.0303305	up
IGHA2	0.000187331	0.000364558	0.000153158	1.94606	0.960558	0.0402161	up
FGG	0.000809078	0.001346	0.00146625	1.66362	0.734325	0.0420416	up
C9	3.60883e-05	0.000655055	8.1903e-05	18.1514	4.18201	0.00266882	up
PPBP	0.000408437	0.00143161	0.00273036	3.5051	1.80946	0.0211225	up
FTL	0.000367687	0.000759987	0.000429496	2.06694	1.0475	0.0107554	up
FTH1	2.48856e-05	5.58624e-05	5.34612e-05	2.24477	1.16657	0.00821094	up
MT-ATP8	1.3534e-05	9.17273e-06	9.10336e-05	0.677757	-0.561161	0.0335841	down
C4BPA	3.02173e-05	5.77071e-05	4.33921e-05	1.90974	0.933373	0.0112707	up
VTN	6.9117e-05	0.000179489	0.000115131	2.59689	1.37678	0.0177619	up
ALDOA	0.00242348	0.00161366	0.00256951	0.665844	-0.586743	0.0103253	down
CSTB	5.87849e-05	0.000188272	0.000219495	3.20273	1.6793	0.0063918	up
APOB	5.6073e-06	8.58389e-06	6.60824e-06	1.53084	0.614327	0.0136024	up
CD3D	9.45611e-06	1.49361e-05	1.26721e-05	1.57952	0.659484	0.00288712	up
GAPDH	0.00272667	0.0020977	0.00188795	0.769325	-0.378335	0.0416549	down
CYBB	1.88329e-05	3.02298e-05	5.30871e-05	1.60516	0.682718	0.0369282	up
ARG1	0.000662145	0.000339355	0.00053637	0.512509	-0.964351	0.0417207	down
APOD	4.98954e-05	7.90438e-05	6.62667e-05	1.58419	0.663745	0.0320762	up
SERPING1	3.15702e-06	1.31527e-05	9.49975e-06	4.16619	2.05873	0.000411002	up
ISG15	8.09438e-05	0.000175188	0.000135364	2.16432	1.11392	0.00105978	up
HMGN2	5.63552e-05	2.50158e-05	6.97684e-05	0.443894	-1.17171	0.0180336	down
LCK	9.0089e-05	6.4412e-05	8.52699e-05	0.714982	-0.48402	0.0142784	down
CD2	1.51743e-05	7.24874e-06	2.23774e-05	0.477697	-1.06583	0.0486639	down
NPM1	0.000185179	0.000432858	0.000421663	2.33752	1.22498	0.00132018	up
P4HB	5.19704e-05	0.000124951	0.000120039	2.40427	1.2656	0.00102993	up
PSAP	5.78274e-05	0.000140884	0.000178826	2.43628	1.28468	0.0100821	up
HEXB	6.11959e-05	9.78172e-05	0.000110642	1.59843	0.676653	0.0424198	up
HSP90AA1	0.000510327	0.000753972	0.000685417	1.47743	0.563091	0.00112148	up
GUSB	0.00012215	0.000170149	0.000193921	1.39296	0.47815	0.0376071	up
HSP90AB1	0.00152621	0.00215471	0.00192441	1.41181	0.497545	0.00660109	up
ELANE	2.8409e-05	5.64693e-05	8.12941e-05	1.98772	0.991118	0.0443534	up
PDHA1	0.00021811	0.000132315	0.000126522	0.606644	-0.721077	0.0338105	down
HCK	3.74427e-05	1.81856e-05	2.75865e-05	0.48569	-1.04189	0.0204309	down
VIM	0.000739479	0.00179357	0.00144512	2.42545	1.27825	0.0055052	up
GNAI3	2.4694e-05	4.01039e-05	2.97554e-05	1.62403	0.699581	0.0332221	up
SRP19	2.19177e-05	1.28127e-05	3.36367e-05	0.584585	-0.774515	0.0427171	down
LGALS1	0.000215079	0.000709548	0.000820842	3.299	1.72203	0.0477919	up
SPARC	2.86503e-05	0.00010606	0.000126988	3.70189	1.88826	0.0054325	up
TRGC1	3.61643e-06	1.44116e-05	2.78526e-05	3.98505	1.9946	0.0137596	up
CALM1	0.000109567	0.000433208	0.000413377	3.95381	1.98324	0.011004	up
GZMB	8.05308e-05	3.43416e-05	5.65323e-05	0.42644	-1.22958	0.0341488	down
TXN	0.000123571	0.000312398	0.000298162	2.5281	1.33805	0.0404386	up
COX5B	0.000151752	0.000408188	0.000583159	2.68984	1.42752	0.0343555	up
CLU	6.62844e-05	0.000222668	0.000137944	3.35928	1.74815	0.0420219	up
HSPA5	0.00015813	0.000283765	0.000317938	1.7945	0.843586	0.00578402	up
PYGB	9.13501e-05	5.55217e-05	8.71271e-05	0.60779	-0.718356	0.0203553	down
TOP1	1.85203e-05	1.2043e-05	1.30855e-05	0.65026	-0.620912	0.0180364	down
MS4A1	4.93165e-05	0.000120811	9.49507e-05	2.4497	1.29261	0.00730751	up
HARS	5.33265e-05	3.11924e-05	6.77286e-05	0.584932	-0.773659	0.0341667	down
PIP	0.000851313	0.001489	0.00120463	1.74907	0.806586	0.000164833	up
IFITM1	0.00016406	9.78852e-05	0.000140478	0.596645	-0.745056	0.0386402	down
RNH1	0.000268028	0.000419279	0.00031934	1.56431	0.645525	0.0354773	up
CCL5	3.56938e-05	8.7055e-05	8.47731e-05	2.43894	1.28625	0.00756209	up
NCAM1	2.81775e-05	4.67238e-05	3.43726e-05	1.65819	0.729613	0.0189007	up
TPT1	5.36064e-05	7.59983e-05	7.75677e-05	1.41771	0.503563	0.036395	up
MIF	0.00112484	0.000661194	0.000878792	0.587811	-0.766576	0.00926556	down
COX7A2	4.37021e-05	8.76866e-05	8.06432e-05	2.00646	1.00465	0.0182294	up
HSP90B1	0.000357062	0.000562375	0.000466385	1.575	0.655356	0.0159375	up
MYL6B	0.000811157	0.00221848	0.00324844	2.73495	1.45152	0.00958373	up
UQCRB	3.45013e-05	6.63779e-05	4.2461e-05	1.92393	0.944053	0.0386508	up
ATP6V1B1	0.000796379	0.00137583	0.00120233	1.72761	0.788776	0.0219821	up
UCHL3	3.71874e-05	5.74239e-05	3.81706e-05	1.54418	0.626836	0.00538246	up
RPA2	0.000152345	9.84772e-05	0.000171192	0.646411	-0.629477	0.0207883	down
NQO2	0.000235398	0.000131996	5.39497e-05	0.560737	-0.834603	0.0365598	down
ACADS	7.15619e-05	3.61111e-05	4.81557e-05	0.504613	-0.986749	0.00136718	down
PLCG2	8.47824e-05	5.02207e-05	6.85312e-05	0.592348	-0.755483	0.0399907	down
TMEM11	1.82179e-05	1.16896e-05	1.2782e-05	0.641655	-0.64013	0.0285103	down
GOT1	9.49084e-05	6.02746e-05	8.92184e-05	0.635082	-0.654985	0.016009	down
LBP	0.000303794	0.00315076	0.000307207	10.3714	3.37454	0.0183416	up
RCC1	0.00010412	2.63996e-05	4.16715e-05	0.253551	-1.97965	4.75949e-05	down
MYL12A	0.000293716	0.000763978	0.00106479	2.60108	1.37911	0.00641262	up
NCL	0.000107805	0.000158417	0.000149628	1.46947	0.555299	0.0338027	up
ITIH2	3.7429e-05	0.000275191	8.64221e-05	7.35235	2.87821	0.00053618	up
ITIH1	6.47348e-05	0.000147901	6.39794e-05	2.28473	1.19202	0.0454281	up
ANXA7	0.000151164	5.52666e-05	9.94367e-05	0.365607	-1.45163	0.00125787	down
RAB4A	0.000105696	0.000998495	1.52374e-05	9.44685	3.23983	7.69152e-10	up
PSMB1	0.000362121	7.16715e-05	0.000118198	0.197921	-2.337	0.000455047	down
CD9	0.000442496	0.000223321	0.000430048	0.504686	-0.986543	0.0414684	down
CES1	1.79092e-05	2.67049e-05	1.0401e-05	1.49112	0.576399	0.019727	up
TCEA1	3.8742e-05	6.5926e-05	6.12115e-05	1.70167	0.766951	0.0120577	up
EEF1B2	7.72602e-05	0.000140021	0.000134344	1.81233	0.857846	0.0166074	up
PSMA4	0.000104729	0.000217876	0.000259586	2.08037	1.05684	0.0331383	up
U2AF2	5.55583e-05	0.000115369	0.000122571	2.07654	1.05418	0.0108836	up
IVD	7.30508e-05	4.26762e-05	3.62751e-05	0.5842	-0.775467	0.0256019	down
EEF1G	0.000132193	0.000191405	0.000242703	1.44792	0.533985	0.00729703	up
FKBP2	0.000111959	0.000159205	0.000174251	1.42199	0.507915	0.0197608	up
PON1	2.25161e-05	7.78835e-05	4.76617e-05	3.45901	1.79036	0.00188243	up
YWHAQ	0.00014055	0.000241001	0.000342028	1.7147	0.777958	0.0385318	up
MAPK3	3.27473e-05	2.06377e-05	2.17183e-05	0.630209	-0.666097	0.0210818	down
MARK3	2.59331e-05	5.47423e-05	2.86083e-05	2.1109	1.07786	8.34559e-05	up
CALR	0.000254406	0.00054683	0.000515189	2.14944	1.10396	2.86387e-05	up
MAPK1	0.000111205	8.02127e-05	0.000103817	0.721302	-0.471325	0.0391252	down
GCA	0.000338873	0.000176832	0.000246903	0.521824	-0.938366	0.0434791	down
GTF2E1	3.43618e-05	9.67824e-06	2.92128e-05	0.281657	-1.82799	0.000112047	down
EEF1D	0.000184469	0.000306869	0.000259022	1.66353	0.734249	0.0193908	up
PRDX5	0.000198804	8.91706e-05	0.000187731	0.448535	-1.15671	0.0218922	down
PRDX3	5.64122e-05	9.60738e-05	9.45091e-05	1.70307	0.768137	0.00796017	up
ATP5F1D	3.07675e-05	7.35465e-05	0.000156289	2.39039	1.25725	0.0351677	up
CD6	5.17278e-05	0.000115788	0.000127816	2.23841	1.16247	0.0167773	up
HMOX2	0.000117687	6.05742e-05	8.8865e-05	0.514705	-0.958182	0.000971894	down
SERPINB1	0.000632175	0.000404099	0.00102887	0.639219	-0.645617	0.00524375	down
TIA1	7.54749e-06	1.094e-05	6.49439e-06	1.44949	0.535544	0.0274712	up
AKT2	6.32481e-05	4.13673e-05	5.68168e-05	0.654048	-0.612531	0.0397549	down
HNRNPH1	5.80626e-05	9.78854e-05	8.86334e-05	1.68586	0.753484	0.0136497	up
STIP1	2.71605e-05	7.68495e-05	8.68272e-05	2.82946	1.50053	0.00384832	up
S100A11	5.44849e-05	0.000101188	0.000101452	1.85718	0.89311	0.0235208	up
GBP2	8.12021e-05	5.07142e-05	6.92903e-05	0.624544	-0.679126	0.010592	down
SHMT2	2.88922e-05	1.53844e-05	2.76856e-05	0.532477	-0.909209	0.0172717	down
SERPINB6	0.000305876	0.00014573	0.000404061	0.476435	-1.06965	0.00255501	down
KRT9	0.000683271	0.000300824	0.000640278	0.440271	-1.18354	0.0207938	down
FUS	4.12325e-05	1.38486e-05	3.7309e-05	0.335866	-1.57404	0.00138178	down
MAP2K2	0.000102885	4.61238e-05	8.67301e-05	0.448302	-1.15746	0.00812303	down
ATP5F1C	0.00010801	7.02649e-05	7.14387e-05	0.65054	-0.62029	0.0271846	down
ANP32A	0.000211313	0.000317877	0.000280397	1.5043	0.589088	0.00670988	up
ARL1	0.000388003	1.72808e-05	0.000177738	0.0445378	-4.48883	0.0340169	down
MDH2	0.00142077	0.000862412	0.00112546	0.607002	-0.720226	0.0100931	down
CSK	0.000401917	0.000251182	0.000289047	0.624959	-0.678167	0.0342228	down
TMPO	7.08793e-05	0.000434622	0.00043421	6.13186	2.61633	0.00598551	up
EPS15	2.42335e-05	3.51212e-05	4.24818e-05	1.44928	0.535341	0.0495338	up
WAS	9.23583e-05	5.05658e-05	0.000118326	0.547496	-0.86908	0.0268068	down
MTHFR	3.98199e-05	9.67842e-05	4.43077e-05	2.43055	1.28128	0.0174629	up
GRK6	2.90489e-05	3.79891e-05	5.28345e-05	1.30776	0.387103	0.0460922	up
RANBP1	6.00076e-05	0.000130533	0.000222234	2.17528	1.1212	0.048605	up
KIR3DL1	0.000129528	4.15288e-05	5.8588e-05	0.320616	-1.64108	0.017594	down
CRKL	5.28439e-05	0.000100689	9.28078e-05	1.90541	0.930098	0.039681	up
RPS10	2.68306e-05	5.19582e-05	5.33142e-05	1.93653	0.953474	0.0412265	up
UQCRFS1	7.9224e-05	4.40177e-05	4.67873e-05	0.55561	-0.847854	0.0137306	down
PIP4K2A	0.00038881	0.000515405	0.000568947	1.32559	0.406639	0.0436916	up
PXN	0.000127568	7.33053e-05	9.18306e-05	0.574638	-0.799275	0.0358881	down
NASP	2.41192e-05	8.8284e-05	7.71149e-05	3.66033	1.87197	0.0187718	up
SRP9	5.71128e-05	9.04635e-05	9.66638e-05	1.58394	0.663521	0.0199379	up
ACADVL	9.91785e-05	5.46787e-05	6.67333e-05	0.551317	-0.859047	0.0116507	down
HINT1	4.62987e-05	9.07756e-05	0.000111276	1.96065	0.971333	0.00539357	up
ST13	3.70092e-05	0.00012339	0.000184852	3.33402	1.73726	0.000395881	up
DNM2	0.000114123	6.83851e-05	7.60957e-05	0.59922	-0.738842	0.0199612	down
SMARCA4	7.84582e-07	4.93674e-07	6.84961e-07	0.629219	-0.668366	0.00441839	down
GALK1	3.63087e-05	2.72214e-05	2.3697e-05	0.749721	-0.415575	0.0283828	down
MECP2	0.000170857	0.000103899	0.000161503	0.608105	-0.717609	0.0474601	down
ALDH5A1	0.000235462	0.00108715	0.000647556	4.61709	2.20698	0.0478184	up
NCBP2	0.000128224	0.000206938	0.000170739	1.61388	0.690533	0.0456579	up
MAP2K6	8.45991e-05	2.35307e-05	3.97254e-05	0.278144	-1.8461	0.0184989	down
ARHGDIA	0.000155281	0.000241539	0.000384569	1.55549	0.63737	0.0302736	up
AGFG1	0.000319291	0.000133424	0.000242905	0.417874	-1.25886	0.0172092	down
HNRNPF	5.77395e-05	0.000111219	0.000110022	1.92623	0.94578	0.0107736	up
METAP1	0.000157712	5.27726e-05	0.000133526	0.334614	-1.57943	0.0109963	down
RABGGTB	2.7221e-05	0.000150566	3.3267e-05	5.53124	2.4676	0.0182084	up
IST1	6.38314e-05	2.46165e-05	5.1876e-05	0.38565	-1.37464	0.00671356	down
SUB1	0.00030811	0.000530333	0.000556821	1.72125	0.783454	0.0416625	up
PRKAG1	3.37664e-05	1.33954e-05	3.83946e-05	0.396708	-1.33385	0.0309469	down
ATP1B3	0.00164317	0.000182668	0.000659943	0.111168	-3.16919	0.000821819	down
GALC	5.60429e-05	0.000121104	0.000132627	2.16092	1.11165	0.00967691	up
VCP	0.000596917	0.000795288	0.000729405	1.33233	0.413948	0.044988	up
MLLT6	6.7829e-05	3.93661e-05	5.33948e-05	0.580373	-0.784949	0.0175815	down
ADK	2.54802e-05	3.94851e-05	3.08741e-05	1.54964	0.631935	0.0280888	up
CTSW	5.91149e-05	3.3424e-05	4.43172e-05	0.565408	-0.822636	0.0287537	down
ATP5F1E	7.20135e-05	1.77806e-05	3.23423e-05	0.246906	-2.01797	0.0102645	down
MTPN	0.000132945	0.000236434	0.000302138	1.77843	0.830608	0.0433471	up
DEFA3	0.000945739	0.00284072	0.00222857	3.0037	1.58674	0.045876	up
CD81	0.000344698	0.000243908	0.000234804	0.707601	-0.498992	0.0434861	down
MYL6	0.000154663	0.000596546	0.000651879	3.85708	1.94751	0.0018838	up
ACTB	8.26624e-06	1.58626e-05	4.22588e-05	1.91896	0.940322	0.0195354	up
S100A10	5.43868e-05	2.30789e-05	4.60582e-05	0.424348	-1.23668	0.0146812	down
DSTN	0.000256705	0.000177992	0.00025679	0.693372	-0.528298	0.0436811	down
SPCS3	7.05937e-05	2.80953e-05	3.56312e-05	0.397986	-1.32921	0.00592693	down
UBE2M	0.000117818	5.84531e-05	8.35066e-05	0.496131	-1.01121	0.00401918	down
UBE2K	0.00120759	0.000211364	0.000367039	0.175029	-2.51433	0.0150196	down
UBE2N	0.000441756	0.000287219	0.000374011	0.650176	-0.621098	0.0150828	down
RAB14	0.000490333	0.000320203	0.000443921	0.653032	-0.614774	0.0388417	down
RHOA	9.25815e-05	6.64476e-05	7.63695e-05	0.71772	-0.478507	0.0429295	down
HSPE1	0.000122101	0.000453291	0.00048306	3.71244	1.89237	0.0295619	up
B2M	0.000750862	0.00120573	0.000857727	1.60579	0.683286	0.0114333	up
DAD1	6.35211e-05	0.000244105	8.19959e-05	3.84289	1.94219	0.00283862	up
UFM1	4.42318e-05	9.61175e-05	7.15574e-05	2.17304	1.11972	0.00271506	up
NUTF2	0.000364447	0.000640931	0.000529878	1.75864	0.814459	0.0103946	up
PSMC5	6.74681e-05	4.5536e-05	4.59935e-05	0.674926	-0.567198	0.0358166	down
RPS29	1.27623e-05	2.70763e-06	2.5514e-06	0.21216	-2.23678	4.84392e-05	down
LSM3	5.98938e-05	9.83159e-05	8.35531e-05	1.6415	0.715019	0.00927774	up
SNRPD3	0.000111657	0.000181451	0.000188557	1.62508	0.700507	0.0456036	up
POLR2G	0.000423908	0.000924437	0.000608351	2.18075	1.12482	0.000196792	up
RPS28	5.41731e-05	0.000163602	0.000252005	3.01999	1.59454	0.00921586	up
RPL31	4.00491e-05	7.6219e-05	9.26806e-05	1.90314	0.928382	0.00336252	up
RPL11	0.000235451	0.000191154	0.000220034	0.811861	-0.300695	0.0378209	down
GRB2	0.000125274	0.000219831	0.000293633	1.7548	0.811308	0.0285654	up
RPS21	2.36688e-05	0.00011932	0.000152136	5.04124	2.33378	0.0115338	up
YBX1	5.09918e-05	8.73157e-05	0.000102975	1.71235	0.775975	0.00937933	up
TPM4	0.000297929	0.000936448	0.00183571	3.14319	1.65223	0.0476186	up
UBE2L3	0.000160824	8.15225e-05	0.000135841	0.506904	-0.980216	0.00468491	down
IGBP1	9.51152e-06	3.90345e-05	5.21673e-05	4.10392	2.037	0.00762005	up
SRPK2	2.13245e-05	1.26956e-05	1.46509e-05	0.595354	-0.748181	0.0327936	down
RAE1	4.91134e-05	3.44915e-05	3.42458e-05	0.702284	-0.509873	0.0229401	down
XIAP	2.07431e-05	4.10273e-05	3.04013e-05	1.97788	0.983954	0.0148499	up
CYCS	0.000237984	0.000166222	0.000192194	0.698456	-0.51776	0.0360577	down
GTF2B	1.37777e-05	2.34184e-05	2.19306e-05	1.69973	0.765305	0.019554	up
PLCB2	6.35904e-05	9.11977e-05	6.66821e-05	1.43414	0.520189	0.0453463	up
SRSF2	3.28198e-05	6.80189e-05	5.19579e-05	2.07249	1.05137	0.0381963	up
CAP1	0.00218727	0.00146911	0.00221178	0.671665	-0.574187	0.0202794	down
DR1	7.90944e-05	0.000170592	0.000234512	2.15681	1.1089	0.00491111	up
BDH1	8.05596e-05	2.4506e-05	5.09315e-05	0.304197	-1.71692	0.0155241	down
FKBP4	2.86038e-05	6.36916e-05	5.64149e-05	2.22668	1.1549	0.000150704	up
TGFBR3	1.24732e-06	5.19382e-06	4.19953e-06	4.16397	2.05796	0.0166482	up
GLO1	6.22488e-05	0.00012039	0.000139936	1.93401	0.951593	0.0374219	up
UBE3A	4.01434e-05	7.15274e-06	4.22249e-05	0.17818	-2.4886	0.0236855	down
RING1	3.25619e-05	6.84104e-05	6.40856e-05	2.10094	1.07103	0.00576893	up
KHDRBS1	0.000223097	0.000114938	0.000148504	0.515192	-0.956817	0.0198817	down
PPP3CA	9.01849e-05	4.08131e-05	6.86972e-05	0.452549	-1.14385	0.00369952	down
CRYZ	0.000743416	0.000515943	0.000668512	0.694017	-0.526956	0.0470207	down
GOLGA2	9.35457e-05	0.000219653	0.000242191	2.34808	1.23148	0.0466314	up
SSRP1	4.15389e-05	2.36295e-05	2.15777e-05	0.568852	-0.813875	0.0311587	down
NSUN2	2.9302e-05	1.35772e-05	2.23001e-05	0.463354	-1.10981	0.00136035	down
RBBP4	0.000165636	0.000247735	0.000201228	1.49566	0.580783	0.0178173	up
HSPA14	3.83184e-05	0.000104616	7.91148e-05	2.73017	1.44899	1.29345e-05	up
WASHC5	3.64504e-05	2.19063e-05	2.28728e-05	0.60099	-0.734588	0.0311675	down
TRAP1	7.73304e-05	3.49529e-05	4.47833e-05	0.451995	-1.14562	0.0295053	down
PRKAA1	0.000136691	9.14838e-05	7.73842e-05	0.669274	-0.57933	0.0233155	down
TARDBP	5.063e-05	3.35543e-05	3.17346e-05	0.662736	-0.593494	0.0227664	down
SLC14A1	4.60131e-05	0.000169127	6.71141e-05	3.67563	1.87799	0.0255425	up
CTBP1	0.000188121	0.000126946	0.000162426	0.67481	-0.567446	0.0329974	down
DYNC1I2	0.000128475	0.000190658	0.000135946	1.48401	0.569501	0.0237314	up
SF3B2	4.2291e-05	6.30183e-05	7.61082e-05	1.49011	0.575419	0.0482002	up
BIRC2	5.31431e-07	4.83584e-08	3.08633e-07	0.0909967	-3.45804	0.0171698	down
CAMK2G	2.78755e-05	1.78108e-05	1.1438e-05	0.638942	-0.646242	0.00701395	down
PWP1	5.85647e-05	0.000365802	0.00014978	6.24611	2.64296	0.0409255	up
MTMR2	2.32441e-05	4.51247e-05	3.97029e-05	1.94134	0.957049	0.0079355	up
FHL1	0.000112531	2.57204e-05	0.000119916	0.228563	-2.12934	0.026649	down
THOC5	3.78888e-05	5.7285e-05	0.000181505	1.51193	0.596388	0.0178652	up
SPTAN1	6.5175e-05	0.000105107	7.6149e-05	1.61269	0.689468	0.00253219	up
IDI1	5.91417e-05	0.000110874	0.00012877	1.87471	0.906671	0.0298964	up
IL16	4.33068e-05	0.000108176	0.00017298	2.49789	1.32071	0.0377113	up
CAMK1	2.5546e-05	8.67495e-06	1.34074e-05	0.339582	-1.55817	0.0167219	down
MORC3	1.53884e-05	3.23364e-05	1.77154e-05	2.10135	1.07132	0.0211786	up
CTTN	1.82634e-05	3.20473e-05	5.67518e-05	1.75473	0.811247	0.00382584	up
PTK2B	0.000411155	0.000311188	0.000351964	0.756864	-0.401894	0.0465617	down
BMS1	1.89481e-05	0.000418478	0.000100342	22.0855	4.46503	0.0302597	up
MESD	1.13185e-05	2.37877e-05	2.44696e-05	2.10167	1.07154	0.034025	up
KPNB1	8.11384e-05	0.000130473	0.00012345	1.60803	0.685297	0.0110826	up
PSMD6	7.40189e-05	4.60207e-05	7.87412e-05	0.621743	-0.68561	0.0354274	down
NCF4	9.76411e-06	2.07679e-05	1.80057e-05	2.12696	1.08879	0.0447943	up
PTPA	0.000170026	0.000129395	0.000169851	0.76103	-0.393975	0.0353029	down
ELOC	5.01075e-05	9.38421e-05	0.000112931	1.87281	0.905208	0.0443508	up
RPS6KA1	3.58549e-05	1.67178e-05	2.33878e-05	0.466263	-1.10079	0.0281254	down
PPP1R7	4.30136e-05	6.72476e-05	5.7523e-05	1.5634	0.644689	0.00781613	up
TSN	0.000761848	0.000184068	0.000362046	0.241608	-2.04926	0.029551	down
CDC37	0.000128011	0.000227093	0.000316732	1.77402	0.82702	0.0305937	up
FSCN1	0.00020285	0.000398823	0.000220403	1.9661	0.975335	0.0214344	up
KYNU	1.50157e-05	3.24898e-05	1.74862e-05	2.16372	1.11351	0.0208692	up
TST	0.000105945	4.69577e-05	0.000115195	0.443228	-1.17388	0.0368264	down
ATP6V1F	7.71059e-06	1.80874e-05	1.64706e-05	2.34578	1.23007	0.000953204	up
PDS5A	8.44965e-05	2.04329e-05	2.51545e-05	0.241819	-2.048	0.0131527	down
EML3	0.000157679	9.30339e-05	0.000104129	0.590021	-0.761161	0.046256	down
HIKESHI	1.251e-05	5.42896e-06	7.38714e-06	0.433969	-1.20433	0.00703881	down
HSD17B12	3.78678e-05	6.15842e-05	4.12775e-05	1.62629	0.701588	0.00540314	up
CYBRD1	5.43553e-06	1.34321e-05	5.80256e-06	2.47117	1.30519	0.0138475	up
C3orf38	3.20542e-06	0.00198679	0.00401728	619.822	9.27571	0.0395076	up
PITRM1	4.43851e-05	1.85946e-05	2.75164e-05	0.418937	-1.25519	0.0123315	down
TOR1AIP1	0.000173682	8.20707e-05	0.000131346	0.472533	-1.08151	0.0316105	down
TOR2A	1.68108e-05	4.96219e-06	9.56833e-06	0.295179	-1.76034	0.0119025	down
TBCEL	1.01677e-05	7.64529e-05	3.95153e-05	7.51921	2.91058	0.0356309	up
LYPLAL1	0.000164006	0.000114611	0.00017259	0.69882	-0.517008	0.0169646	down
PEAR1	4.63543e-05	1.3693e-05	2.88986e-05	0.295398	-1.75927	0.00162998	down
ATG16L1	0.000556499	0.000200426	0.00046323	0.360155	-1.47331	0.0350092	down
INTS3	0.000909703	0.000100291	0.000403504	0.110246	-3.1812	0.0167677	down
TANGO2	1.94642e-05	3.68533e-05	2.25658e-05	1.89339	0.920971	0.013144	up
ERAP2	3.01949e-05	5.00568e-05	7.31338e-05	1.65779	0.729262	0.0212773	up
LPCAT3	1.02379e-05	1.63199e-05	7.98995e-06	1.59407	0.672718	0.0117572	up
SCYL2	2.94909e-05	8.69627e-05	9.78084e-05	2.9488	1.56013	0.00616191	up
PDXDC1	4.54626e-05	1.67997e-05	2.15352e-05	0.369527	-1.43625	0.049083	down
ZC3H14	0.00155868	0.00412712	0.00195005	2.64783	1.40481	0.0227458	up
CNST	2.05805e-05	4.84266e-05	0.000112539	2.35303	1.23452	0.0148049	up
C16orf54	0.00046811	0.000229697	0.000335523	0.490689	-1.02712	0.0470317	down
SUSD1	1.00086e-05	5.1952e-05	1.86084e-05	5.19076	2.37595	0.00313818	up
CD109	2.79411e-05	7.88803e-05	4.79725e-05	2.8231	1.49728	0.0192205	up
MOB3C	8.20325e-05	2.52673e-05	3.05701e-05	0.308016	-1.69892	0.000699775	down
LPCAT2	6.15591e-06	1.5212e-05	7.34864e-06	2.47112	1.30517	0.00607296	up
RRM2B	1.8667e-05	3.57176e-05	3.39418e-05	1.91341	0.936149	0.00283998	up
MAVS	0.000108729	5.78987e-05	5.49678e-05	0.532506	-0.90913	0.0352022	down
CLASP1	1.2571e-05	2.06109e-05	2.44746e-05	1.63955	0.713301	0.0134727	up
DHX29	1.5892e-05	6.94933e-06	8.52556e-06	0.437283	-1.19336	0.00422479	down
POGLUT3	1.37687e-05	8.55732e-06	1.28174e-05	0.621507	-0.686157	0.0315531	down
DCXR	0.000166121	8.21403e-05	0.000115214	0.49446	-1.01608	0.0191482	down
TECPR1	3.80935e-05	5.29613e-05	4.68381e-05	1.3903	0.475395	0.00712803	up
TRAPPC6B	1.04931e-05	1.81515e-05	1.10599e-05	1.72985	0.790647	0.0379723	up
PIP4P1	2.55654e-05	4.69519e-05	4.2229e-05	1.83655	0.876994	0.0296602	up
ACOT1	0.00020626	0.000103193	0.000142202	0.500305	-0.99912	0.0148905	down
STX12	2.00053e-05	6.46626e-06	1.26716e-05	0.323228	-1.62938	0.00802018	down
BPIFA4P	0.000284078	0.000163179	0.000171376	0.574417	-0.799829	0.0203125	down
C2CD5	1.64199e-05	2.47084e-05	2.001e-05	1.50478	0.589554	0.0216368	up
HRNR	2.7722e-05	1.67518e-05	3.60612e-05	0.604276	-0.72672	0.0419698	down
TMC8	1.1565e-05	6.05783e-06	1.79369e-05	0.523809	-0.932887	0.00993591	down
MYO18B	4.11539e-05	1.4763e-05	1.90127e-05	0.358727	-1.47904	0.0231434	down
TBC1D10C	7.06975e-05	2.677e-05	4.22187e-05	0.378656	-1.40104	0.0104622	down
DENND1C	0.00131536	0.000292463	0.000437086	0.222344	-2.16913	0.0379924	down
RAVER1	0.000153903	7.95648e-05	0.000170548	0.516981	-0.951816	0.0260983	down
SRRM1	1.83151e-05	3.68026e-05	2.24538e-05	2.00942	1.00678	0.0239181	up
LRRC47	1.22872e-05	6.42515e-06	1.46031e-05	0.522913	-0.935358	0.0183781	down
ARMC10	3.36309e-05	1.74933e-05	2.33434e-05	0.520154	-0.942989	0.00082971	down
VPS8	0.000370753	5.83774e-05	0.000124609	0.157456	-2.66698	0.0017493	down
CISD2	1.68572e-05	2.83607e-05	2.99311e-05	1.68241	0.750528	0.0221878	up
EMC1	6.99565e-05	3.99466e-05	0.000349997	0.571021	-0.808385	0.0365823	down
LRRC57	0.000984589	0.000211551	0.000645321	0.214862	-2.21852	0.00723521	down
TXNDC5	0.000156406	0.000291802	0.000276293	1.86566	0.89969	0.0145504	up
NPEPL1	1.09205e-05	1.58939e-05	9.38224e-06	1.45541	0.541429	0.0485677	up
VPS37A	5.09937e-06	2.62416e-06	4.52893e-06	0.514604	-0.958466	0.00256104	down
NUP37	8.90152e-05	4.44978e-05	6.9842e-05	0.49989	-1.00032	7.31298e-05	down
RIN3	8.05119e-05	2.47924e-05	0.000106136	0.307935	-1.6993	0.0402208	down
UBA3	0.000231101	0.00015209	0.000200019	0.658108	-0.603603	0.0236299	down
TMEM167A	1.49068e-05	3.05325e-05	1.57942e-05	2.04823	1.03438	0.0166676	up
WDR20	0.000141083	0.00024768	5.76153e-05	1.75555	0.811927	0.020255	up
HAVCR2	0.0155554	0.0315385	0.0259891	2.0275	1.0197	0.00137468	up
NEK7	6.29586e-05	3.69331e-05	5.13958e-05	0.586625	-0.769489	0.0237312	down
SSH3	9.39821e-05	3.15514e-05	0.000103659	0.335717	-1.57468	0.00512608	down
DTD1	0.000146559	7.52848e-05	0.000161329	0.513682	-0.961054	0.00319994	down
TBC1D22A	1.06101e-05	6.89386e-06	7.30816e-06	0.649746	-0.622052	0.00889428	down
CHURC1	9.15328e-05	1.91413e-05	0.000100654	0.209119	-2.2576	0.00456597	down
PDCD6IP	8.67892e-05	5.78767e-05	6.71815e-05	0.666865	-0.584534	0.0451208	down
BRK1	0.000167789	4.11396e-05	2.30511e-05	0.245187	-2.02805	0.00113739	down
RFFL	0.000233083	0.00011689	0.000194009	0.501497	-0.995688	0.0233341	down
DDB2	1.90399e-05	4.01678e-05	2.48195e-05	2.10966	1.07701	0.0111239	up
FAM3C	8.46802e-06	1.79577e-06	7.08882e-06	0.212065	-2.23742	0.000706482	down
ANKS1A	3.50582e-05	4.88525e-05	2.61279e-05	1.39347	0.478682	0.0441875	up
TFG	2.4954e-05	5.76875e-05	5.47882e-05	2.31176	1.20899	0.00513129	up
HDAC2	5.02204e-05	7.83226e-05	3.37943e-05	1.55958	0.641156	0.0182551	up
COPS5	2.04828e-05	3.79409e-05	3.04081e-05	1.85233	0.889341	0.0427408	up
MYDGF	5.4052e-05	8.30871e-05	9.53712e-05	1.53717	0.620277	0.0146314	up
MRPL53	1.99133e-05	3.29341e-05	2.10748e-05	1.65387	0.725849	0.0283217	up
EDC3	3.4575e-05	0.000100355	0.000114601	2.90252	1.5373	0.00156797	up
PDLIM5	0.00016871	5.65278e-05	0.000125638	0.335058	-1.57752	0.00193468	down
TMX3	0.000121328	4.0166e-05	9.77733e-05	0.331054	-1.59486	0.00697818	down
LRRIQ1	5.67132e-06	1.07116e-05	5.44231e-06	1.88874	0.917423	0.0379079	up
CAPNS2	4.41917e-05	8.84583e-05	0.00011728	2.00169	1.00122	0.026608	up
TMEM68	4.13776e-05	8.11347e-05	2.16082e-05	1.96083	0.971468	0.016427	up
MBOAT7	1.8404e-05	4.39129e-05	2.06283e-05	2.38606	1.25463	0.00228784	up
VPS35	4.95737e-05	6.43726e-05	7.77562e-05	1.29852	0.37687	0.0473677	up
RANBP9	4.68126e-05	2.00197e-05	4.64654e-05	0.427657	-1.22547	0.000379898	down
OSBPL9	6.26769e-06	2.91671e-05	1.21288e-05	4.65357	2.21834	0.0149855	up
INTS14	2.4192e-05	5.35863e-05	5.64073e-05	2.21504	1.14733	0.00810253	up
NMNAT3	7.05007e-06	3.4399e-06	6.14802e-06	0.487924	-1.03527	0.00414964	down
CNN2	0.000779327	0.000339128	0.000733161	0.435155	-1.2004	0.00546679	down
VAT1	7.07096e-05	4.6375e-05	5.88116e-05	0.655851	-0.60856	0.0429282	down
DOK1	0.000110674	2.63185e-05	0.000108023	0.237801	-2.07217	0.00486604	down
TSG101	9.32142e-05	5.07383e-05	6.52851e-05	0.544319	-0.877476	0.00939495	down
ERP44	4.64952e-05	7.12125e-05	9.11918e-05	1.53161	0.615049	0.0331147	up
ALG1	0.0255325	0.0124157	0.0110951	0.48627	-1.04017	0.0197177	down
FUCA2	0.000135692	5.60043e-05	8.86884e-05	0.412732	-1.27672	0.0124952	down
LMF2	7.11452e-06	3.70084e-05	1.28308e-05	5.20181	2.37901	0.0242301	up
MED18	3.16885e-05	0.000114421	5.41237e-05	3.6108	1.85232	0.0171244	up
TUBB6	2.48212e-05	4.3901e-05	3.43241e-05	1.76869	0.822683	0.00901297	up
PAXX	5.20877e-05	0.000132233	0.000160015	2.53865	1.34406	0.0162407	up
PDCD10	0.00025069	0.000139442	0.00023787	0.556233	-0.846238	0.00593934	down
WRAP53	7.67217e-06	1.74274e-05	1.79787e-05	2.27151	1.18365	0.042043	up
PBDC1	1.11139e-05	4.91779e-05	0.000106623	4.42491	2.14565	0.00927329	up
SELENOO	0.000134977	5.21818e-05	6.36346e-05	0.386596	-1.3711	0.0276934	down
RBM4	2.29283e-05	7.05705e-06	1.37202e-05	0.307788	-1.69999	0.00478645	down
CHID1	0.000286032	0.000132756	0.000172013	0.46413	-1.1074	0.0371926	down
BCL2L13	6.56164e-06	1.2913e-05	2.72205e-05	1.96796	0.976701	0.0343468	up
GNB1L	1.34072e-05	3.17624e-05	1.02594e-05	2.36906	1.24431	0.0197526	up
PANK2	0.00183317	0.0189884	0.0055432	10.3582	3.37271	0.0455384	up
FRMD8	1.17585e-05	4.20052e-06	8.98558e-06	0.357233	-1.48506	0.0356725	down
UBL5	0.000211261	0.000385701	0.00031809	1.8257	0.868454	0.0363021	up
PRKD2	3.20196e-05	1.77468e-05	3.68097e-05	0.554249	-0.851394	0.031675	down
XPO4	1.40544e-05	2.64217e-05	1.32289e-05	1.87996	0.910702	0.0238947	up
DDX24	1.45671e-05	8.73625e-06	1.53235e-05	0.599726	-0.737624	0.00713905	down
WDR61	1.80895e-05	3.0406e-05	2.53248e-05	1.68086	0.749202	0.0062061	up
RAB6C	0.000126003	8.17485e-05	0.000102371	0.648782	-0.624195	0.0276452	down
RAB1B	0.000896418	0.000627494	0.000963115	0.700001	-0.514571	0.0396725	down
ASCC2	6.12754e-06	1.09857e-05	7.00208e-06	1.79284	0.84225	0.0380836	up
PDCL3	5.55129e-06	1.21234e-05	1.56395e-05	2.18389	1.1269	0.00639236	up
PNN	3.05174e-05	2.04047e-05	2.77192e-05	0.668627	-0.580727	0.0438623	down
TXNIP	9.72671e-06	2.79886e-05	2.23527e-05	2.8775	1.52482	0.00566507	up
GOLPH3L	2.82768e-05	7.66579e-05	4.2006e-05	2.71098	1.43881	0.000442259	up
DENND2D	1.16288e-05	2.22469e-05	1.71039e-05	1.91309	0.935905	0.0483029	up
SLA2	2.03183e-05	1.2725e-05	1.647e-05	0.626284	-0.675112	0.0263154	down
RNF167	0.000209323	3.65086e-05	6.15063e-05	0.174412	-2.51943	0.029504	down
SP140L	4.06221e-06	1.26308e-05	7.20245e-06	3.10933	1.63661	0.0108413	up
AGO3	0.000932641	0.00172687	0.000816549	1.85159	0.888768	0.0371262	up
TBC1D17	1.78956e-05	9.47987e-06	1.85831e-05	0.529733	-0.916662	0.0316937	down
PLEKHA2	6.09582e-05	0.000111067	4.1544e-05	1.82201	0.865532	0.0488941	up
RRAGC	7.03877e-05	2.49129e-05	6.50443e-05	0.353938	-1.49843	0.044065	down
SEPSECS	6.69062e-05	0.000420406	0.000248863	6.28351	2.65157	0.0477096	up
ISYNA1	8.14628e-05	5.25514e-05	5.24671e-05	0.645097	-0.632412	0.0377537	down
DDX21	1.76213e-05	7.20648e-06	7.64635e-06	0.408965	-1.28995	0.0330627	down
SAR1A	0.000416002	0.000227475	0.000378702	0.546811	-0.870885	0.0320049	down
PRTFDC1	1.65332e-05	7.52002e-06	1.70565e-05	0.454844	-1.13655	0.0187679	down
AAAS	1.27399e-05	6.84972e-06	9.28936e-06	0.537659	-0.895237	0.0156424	down
AASDHPPT	1.42941e-05	5.25347e-06	9.98252e-06	0.367527	-1.44408	0.000152693	down
HEBP1	1.62137e-05	7.46592e-06	1.47557e-05	0.46047	-1.11882	0.0142978	down
TBC1D23	4.64361e-05	8.4397e-05	4.99809e-05	1.81749	0.861946	0.0226678	up
INTS9	5.67776e-06	2.03603e-06	4.10787e-06	0.358597	-1.47957	0.0124367	down
MED17	4.38072e-06	6.19385e-05	6.48845e-06	14.1389	3.82159	0.0362571	up
TBC1D13	0.000166984	0.000262829	0.000276461	1.57398	0.654414	0.0389337	up
ARL8B	6.39091e-05	3.50152e-05	4.40452e-05	0.547891	-0.86804	0.0262359	down
HIF1AN	0.000146009	0.000508293	0.000229259	3.48124	1.7996	0.000330328	up
CZIB	0.000100538	0.0001355	0.000161389	1.34776	0.430562	0.0479873	up
BABAM2	6.37139e-05	2.10783e-05	3.3057e-05	0.330827	-1.59585	0.0404877	down
ABI2	7.86399e-05	2.87929e-05	4.99224e-05	0.366136	-1.44955	0.00373032	down
TMOD3	6.0736e-05	8.95522e-05	9.1407e-05	1.47445	0.560176	0.0416978	up
FAM120A	3.33991e-05	2.10362e-05	2.618e-05	0.629843	-0.666935	0.0219165	down
GDE1	7.23653e-06	4.30224e-06	7.6715e-06	0.594516	-0.750212	0.0376063	down
MAT2B	0.000132548	8.07106e-05	0.000111374	0.608918	-0.715681	0.0374755	down
KLRF1	1.84977e-05	1.02298e-05	2.76638e-05	0.55303	-0.854572	0.0204187	down
ABRACL	7.04644e-05	0.000174898	0.000195533	2.48208	1.31155	0.0373401	up
CPSF2	1.00146e-05	2.15061e-05	2.39442e-05	2.14746	1.10263	0.000636952	up
SAE1	0.000130545	0.000200893	0.000203659	1.53887	0.621873	0.0289868	up
TES	0.000465804	0.000249412	0.000322705	0.535444	-0.901192	0.0146296	down
LAMTOR3	5.67717e-05	1.51765e-05	3.31131e-05	0.267325	-1.90334	4.45424e-05	down
LIMA1	8.39415e-05	3.10401e-05	6.97968e-05	0.369783	-1.43525	0.0478656	down
SRP68	5.59612e-05	3.1079e-05	5.00382e-05	0.555367	-0.848487	0.0458848	down
PUF60	2.07027e-05	3.18489e-05	2.33164e-05	1.53839	0.62142	0.0423484	up
ANAPC7	2.72713e-05	1.12552e-05	9.0658e-06	0.412711	-1.27679	0.00626634	down
LSM7	3.09456e-05	6.84826e-05	7.26998e-05	2.213	1.146	0.00153246	up
FBXO3	7.19201e-05	4.39028e-05	7.93493e-05	0.610439	-0.712081	0.00569594	down
PITPNC1	2.65435e-05	1.8669e-05	2.50943e-05	0.703335	-0.507716	0.0377722	down
ACAD8	6.48423e-05	2.38983e-05	4.99993e-05	0.36856	-1.44003	0.00992266	down
STRIP2	7.38667e-06	2.4908e-05	1.65478e-05	3.37202	1.75362	0.0113457	up
SNX12	2.1681e-05	3.07597e-05	2.92403e-05	1.41874	0.504612	0.0334278	up
USP24	5.92372e-05	7.76691e-05	6.35041e-05	1.31115	0.390838	0.044156	up
TRAF3IP3	9.127e-05	3.67003e-05	0.000126343	0.402107	-1.31435	0.00104502	down
NUDC	3.21234e-05	5.89818e-05	8.16137e-05	1.8361	0.876646	0.0135469	up
FARSA	5.46684e-05	2.96539e-05	3.26225e-05	0.542433	-0.882484	0.0056354	down
CARD8	1.46298e-05	2.51896e-05	1.73808e-05	1.7218	0.783915	0.0481316	up
PIKFYVE	0.00020393	0.000325835	0.0002515	1.59778	0.67607	0.00664849	up
GSTK1	0.000147985	6.93647e-05	8.39289e-05	0.468729	-1.09317	0.00197169	down
LAMTOR2	9.66287e-06	2.38617e-05	2.5465e-05	2.46943	1.30418	0.0208083	up
POLDIP2	1.65751e-05	3.04858e-05	1.9599e-05	1.83925	0.879115	0.0173358	up
TDRKH	6.66078e-06	4.04709e-06	1.12186e-05	0.6076	-0.718806	0.0476391	down
AMDHD2	1.80249e-05	1.04772e-05	1.28813e-05	0.581265	-0.782731	0.0227709	down
LUC7L2	6.14247e-05	9.03575e-05	7.17849e-05	1.47103	0.556826	0.048882	up
DHRS7	3.66606e-05	2.20509e-05	3.22902e-05	0.601488	-0.733392	0.0218193	down
REXO2	2.13438e-05	3.18842e-05	3.95856e-05	1.49384	0.579026	0.0453161	up
TMED3	8.16756e-06	2.35999e-05	1.16293e-05	2.88947	1.5308	8.16522e-06	up
NOC2L	3.86267e-05	6.7789e-05	5.52904e-05	1.75498	0.811452	0.0359307	up
MYO5A	1.22817e-05	2.60457e-05	1.93865e-05	2.1207	1.08454	0.0374726	up
LSM5	2.61671e-05	4.626e-05	5.19269e-05	1.76787	0.822013	0.00977691	up
LSM4	0.000174993	7.25646e-05	0.000100495	0.414672	-1.26996	0.0101179	down
OARD1	3.18707e-05	5.71716e-05	3.49196e-05	1.79386	0.843066	0.0388401	up
HSPB11	1.97111e-05	3.45203e-05	4.03176e-05	1.75131	0.808436	0.00188952	up
PPME1	2.56301e-05	1.71974e-05	2.25353e-05	0.670985	-0.575648	0.0212576	down
CTDP1	8.61464e-06	1.83374e-05	2.03498e-05	2.12864	1.08993	9.17509e-05	up
RBM8A	5.66411e-05	9.63238e-05	4.47286e-05	1.7006	0.766042	0.0468703	up
AUP1	1.00869e-05	4.61524e-05	0.000106508	4.5755	2.19393	0.0450091	up
EMILIN1	0.000443625	0.000111488	0.000539594	0.25131	-1.99246	0.0156695	down
MTCH2	0.000139002	7.1619e-05	7.5782e-05	0.515239	-0.956687	0.026178	down
MAD1L1	3.68423e-05	5.85997e-05	9.72433e-05	1.59055	0.669529	0.0417093	up
WASF2	8.93531e-05	4.70691e-05	9.5659e-05	0.526776	-0.924737	0.0143717	down

## Sheet: ATB_LTBI
gene.name	HCaverage	ATBaverage	LTBIaverage	ATB/LTBI ratio	log2FC	ATB/LTBI pvalue	regulate
NBAS	3.00573e-05	3.77136e-05	2.24514e-05	1.67979	0.748279	0.0170161	up
POTEF	3.34584e-05	4.07478e-05	2.03518e-05	2.00218	1.00157	0.0122267	up
C5orf51	1.98643e-05	1.26827e-05	2.12711e-05	0.59624	-0.746035	0.0314719	down
SMCHD1	4.17018e-05	6.01051e-05	4.09318e-05	1.46842	0.554264	0.0152978	up
SMIM1	4.6248e-05	1.73772e-05	0.000131805	0.13184	-2.92314	0.0293647	down
NACA	2.5029e-05	6.20064e-05	9.91134e-05	0.625611	-0.676663	0.0414117	down
KIF2A	6.55172e-05	5.18596e-05	0.000106039	0.48906	-1.03192	0.0167797	down
LGALS8	1.1594e-05	1.57163e-05	8.60867e-06	1.82564	0.868399	0.0277449	up
PSMD11	5.14865e-05	4.70561e-05	7.05296e-05	0.667182	-0.583847	0.0256335	down
SUPT5H	7.03662e-05	8.58414e-05	6.69243e-05	1.28266	0.359144	0.010946	up
DNM1L	8.09949e-05	5.88638e-05	0.000101091	0.582286	-0.780201	0.0229336	down
MANBA	2.07276e-05	9.55426e-06	1.70768e-05	0.559487	-0.837824	0.0284048	down
HMGN4	0.00011173	4.88837e-05	0.000132066	0.370147	-1.43383	0.00246039	down
FCN1	6.44597e-05	4.84436e-05	2.67493e-05	1.81102	0.856803	0.00295903	up
ARID1A	2.10444e-05	3.80382e-05	1.66739e-05	2.2813	1.18985	0.00571676	up
TXNDC9	1.1971e-05	1.64218e-05	8.33409e-06	1.97044	0.978516	0.0467175	up
CCS	2.72697e-05	4.64691e-05	9.50748e-05	0.488764	-1.03279	0.0258524	down
TOR1B	1.76639e-05	1.18348e-05	1.85471e-05	0.638094	-0.64816	0.0210539	down
ADAM10	8.58016e-05	2.5661e-05	4.23974e-05	0.605249	-0.724399	0.0218073	down
ACOT8	4.60084e-06	1.51155e-06	5.99677e-06	0.25206	-1.98816	0.0326817	down
SLC9A3R1	0.000113402	0.000232342	0.000619244	0.375202	-1.41426	0.00888557	down
TNPO2	6.63612e-05	2.31362e-05	3.42734e-05	0.67505	-0.566935	0.0133751	down
SH2D1B	0.000148942	0.000173506	6.03928e-05	2.87296	1.52254	0.000130725	up
UQCRQ	4.81886e-05	6.81937e-05	4.35779e-05	1.56487	0.646043	0.00758442	up
PPP1R12A	4.41589e-05	4.94586e-05	0.000178731	0.276721	-1.8535	0.0492053	down
XPO1	9.86942e-05	8.32592e-05	0.000126652	0.657386	-0.605187	0.0101677	down
FYB1	0.0002236	7.10176e-05	0.000107859	0.658428	-0.602903	0.022277	down
NPC1	1.70633e-05	1.38344e-05	1.94248e-05	0.712203	-0.489639	0.0303359	down
PGRMC2	4.00148e-05	3.39623e-05	5.18063e-05	0.655564	-0.609192	0.0444618	down
ABCC4	2.34621e-05	1.80718e-05	1.03526e-05	1.74562	0.803738	0.0285263	up
ARPC5	0.000977444	0.000829237	0.0011645	0.712094	-0.489861	0.0252722	down
THAP12	0.000216772	0.00139215	9.09875e-05	15.3004	3.9355	0.0346972	up
MGAM	6.58907e-05	4.40054e-05	0.000114983	0.382712	-1.38567	0.000227842	down
AKR7A2	0.000153985	0.000110575	0.000152	0.727466	-0.459049	0.0312382	down
TGOLN2	2.27213e-05	3.80776e-05	0.000101642	0.374626	-1.41648	0.00180295	down
TNFSF14	1.1152e-05	8.8174e-06	2.83336e-05	0.311199	-1.68409	0.00018226	down
LAT	3.4889e-05	3.82859e-05	2.26705e-05	1.6888	0.755997	0.0226323	up
RNF13	1.01309e-05	2.22045e-05	3.85219e-05	0.576412	-0.794828	0.0169994	down
DENR	0.0001342	0.000175656	0.000305095	0.575742	-0.796505	0.0127727	down
TIMM44	3.67022e-05	4.6559e-05	2.32652e-05	2.00123	1.00089	0.0392621	up
TRAPPC3	7.6057e-05	4.2968e-05	0.000117383	0.366048	-1.44989	0.0150905	down
HTATSF1	1.53656e-05	1.90485e-05	3.53459e-05	0.538918	-0.891862	0.0317526	down
SYNGR2	0.000323258	0.000172481	0.000363148	0.47496	-1.07412	0.0304084	down
SLC25A20	8.81814e-05	0.000115222	7.18679e-05	1.60324	0.680993	0.0486557	up
LANCL1	6.15457e-05	7.64469e-05	0.000105782	0.722683	-0.468565	0.0369042	down
NRDC	3.09148e-05	5.1007e-05	3.95109e-05	1.29096	0.368444	0.042727	up
NDUFS5	1.61128e-05	5.42414e-06	9.23971e-06	0.587046	-0.768454	0.00201524	down
PRPSAP2	1.98307e-05	1.88093e-05	1.42351e-05	1.32134	0.401997	0.0320595	up
TOM1	4.94965e-05	7.25317e-05	3.92806e-05	1.8465	0.884796	0.00116737	up
DNAJA2	8.44162e-05	0.000147293	8.2612e-05	1.78295	0.834266	0.00288025	up
ATP9A	0.000129561	2.87971e-05	6.21708e-05	0.463193	-1.11031	0.0246399	down
TBCA	5.5701e-05	0.000105143	0.000208432	0.504449	-0.987219	0.0344042	down
CS	0.000204164	0.000160974	0.000226623	0.710314	-0.493472	0.0148592	down
MTX2	1.74287e-05	8.02873e-05	2.70744e-05	2.96543	1.56824	0.0380281	up
GPC4	2.13521e-06	1.0314e-05	5.20443e-06	1.98177	0.986793	0.0482601	up
NDUFS3	2.82002e-05	3.52193e-05	5.12279e-05	0.687503	-0.540562	0.0298799	down
SRSF10	3.5577e-05	2.76685e-05	5.42014e-05	0.510476	-0.970085	0.00483901	down
CREG1	4.63479e-05	5.8066e-05	2.66654e-05	2.17758	1.12272	0.00954399	up
RP2	0.000123936	0.000231203	7.84494e-05	2.94716	1.55932	0.0204319	up
RNASEH2A	3.53201e-05	8.87654e-05	4.43328e-05	2.00225	1.00162	0.00331401	up
EIF3J	2.41171e-05	5.53816e-05	0.00010159	0.545148	-0.87528	0.00231311	down
ZMPSTE24	7.37184e-05	2.69829e-05	0.000110614	0.243937	-2.03542	0.0251535	down
TSPAN9	6.0176e-05	3.42307e-05	6.68895e-05	0.511749	-0.966492	0.0301839	down
CST7	0.000125843	0.000113681	0.000242845	0.468123	-1.09504	0.00529966	down
ACTL6B	1.63629e-06	4.4244e-06	1.89679e-06	2.33257	1.22192	0.035936	up
PGLS	0.000361025	0.000211365	0.000413144	0.511601	-0.96691	0.00927426	down
VNN1	0.000314239	0.000284305	0.000160572	1.77058	0.82422	0.00889476	up
ASMTL	4.32531e-05	2.48649e-05	4.02161e-05	0.618282	-0.693662	0.0158167	down
TMEM50A	4.91019e-06	2.07587e-06	6.06878e-06	0.342057	-1.54769	0.0296263	down
CAVIN2	0.00021115	0.000279526	0.000526661	0.530752	-0.913891	0.0101488	down
CRYZL1	4.39333e-05	7.01539e-05	4.25683e-05	1.64803	0.720743	0.0205269	up
DDAH2	1.18519e-05	1.99486e-05	4.42146e-05	0.451177	-1.14823	0.00281481	down
LDHA	0.00063493	0.000533018	0.000750602	0.710121	-0.493864	0.0207156	down
CP	0.000228999	0.00033347	0.000125621	2.65457	1.40848	0.00021626	up
PGK1	0.00279677	0.00200655	0.00331341	0.605584	-0.723602	0.000610504	down
F2	1.36986e-05	5.27351e-05	1.83259e-05	2.87763	1.52488	0.00224972	up
MT-ATP6	5.75502e-05	8.48344e-05	3.94763e-05	2.149	1.10366	0.0116169	up
TIMP1	0.000477488	0.000146606	0.000346274	0.423382	-1.23997	0.0491974	down
IGHV3-23	1.67394e-06	4.35748e-06	8.01457e-07	5.43695	2.4428	0.036213	up
IGHG1	0.00100382	0.00120953	0.000794577	1.52224	0.606193	0.0338024	up
IGHA1	4.78546e-05	7.28154e-05	2.55885e-05	2.84563	1.50875	0.0225605	up
IGHA2	0.000187331	0.000364558	0.000153158	2.38027	1.25113	0.0167928	up
APOC3	1.32075e-05	1.35316e-05	2.7752e-05	0.487588	-1.03626	0.0472705	down
C9	3.60883e-05	0.000655055	8.1903e-05	7.99794	2.99963	0.00469281	up
APOH	5.41341e-05	9.52539e-05	4.72509e-05	2.01592	1.01144	0.0316426	up
ALB	0.000846756	0.000966774	0.000744422	1.29869	0.377057	0.0219287	up
FTL	0.000367687	0.000759987	0.000429496	1.76948	0.823329	0.0333068	up
ALDOA	0.00242348	0.00161366	0.00256951	0.628002	-0.67116	0.00244334	down
ARG1	0.000662145	0.000339355	0.00053637	0.632689	-0.660431	0.0188548	down
ITGB3	0.00111529	0.000845819	0.00220017	0.384434	-1.37919	0.00617174	down
HMGN1	2.21485e-05	3.68009e-05	8.08545e-05	0.455149	-1.13559	0.00389664	down
HMGN2	5.63552e-05	2.50158e-05	6.97684e-05	0.358554	-1.47974	0.00703573	down
RPLP1	2.90448e-05	3.12162e-05	1.70995e-05	1.82556	0.868338	0.00303117	up
RPLP2	7.54246e-06	1.6937e-05	4.13396e-05	0.409704	-1.28735	0.0137641	down
SSB	0.00015688	0.000154361	0.000221965	0.695432	-0.524019	0.0368338	down
ITGB1	7.64728e-05	7.75174e-05	0.000153642	0.504531	-0.986984	0.00807966	down
IGKV4-1	0.000498629	0.000959336	0.000346113	2.77174	1.47079	0.00183467	up
GSN	0.00100253	0.000825777	0.0012521	0.659512	-0.600529	0.0417124	down
CD2	1.51743e-05	7.24874e-06	2.23774e-05	0.323931	-1.62624	0.00119063	down
TPM3	0.000398943	0.00101651	0.00247696	0.410386	-1.28495	0.0421529	down
LDHB	0.000442079	0.000360483	0.000604968	0.595871	-0.746929	0.000175658	down
FH	0.000118563	8.85349e-05	0.000128478	0.689107	-0.5372	0.0228287	down
SP1	1.56699e-05	2.06853e-05	7.98873e-05	0.258931	-1.94936	0.0430879	down
ITGA2B	0.00140174	0.00113439	0.0022612	0.501678	-0.995167	0.0436398	down
SNRPB2	5.44796e-05	5.03337e-05	7.37571e-05	0.682425	-0.551259	0.0434103	down
FCGR3A	0.000187962	0.000132967	0.000236495	0.562239	-0.830745	0.00884748	down
SNRPA	2.43231e-05	4.29877e-05	7.88623e-05	0.545098	-0.875412	0.0158344	down
SRP19	2.19177e-05	1.28127e-05	3.36367e-05	0.380916	-1.39246	0.000476407	down
HMGB1	0.000185121	0.000249044	0.000408544	0.609589	-0.714091	0.0339205	down
COX6C	0.000212203	0.000188797	0.000285576	0.661109	-0.597041	0.0327744	down
LTA4H	0.000156743	0.000116691	0.000174092	0.670287	-0.577149	0.0149778	down
ALDOC	7.48619e-05	7.16605e-05	0.000112298	0.638129	-0.64808	0.0152253	down
HSPA1A	0.000310112	0.000299058	0.000547916	0.545809	-0.873532	0.000385083	down
IGLC2	0.000146354	0.000215741	0.00012792	1.68653	0.75406	0.0479454	up
DLAT	2.36263e-05	2.0401e-05	3.1381e-05	0.650106	-0.621254	0.032176	down
HSPA8	0.00150573	0.00160443	0.00227192	0.7062	-0.50185	0.00648081	down
SLC2A3	0.000276368	0.000151432	0.000313672	0.482773	-1.05058	0.0185861	down
PYGB	9.13501e-05	5.55217e-05	8.71271e-05	0.637249	-0.65007	0.0388648	down
RALA	2.08948e-05	2.11067e-05	1.46184e-05	1.44384	0.529914	0.00898048	up
ADH5	5.21858e-05	5.95041e-05	8.89489e-05	0.668969	-0.579988	0.0402718	down
HARS	5.33265e-05	3.11924e-05	6.77286e-05	0.46055	-1.11857	0.000168015	down
LCP1	0.00292123	0.00254205	0.00379301	0.670193	-0.577352	0.0176299	down
GYS1	0.000120231	7.81194e-05	0.00012471	0.626407	-0.674827	0.0399941	down
PRF1	0.00291813	0.00206636	0.000470359	4.39315	2.13525	0.000164285	up
AKR1A1	7.9348e-05	6.5874e-05	0.000101242	0.650656	-0.620033	0.014317	down
IDE	1.55568e-05	2.05695e-05	1.50303e-05	1.36853	0.452627	0.0479737	up
BRAF	0.000312181	0.000119765	0.000322544	0.371314	-1.42929	0.028168	down
ANPEP	8.97177e-06	1.31156e-05	5.4443e-06	2.40905	1.26846	0.00218775	up
EZR	0.000120003	0.000100177	0.000153343	0.65329	-0.614205	0.00416472	down
SELP	0.000961101	0.000742187	0.00146399	0.506963	-0.980049	0.024381	down
PECAM1	5.74356e-05	4.25595e-05	7.98944e-05	0.532698	-0.908611	0.0423892	down
HIST1H1C	0.0178813	0.00485955	0.0145717	0.333493	-1.58427	0.0474324	down
CD36	0.000324036	0.000172927	0.000412135	0.419588	-1.25295	0.0100035	down
GOT1	9.49084e-05	6.02746e-05	8.92184e-05	0.675585	-0.56579	0.0298427	down
VCL	0.00162925	0.00104779	0.00225292	0.465082	-1.10444	0.000756376	down
LBP	0.000303794	0.00315076	0.000307207	10.2562	3.35842	0.0174278	up
PGAM1	0.000557409	0.00048257	0.000730869	0.660269	-0.598875	0.0181523	down
PLCG1	3.9478e-05	4.21581e-05	2.78372e-05	1.51445	0.598796	0.0367447	up
POLR2E	5.96491e-05	8.82926e-05	5.47926e-05	1.6114	0.688313	0.020471	up
ITIH2	3.7429e-05	0.000275191	8.64221e-05	3.18427	1.67096	0.00477619	up
ITIH1	6.47348e-05	0.000147901	6.39794e-05	2.3117	1.20896	0.0275456	up
RAB4A	0.000105696	0.000998495	1.52374e-05	65.5292	6.03407	4.05438e-09	up
M6PR	6.64498e-05	6.38401e-05	0.000104073	0.613415	-0.705064	0.0321337	down
CAST	0.000647431	0.000873287	0.00301102	0.290031	-1.78572	0.00514518	down
ACO1	0.000107356	7.84138e-05	0.000111992	0.700174	-0.514214	0.0493659	down
CES1	1.79092e-05	2.67049e-05	1.0401e-05	2.56754	1.36039	1.59137e-07	up
PPIB	0.000225263	0.000246011	0.000455473	0.540121	-0.888644	0.00309362	down
PRKCH	6.20817e-05	4.43466e-05	8.12752e-05	0.545634	-0.873994	0.019431	down
PSMA3	0.000306479	0.000304027	0.000474524	0.640699	-0.642281	0.0142352	down
ITGB7	7.32579e-05	2.40023e-05	9.24719e-05	0.259564	-1.94584	0.031716	down
HMGB2	0.000314212	0.000314352	0.000707675	0.444204	-1.17071	0.0202976	down
TARS	0.000108414	0.000122876	0.000180204	0.681873	-0.552424	0.0336708	down
MARK3	2.59331e-05	5.47423e-05	2.86083e-05	1.91351	0.936221	0.000109881	up
GTF2E1	3.43618e-05	9.67824e-06	2.92128e-05	0.331301	-1.59378	0.00277211	down
TYK2	8.82834e-06	5.08958e-06	1.10767e-05	0.459483	-1.12192	0.0335957	down
OAS2	4.00944e-05	7.69545e-05	3.1474e-05	2.44502	1.28985	0.00520137	up
PRDX5	0.000198804	8.91706e-05	0.000187731	0.474991	-1.07403	0.0456267	down
ATP5F1D	3.07675e-05	7.35465e-05	0.000156289	0.47058	-1.08749	0.0191194	down
HMOX2	0.000117687	6.05742e-05	8.8865e-05	0.681643	-0.552911	0.0213839	down
SERPINB1	0.000632175	0.000404099	0.00102887	0.392759	-1.34828	2.23535e-05	down
TIA1	7.54749e-06	1.094e-05	6.49439e-06	1.68453	0.752349	0.00641957	up
GBP1	6.54611e-05	7.79124e-05	5.94273e-05	1.31105	0.390727	0.0239372	up
ACSL1	4.08163e-05	2.52357e-05	1.08018e-05	2.33626	1.2242	0.0109385	up
SHMT2	2.88922e-05	1.53844e-05	2.76856e-05	0.555684	-0.847663	0.00868625	down
SERPINB6	0.000305876	0.00014573	0.000404061	0.360663	-1.47128	0.00151158	down
BSG	0.000275915	5.47584e-05	0.000125976	0.434674	-1.202	0.00346888	down
FUS	4.12325e-05	1.38486e-05	3.7309e-05	0.371186	-1.42979	0.00346138	down
GLRX	7.80512e-05	7.01925e-05	0.000161718	0.434043	-1.20409	0.00226398	down
HMGCL	1.1132e-05	1.83383e-05	5.81664e-05	0.315273	-1.66533	0.00432861	down
MAP2K2	0.000102885	4.61238e-05	8.67301e-05	0.531808	-0.911023	0.0309384	down
PGM1	9.28835e-05	8.46719e-05	0.000129283	0.654934	-0.610578	0.00340065	down
SRP14	0.000123476	8.23738e-05	0.000238097	0.345968	-1.53129	0.000188915	down
HPCAL1	6.74827e-05	8.8895e-05	0.000209958	0.423394	-1.23993	0.0044774	down
TALDO1	0.000270256	0.000307276	0.00043951	0.699133	-0.516361	0.0444124	down
LIPA	2.22251e-05	1.73365e-05	3.55999e-05	0.486981	-1.03806	0.0420077	down
RFC5	0.000102126	5.05211e-05	0.000116655	0.43308	-1.20729	0.0498311	down
EIF2D	0.000384121	0.000647653	0.000252306	2.56693	1.36005	0.0311973	up
NAA10	2.55361e-05	2.15683e-05	2.96685e-05	0.726976	-0.460021	0.0184708	down
RPS27	5.86292e-05	5.02306e-05	0.000130452	0.385052	-1.37688	0.00219848	down
WAS	9.23583e-05	5.05658e-05	0.000118326	0.427344	-1.22653	0.000491587	down
MTHFR	3.98199e-05	9.67842e-05	4.43077e-05	2.18436	1.12721	0.0292487	up
GRK6	2.90489e-05	3.79891e-05	5.28345e-05	0.71902	-0.475896	0.0133169	down
RECQL	6.20975e-05	4.55912e-05	7.50512e-05	0.607468	-0.71912	0.0141581	down
CAPZA2	0.000117403	0.000135555	0.000283678	0.477848	-1.06538	0.00990513	down
LIMS1	0.000643558	0.000513995	0.000998466	0.514784	-0.95796	0.0301458	down
GLIPR1	4.98477e-05	5.60028e-05	3.00452e-05	1.86395	0.898363	0.0110392	up
RPL34	0.000139868	0.000107537	0.000160076	0.671789	-0.573919	0.0266814	down
CX3CR1	9.84953e-05	0.000123896	7.41754e-05	1.67031	0.740112	0.0210136	up
FNTA	2.5492e-05	2.55807e-05	3.78816e-05	0.675279	-0.566444	0.0192525	down
CCT3	0.000135456	0.000107185	0.000156356	0.685517	-0.544735	0.0150317	down
PPM1F	7.10668e-05	5.70082e-05	3.92836e-05	1.45119	0.537241	0.0208636	up
RGS3	2.80202e-05	2.02022e-05	4.84153e-05	0.41727	-1.26095	0.00505645	down
GSK3B	7.93012e-05	5.0777e-05	8.70574e-05	0.583259	-0.777791	0.032214	down
CRIP1	0.000102883	0.000166297	0.000452666	0.367373	-1.44468	0.0208111	down
SERPINB9	0.000425212	0.000362975	0.000539491	0.67281	-0.571728	0.0259109	down
VASP	8.4704e-05	9.3172e-05	0.000171345	0.54377	-0.878933	0.00684457	down
METAP2	0.000508283	0.000228544	8.75605e-05	2.61012	1.38412	0.0213122	up
IDH3G	5.98164e-05	0.000115333	3.44725e-05	3.34565	1.74229	0.0168179	up
TPMT	2.03129e-05	1.61449e-05	2.4338e-05	0.663361	-0.592134	0.0316177	down
RENBP	9.4087e-06	5.27618e-06	2.49159e-05	0.211759	-2.2395	0.0354124	down
HNRNPA3	0.000322308	0.000343327	0.000256427	1.33889	0.421037	0.0326553	up
MAP2K6	8.45991e-05	2.35307e-05	3.97254e-05	0.592335	-0.755516	0.0339438	down
ARHGDIA	0.000155281	0.000241539	0.000384569	0.628076	-0.670988	0.0332178	down
NUBP1	1.53044e-05	1.11649e-05	2.29887e-05	0.485667	-1.04196	0.00552568	down
METAP1	0.000157712	5.27726e-05	0.000133526	0.395225	-1.33925	0.0232105	down
RABGGTB	2.7221e-05	0.000150566	3.3267e-05	4.52599	2.17823	0.0233162	up
BLM	7.09779e-05	8.08749e-05	0.000173629	0.465792	-1.10224	0.00515179	down
YARS	5.58241e-05	5.04809e-05	9.42119e-05	0.535823	-0.900172	0.00671717	down
PRKAG1	3.37664e-05	1.33954e-05	3.83946e-05	0.348888	-1.51916	0.00857599	down
CSE1L	0.00020559	4.1781e-05	0.000175317	0.238317	-2.06905	0.0290198	down
HADHB	0.000136724	0.000131808	7.91815e-05	1.66463	0.7352	0.0323992	up
MANF	0.000128349	0.000136366	0.00020707	0.658553	-0.602629	0.00370748	down
ATP5MF	6.54755e-05	9.68808e-05	4.21388e-05	2.29909	1.20106	0.0109756	up
GNG2	0.000325421	0.000247319	0.000344087	0.718768	-0.476401	0.0263316	down
ACTB	8.26624e-06	1.58626e-05	4.22588e-05	0.375367	-1.41363	0.0131913	down
RPS20	0.000131482	0.000153587	0.000247552	0.620421	-0.688681	0.0238269	down
DSTN	0.000256705	0.000177992	0.00025679	0.693143	-0.528776	0.00708068	down
TMEM258	1.14386e-05	8.04637e-06	1.97645e-05	0.407112	-1.2965	0.00231235	down
SEC61A1	3.52878e-05	3.20328e-05	6.75938e-06	4.73902	2.24459	0.0187169	up
DAD1	6.35211e-05	0.000244105	8.19959e-05	2.97703	1.57388	0.0065154	up
DCAF7	3.58227e-05	2.8409e-05	1.66537e-05	1.70586	0.770502	0.0102797	up
YWHAG	8.03467e-05	9.38804e-05	0.000139643	0.672287	-0.572851	0.0447391	down
PPP1CA	0.00026774	0.00025447	0.000346341	0.734739	-0.444697	0.032588	down
SNRPG	2.48268e-05	2.66396e-05	1.79196e-05	1.48662	0.572036	0.0436557	up
TMSB4X	0.00299616	0.00547556	0.0158999	0.344377	-1.53794	0.0347014	down
PSMC6	0.000359044	0.000275781	0.000391421	0.704563	-0.5052	0.0242386	down
POLR2G	0.000423908	0.000924437	0.000608351	1.51958	0.60367	0.0406422	up
CNBP	0.000117092	0.000189527	0.000322393	0.587875	-0.766418	0.0238032	down
RPS6	8.82917e-05	7.20714e-05	0.000147923	0.487222	-1.03735	0.0467601	down
RAB1A	9.61895e-05	9.06684e-05	0.00013507	0.671268	-0.57504	0.0180004	down
YWHAZ	0.0015772	0.00149984	0.00236156	0.635106	-0.654931	0.00547993	down
DYNLL1	0.000382459	0.000321428	8.48148e-05	3.78977	1.92211	0.0470013	up
RPL38	2.46658e-05	2.99596e-05	5.01128e-05	0.597844	-0.742159	0.00765008	down
ACTG1	0.0164725	0.0166308	0.0254941	0.652341	-0.616301	0.00440697	down
CSNK2B	5.25835e-05	5.82745e-05	4.50871e-05	1.29249	0.370148	0.0407707	up
UBE2L3	0.000160824	8.15225e-05	0.000135841	0.600131	-0.736652	0.0268404	down
TUBA4A	0.000636758	0.00037614	0.000613046	0.613559	-0.704727	0.0161552	down
GSTO1	0.000311793	0.000427926	0.00064072	0.667883	-0.582332	0.0285609	down
MRPS34	2.64185e-05	3.81222e-05	1.88792e-05	2.01927	1.01384	0.0412976	up
RPL36A	2.19423e-05	1.58069e-05	3.75932e-05	0.420473	-1.24992	0.00774022	down
ATP2C1	2.32311e-05	3.43407e-05	1.1982e-05	2.86603	1.51905	0.00315025	up
FKBP3	2.00907e-05	1.36102e-05	5.11253e-05	0.266211	-1.90936	0.00217267	down
CAP1	0.00218727	0.00146911	0.00221178	0.66422	-0.590266	0.0020011	down
EXOSC10	9.38456e-05	0.000221345	4.53767e-05	4.87795	2.28628	0.00480524	up
NUCB1	1.17859e-05	1.88055e-05	3.01297e-05	0.624152	-0.680032	0.0222704	down
YWHAH	6.99561e-05	9.79893e-05	0.000155428	0.63045	-0.665546	0.0305199	down
CALD1	2.23653e-05	5.27863e-05	0.000153047	0.344901	-1.53574	0.0376999	down
RNASEL	6.96476e-06	6.27857e-06	1.06135e-05	0.591564	-0.757393	0.0101653	down
GABPA	7.12484e-05	7.90677e-05	0.000169187	0.467338	-1.09746	0.0173724	down
GABPB1	1.34728e-05	1.43984e-05	5.35775e-05	0.26874	-1.89571	9.49293e-05	down
FMR1	4.70706e-06	5.52859e-06	1.00669e-05	0.549183	-0.86464	0.0143493	down
BCL2L1	4.99371e-06	2.70334e-06	8.34161e-06	0.324079	-1.62558	0.0014879	down
ARHGAP1	0.000106065	0.000130089	0.000191759	0.678399	-0.559793	0.0375794	down
PPP3CA	9.01849e-05	4.08131e-05	6.86972e-05	0.594101	-0.751219	0.0453005	down
RBL2	5.30726e-06	4.18866e-06	1.00345e-05	0.417427	-1.2604	0.00735481	down
NSUN2	2.9302e-05	1.35772e-05	2.23001e-05	0.60884	-0.715865	0.0475123	down
ELP6	8.31357e-05	8.02661e-05	0.000173814	0.461794	-1.11468	0.00926371	down
GALNT2	7.43691e-05	0.000108212	6.45408e-05	1.67665	0.745582	0.0279792	up
STX4	9.71246e-05	0.00013785	9.12623e-05	1.51048	0.595011	0.0499682	up
TRAF2	1.48412e-05	6.02236e-06	1.1451e-05	0.525925	-0.927072	0.00762849	down
ECH1	0.000164581	0.000156518	0.000235136	0.665651	-0.587163	0.0440142	down
STK4	7.62863e-05	6.6181e-05	0.000111646	0.592775	-0.754445	0.0188051	down
LCP2	9.78235e-05	7.95882e-05	5.81255e-05	1.36925	0.453383	0.0407589	up
KLRD1	3.0605e-05	2.17475e-05	4.52998e-05	0.48008	-1.05865	0.0047232	down
PABPC4	5.19955e-05	2.13993e-05	9.51268e-06	2.24955	1.16964	0.0101196	up
DYNC1I2	0.000128475	0.000190658	0.000135946	1.40246	0.487957	0.0328419	up
ILK	0.00136502	0.000755516	0.00159662	0.473196	-1.07949	0.0211352	down
IKZF1	0.000463862	0.0003291	0.00174829	0.188241	-2.40934	0.0106796	down
MYO9B	1.94206e-05	6.60026e-06	1.06639e-05	0.618935	-0.69214	0.00208189	down
IL18R1	2.52238e-06	2.13263e-06	4.37027e-06	0.487986	-1.03509	0.0297449	down
SQSTM1	4.65576e-06	4.76045e-06	7.42765e-06	0.640909	-0.641808	0.00678391	down
TUBB3	0.00635118	0.00754998	0.00312069	2.41933	1.27461	0.0182491	up
ASAH1	0.000195468	0.000189667	0.000350212	0.541578	-0.88476	0.00383159	down
PIN1	7.96162e-05	7.23872e-05	0.000225921	0.320409	-1.64201	0.000714157	down
CAMK2G	2.78755e-05	1.78108e-05	1.1438e-05	1.55716	0.638916	0.0378412	up
MTMR3	1.6305e-05	4.34293e-06	8.87194e-06	0.489514	-1.03058	0.0389488	down
FHL1	0.000112531	2.57204e-05	0.000119916	0.214487	-2.22104	0.0044526	down
MOGS	0.000197165	0.000302182	0.000181106	1.66854	0.738582	0.0408546	up
SPTAN1	6.5175e-05	0.000105107	7.6149e-05	1.38028	0.464962	0.0327212	up
BLMH	3.96005e-05	2.88319e-05	3.69722e-05	0.779826	-0.358776	0.0266556	down
RCN2	2.16695e-05	2.93641e-05	1.88089e-05	1.56118	0.642634	0.0314534	up
FKBP8	4.87381e-05	6.09727e-05	3.67203e-05	1.66046	0.731585	0.00625386	up
NEDD9	1.854e-05	1.42031e-05	4.95106e-06	2.86871	1.5204	0.0134008	up
PLS1	0.00269041	0.00233168	0.0035922	0.649093	-0.623502	0.0108593	down
CLINT1	5.23257e-05	3.88755e-05	5.977e-05	0.650418	-0.62056	0.0175329	down
PTPRCAP	0.000331875	0.000330767	0.00049292	0.671036	-0.575539	0.0210313	down
PSMD6	7.40189e-05	4.60207e-05	7.87412e-05	0.584456	-0.774835	0.0180682	down
PDK3	1.94176e-05	2.15747e-05	1.12471e-05	1.91825	0.93979	0.0196966	up
PPP2R5A	8.61741e-05	2.82057e-05	1.69974e-05	1.65941	0.730668	0.0210655	up
PTPA	0.000170026	0.000129395	0.000169851	0.761815	-0.392488	0.0163702	down
RNPS1	3.19277e-05	2.63165e-05	1.53169e-05	1.71814	0.780849	0.0401958	up
RSU1	7.08257e-05	5.65581e-05	0.000111747	0.506124	-0.982436	0.00306395	down
SEC23B	9.40417e-05	8.36231e-05	5.6834e-05	1.47136	0.557146	0.0451427	up
SURF1	0.000155017	0.00012869	6.79553e-05	1.89374	0.921242	0.0267859	up
MAPRE2	0.0001811	0.000185113	0.000366625	0.50491	-0.985901	0.000829752	down
MAPRE1	0.000163411	0.000151295	0.000223148	0.678002	-0.56064	0.00979372	down
NSDHL	0.000177512	0.000133677	9.24334e-05	1.4462	0.532269	0.0456339	up
RAB11B	0.000582481	0.000428665	0.000676584	0.633573	-0.658417	0.00630348	down
ZYX	0.000288708	0.000359836	0.000800729	0.449385	-1.15398	0.0050207	down
RBBP7	0.000451162	8.44844e-05	0.000182438	0.463085	-1.11065	0.0117839	down
NRF1	2.49338e-05	2.79791e-05	4.54944e-05	0.615	-0.701342	0.0279499	down
FSCN1	0.00020285	0.000398823	0.000220403	1.80952	0.855606	0.0258202	up
IFI16	0.00011299	8.65847e-05	0.000129654	0.667812	-0.582485	0.0169113	down
TST	0.000105945	4.69577e-05	0.000115195	0.407635	-1.29465	0.0056103	down
NDUFA9	0.000241411	0.000300722	0.000156135	1.92604	0.945641	7.38373e-06	up
PGGHG	2.12415e-05	1.46716e-05	4.83317e-06	3.03561	1.60199	0.0145643	up
LRRFIP1	4.90593e-05	7.66604e-05	0.000133641	0.573629	-0.801809	0.0295614	down
PARP14	8.31709e-05	4.0599e-05	2.36074e-05	1.71976	0.782204	0.0178656	up
GLYR1	2.55049e-05	3.52396e-05	2.22862e-05	1.58123	0.661051	0.0448308	up
ACSF3	2.35753e-05	2.63571e-05	1.51814e-05	1.73615	0.79589	0.00421655	up
HSD17B12	3.78678e-05	6.15842e-05	4.12775e-05	1.49196	0.577204	0.0189162	up
PYCR3	9.61713e-06	1.69954e-05	4.48235e-05	0.379163	-1.39911	0.0106377	down
CYBRD1	5.43553e-06	1.34321e-05	5.80256e-06	2.31486	1.21092	0.0207769	up
CCDC93	4.73262e-05	4.28312e-05	6.67666e-05	0.641506	-0.640465	0.0445868	down
TOR2A	1.68108e-05	4.96219e-06	9.56833e-06	0.518606	-0.94729	0.0282029	down
WIPI1	2.33494e-05	2.9879e-05	1.2179e-05	2.45332	1.29474	0.00467525	up
NOL9	1.03317e-05	9.1191e-06	5.08953e-06	1.79174	0.84136	0.0254958	up
FKBP15	5.96026e-05	5.90723e-05	3.73659e-05	1.58091	0.660758	0.000838178	up
HIVEP3	0.000305986	0.000207649	0.000442667	0.469087	-1.09207	0.0208541	down
LYPLAL1	0.000164006	0.000114611	0.00017259	0.664061	-0.590612	0.00283017	down
ATL3	0.000145138	0.000113629	0.000170797	0.66529	-0.587944	0.0319877	down
SIGIRR	1.3803e-05	1.65119e-05	3.55968e-05	0.463859	-1.10824	0.00440737	down
ELP2	2.54128e-05	3.27094e-05	1.55813e-05	2.09927	1.06989	0.00395372	up
LPCAT3	1.02379e-05	1.63199e-05	7.98995e-06	2.04256	1.03038	0.00118895	up
CDC73	4.03703e-06	8.52667e-06	2.85679e-06	2.9847	1.57759	0.0413391	up
SUSD1	1.00086e-05	5.1952e-05	1.86084e-05	2.79185	1.48122	0.014462	up
ABRAXAS1	1.85673e-05	1.7069e-05	2.77898e-05	0.614219	-0.703175	0.0294157	down
PLXDC2	9.30229e-06	9.38263e-06	1.33278e-05	0.703988	-0.506378	0.0218207	down
APOOL	1.33741e-05	6.5773e-06	1.83027e-05	0.359363	-1.47649	0.00613516	down
DPP8	9.62044e-06	7.48963e-06	2.2593e-05	0.331502	-1.59291	0.000377027	down
PACS1	1.39529e-05	1.61181e-05	2.57801e-05	0.625216	-0.677574	0.0142161	down
PIK3AP1	4.04283e-05	6.80397e-05	1.23685e-05	5.50105	2.45971	0.00587496	up
MOB2	8.49611e-05	5.96549e-05	8.98786e-05	0.663727	-0.591338	0.0360626	down
RPS27L	2.96842e-05	2.02656e-05	4.98614e-05	0.406439	-1.29889	0.00100937	down
SND1	0.000248451	0.000220036	0.00028126	0.782322	-0.354165	0.0385867	down
LPCAT2	6.15591e-06	1.5212e-05	7.34864e-06	2.07004	1.04966	0.0195179	up
PHF5A	3.43579e-05	7.26746e-05	0.000157581	0.461191	-1.11657	0.0231297	down
NUP54	4.13683e-05	3.36977e-05	1.54786e-05	2.17705	1.12238	0.0457682	up
ATG9A	7.3183e-06	4.92432e-06	7.80109e-06	0.631235	-0.663751	0.0102514	down
ARHGAP30	3.0817e-05	2.73696e-05	5.96851e-05	0.458566	-1.1248	0.00805161	down
TBC1D1	4.62266e-05	8.85316e-05	3.23573e-05	2.73607	1.4521	0.00933276	up
METTL3	2.4888e-05	2.2257e-05	1.59682e-05	1.39383	0.479055	0.0495651	up
FERMT3	0.000472581	0.000435483	0.000760746	0.572442	-0.804799	0.0424364	down
DDX42	5.05843e-05	7.37249e-05	3.53411e-05	2.08609	1.0608	0.0391922	up
STX12	2.00053e-05	6.46626e-06	1.26716e-05	0.510296	-0.970595	0.000219863	down
GATAD2A	1.30405e-05	8.88639e-06	2.56867e-05	0.345953	-1.53135	0.00020414	down
HRNR	2.7722e-05	1.67518e-05	3.60612e-05	0.464537	-1.10613	0.0389066	down
TBC1D10C	7.06975e-05	2.677e-05	4.22187e-05	0.634079	-0.657265	0.013855	down
CMIP	4.40988e-05	1.08417e-05	2.22847e-05	0.486508	-1.03946	0.0446336	down
RAVER1	0.000153903	7.95648e-05	0.000170548	0.466526	-1.09997	0.031681	down
LRRC47	1.22872e-05	6.42515e-06	1.46031e-05	0.439987	-1.18447	0.000537741	down
CA13	4.07433e-05	4.26391e-05	7.09096e-05	0.601316	-0.733805	0.00959447	down
GPATCH11	1.15905e-05	1.24619e-05	2.1836e-05	0.570706	-0.809181	0.0319059	down
MRPL43	1.98548e-05	1.67714e-05	6.95335e-06	2.41198	1.27022	0.00994417	up
GATD1	2.11605e-05	3.44464e-05	1.91943e-05	1.79462	0.843676	0.0443572	up
SERBP1	0.00027955	0.000177428	0.000335963	0.528116	-0.921073	0.0127315	down
MROH1	1.56334e-05	2.02554e-05	1.37207e-05	1.47627	0.561957	0.017663	up
NPEPL1	1.09205e-05	1.58939e-05	9.38224e-06	1.69404	0.760468	0.0117135	up
LPCAT1	6.0677e-05	7.10091e-05	4.44776e-05	1.59651	0.674924	0.0471038	up
NUP37	8.90152e-05	4.44978e-05	6.9842e-05	0.637121	-0.65036	0.0194626	down
TNIP2	4.26894e-05	2.84024e-05	5.34785e-05	0.5311	-0.912946	0.0329222	down
TMEM167A	1.49068e-05	3.05325e-05	1.57942e-05	1.93315	0.950955	0.0331157	up
WDR20	0.000141083	0.00024768	5.76153e-05	4.29885	2.10395	5.5021e-05	up
HM13	6.51507e-05	0.000111676	6.23271e-05	1.79177	0.841383	0.00977881	up
DTD1	0.000146559	7.52848e-05	0.000161329	0.466654	-1.09957	0.00422519	down
NUP210	7.19518e-05	8.49875e-05	5.33764e-05	1.59223	0.671048	0.0151456	up
CHURC1	9.15328e-05	1.91413e-05	0.000100654	0.190168	-2.39465	2.92959e-05	down
NUP133	7.02979e-05	6.16348e-05	3.64402e-05	1.6914	0.758215	0.0482935	up
CHMP7	4.50477e-06	3.03573e-06	5.18287e-06	0.585725	-0.771706	0.0163683	down
SCFD1	7.916e-05	5.18507e-05	0.00011281	0.459629	-1.12146	0.00289337	down
TTN	9.1228e-05	5.44563e-05	3.06815e-05	1.77489	0.82773	0.0499684	up
RFFL	0.000233083	0.00011689	0.000194009	0.6025	-0.730966	0.028736	down
FAM3C	8.46802e-06	1.79577e-06	7.08882e-06	0.253324	-1.98094	0.045907	down
H1FX	0.000148438	9.78745e-05	0.000153154	0.639059	-0.645979	0.0276991	down
ANKS1A	3.50582e-05	4.88525e-05	2.61279e-05	1.86975	0.902843	0.0021658	up
SORL1	1.14261e-05	1.46516e-05	1.96142e-05	0.74699	-0.42084	0.0496866	down
NRGN	4.13293e-05	5.32993e-05	0.000216693	0.245967	-2.02347	0.0417653	down
HDAC2	5.02204e-05	7.83226e-05	3.37943e-05	2.31763	1.21265	0.000494688	up
STAM	2.4881e-05	4.84306e-05	0.000108313	0.447137	-1.16121	0.000761251	down
CELF1	9.88582e-06	1.35023e-05	6.35037e-06	2.12623	1.0883	0.0252497	up
CLP1	0.000284086	0.000222099	0.000345642	0.642569	-0.638077	0.0356935	down
VTI1A	7.21072e-05	8.81656e-05	4.0129e-05	2.19706	1.13557	0.00319579	up
SH3KBP1	2.01727e-05	2.60289e-05	4.57589e-05	0.568827	-0.813939	0.00887678	down
ISOC1	9.10024e-05	7.64474e-05	0.00013756	0.55574	-0.847518	0.00473419	down
OPTN	0.00011412	4.60648e-05	0.000113942	0.404282	-1.30656	0.00396337	down
DNAJC19	4.62722e-05	5.13932e-05	0.000102973	0.499094	-1.00262	0.000944831	down
FAM120B	1.21932e-05	8.11349e-06	1.83474e-05	0.442215	-1.17718	0.0216128	down
DYNLL2	7.71854e-05	4.84722e-05	8.78157e-05	0.551977	-0.857319	0.0276526	down
SIPA1	0.000100462	0.000111323	8.28767e-05	1.34324	0.425713	0.014423	up
PGM2	0.000184001	0.000163617	0.000214076	0.764291	-0.387806	0.0432314	down
PDXP	3.17252e-05	3.51657e-05	1.9447e-05	1.80828	0.854622	0.0116295	up
PDLIM5	0.00016871	5.65278e-05	0.000125638	0.449926	-1.15224	0.0481788	down
AHCYL2	7.75201e-05	5.85728e-05	8.58275e-05	0.682447	-0.551211	0.0388291	down
TMX3	0.000121328	4.0166e-05	9.77733e-05	0.410808	-1.28347	0.00451637	down
LRRIQ1	5.67132e-06	1.07116e-05	5.44231e-06	1.96822	0.976888	0.0316151	up
PDLIM2	7.80636e-05	0.000139745	0.000552789	0.2528	-1.98393	0.00798694	down
TMEM68	4.13776e-05	8.11347e-05	2.16082e-05	3.75481	1.90874	6.90844e-06	up
MBOAT7	1.8404e-05	4.39129e-05	2.06283e-05	2.12877	1.09002	0.00392742	up
CCDC115	3.28803e-06	4.82657e-06	8.13112e-06	0.593592	-0.752456	0.0228506	down
MIA2	0.000314608	0.000468456	0.000174637	2.68245	1.42355	0.00258279	up
PANX1	1.98844e-05	2.13799e-05	4.24339e-05	0.503839	-0.988965	0.0056021	down
MCCC1	1.96401e-05	1.48638e-05	2.96704e-05	0.500964	-0.997222	0.0150122	down
FNBP1	4.64929e-05	4.57308e-05	7.36334e-05	0.62106	-0.687195	0.022614	down
RANBP9	4.68126e-05	2.00197e-05	4.64654e-05	0.430853	-1.21473	0.00128307	down
PLEKHF1	5.73594e-05	4.03441e-05	7.84375e-05	0.514347	-0.959187	0.00261878	down
SIN3A	9.03715e-05	6.54255e-05	4.20841e-05	1.55464	0.636577	0.0336481	up
CRBN	0.000133935	5.71951e-05	1.83963e-05	3.10906	1.63648	0.00427772	up
RBM15	3.02334e-05	3.22874e-05	1.03801e-05	3.1105	1.63715	0.00411184	up
NMNAT3	7.05007e-06	3.4399e-06	6.14802e-06	0.559513	-0.837756	0.0189095	down
CNN2	0.000779327	0.000339128	0.000733161	0.462557	-1.1123	0.00301507	down
PCYT2	6.70546e-05	4.90649e-05	8.10551e-05	0.605328	-0.724211	0.0409013	down
DOK1	0.000110674	2.63185e-05	0.000108023	0.243637	-2.03719	0.000305372	down
TRIR	1.8367e-05	4.10379e-05	0.000117329	0.349768	-1.51553	0.00370363	down
CYBC1	4.63302e-05	5.21389e-05	2.04871e-05	2.54496	1.34764	0.00174005	up
VPS25	2.40719e-05	1.75531e-05	5.07502e-05	0.345872	-1.53169	0.0139391	down
PELO	7.84646e-05	6.48311e-05	4.42398e-05	1.46545	0.551343	0.0280611	up
LIMD2	1.35248e-05	1.31187e-05	2.37337e-05	0.552746	-0.85531	0.0109562	down
MMTAG2	1.83951e-05	5.78635e-06	5.22443e-05	0.110756	-3.17455	0.00812495	down
PHF23	1.75978e-05	2.21894e-05	4.49059e-05	0.494132	-1.01703	0.0247268	down
PDCD10	0.00025069	0.000139442	0.00023787	0.586211	-0.770507	0.020513	down
APOO	4.63252e-05	4.02897e-05	1.95933e-05	2.05629	1.04005	0.0245513	up
PBDC1	1.11139e-05	4.91779e-05	0.000106623	0.461231	-1.11644	0.00636635	down
RBM4	2.29283e-05	7.05705e-06	1.37202e-05	0.514355	-0.959164	0.0390438	down
BCL2L13	6.56164e-06	1.2913e-05	2.72205e-05	0.474387	-1.07586	0.0270072	down
GNB1L	1.34072e-05	3.17624e-05	1.02594e-05	3.09592	1.63037	0.0072991	up
PRKD2	3.20196e-05	1.77468e-05	3.68097e-05	0.482123	-1.05253	0.0367001	down
XPO4	1.40544e-05	2.64217e-05	1.32289e-05	1.99727	0.998026	0.0226154	up
DDX24	1.45671e-05	8.73625e-06	1.53235e-05	0.57012	-0.810663	0.0151452	down
LHPP	2.99133e-05	4.74022e-05	2.36053e-05	2.00812	1.00584	0.0203079	up
CLPB	0.000153286	6.29793e-05	0.000129329	0.486969	-1.0381	0.00520874	down
FAM49A	0.000130569	0.000177881	0.000116483	1.5271	0.610796	0.0480581	up
MAGT1	2.28023e-05	2.65385e-05	1.33468e-05	1.98838	0.991594	0.00879928	up
RAB1B	0.000896418	0.000627494	0.000963115	0.651525	-0.618107	0.029275	down
ASCC2	6.12754e-06	1.09857e-05	7.00208e-06	1.56892	0.649773	0.0435463	up
SH3BGRL3	0.000493842	0.00129661	0.0029018	0.446829	-1.16221	0.0390258	down
UNC45A	0.000746906	0.000520178	0.000722905	0.719566	-0.474801	0.0180792	down
FN3K	8.30788e-05	3.66709e-05	0.000117881	0.311085	-1.68462	0.00677671	down
GOLPH3L	2.82768e-05	7.66579e-05	4.2006e-05	1.82493	0.86784	0.0102429	up
VSIR	3.02347e-05	2.20414e-05	6.45315e-05	0.341561	-1.54979	0.00337335	down
PLEKHF2	8.11532e-05	4.37872e-05	0.000104605	0.418597	-1.25637	0.000461144	down
PSTPIP2	0.000165317	6.19801e-05	0.00014891	0.416225	-1.26456	0.0303328	down
AGO3	0.000932641	0.00172687	0.000816549	2.11484	1.08055	0.029226	up
TBC1D17	1.78956e-05	9.47987e-06	1.85831e-05	0.510133	-0.971054	0.00388827	down
C17orf75	6.15315e-06	7.29185e-06	1.3422e-05	0.543275	-0.880246	0.0474562	down
PLEKHA2	6.09582e-05	0.000111067	4.1544e-05	2.67347	1.41871	0.0170678	up
PARVB	0.000161591	0.000165327	0.000374206	0.441807	-1.17851	0.00935835	down
PLXNA4	0.00133993	0.00175984	0.000450523	3.90622	1.96577	0.0297993	up
PREB	0.000403734	0.000356835	0.000232815	1.53269	0.61607	0.0296653	up
TM9SF3	0.000106734	9.30212e-05	6.04053e-05	1.53995	0.622884	0.024572	up
DYNLRB1	6.79403e-05	3.56763e-05	9.21874e-05	0.386997	-1.36961	0.021411	down
SLAMF7	2.49834e-05	2.03359e-05	5.768e-05	0.352565	-1.50404	0.000383872	down
EXOSC5	1.22617e-05	6.82366e-06	1.69703e-05	0.402095	-1.31439	0.0137564	down
BIRC6	1.16696e-05	2.55242e-05	7.07358e-06	3.60839	1.85136	0.0135046	up
NANS	4.33471e-05	8.15798e-05	3.30355e-05	2.46946	1.30419	0.021519	up
PRTFDC1	1.65332e-05	7.52002e-06	1.70565e-05	0.440889	-1.18151	0.026172	down
AASDHPPT	1.42941e-05	5.25347e-06	9.98252e-06	0.526267	-0.926134	0.0215984	down
RBM12	3.34865e-05	2.66243e-05	1.45078e-05	1.83517	0.875914	0.0147649	up
INTS9	5.67776e-06	2.03603e-06	4.10787e-06	0.49564	-1.01263	0.0254632	down
MED17	4.38072e-06	6.19385e-05	6.48845e-06	9.54596	3.25489	0.0425763	up
NECAP2	4.56492e-05	5.54057e-05	3.59477e-05	1.54129	0.624134	0.0197794	up
HIF1AN	0.000146009	0.000508293	0.000229259	2.21712	1.14869	0.00717747	up
LYAR	1.20816e-05	7.87691e-06	1.55431e-05	0.50678	-0.980569	0.0100349	down
CMTM6	4.7556e-05	2.71974e-05	6.10712e-05	0.445339	-1.16702	0.0490653	down
PPP4R2	2.32674e-05	2.36005e-05	5.12343e-05	0.460638	-1.11829	0.00262195	down
TUBA8	0.000796434	0.000250028	0.000717614	0.348416	-1.52112	0.0273463	down
RRN3	5.38064e-06	5.25267e-06	1.09274e-05	0.480686	-1.05683	0.0109145	down
CISD1	0.000118002	0.000140342	5.6448e-05	2.48621	1.31395	0.00650932	up
EHD3	0.000153846	0.000110792	0.000216519	0.511698	-0.966636	0.0142061	down
KLRF1	1.84977e-05	1.02298e-05	2.76638e-05	0.36979	-1.43522	0.00118605	down
RCC2	6.0785e-05	4.69279e-05	8.11653e-05	0.578177	-0.790418	0.0178475	down
MBD2	5.47648e-06	4.79823e-06	8.26418e-06	0.580606	-0.78437	0.03194	down
NXF1	3.12656e-05	3.26147e-05	2.30839e-05	1.41288	0.498635	0.0486861	up
BIN2	0.000217696	0.000215511	0.000364438	0.591351	-0.757913	0.0254486	down
NIPSNAP3A	8.47234e-05	5.99217e-05	9.25639e-05	0.647355	-0.62737	0.043299	down
SWAP70	2.01315e-05	1.26521e-05	2.55177e-05	0.495816	-1.01212	0.00295749	down
LAMTOR3	5.67717e-05	1.51765e-05	3.31131e-05	0.458322	-1.12557	0.00369019	down
LIMA1	8.39415e-05	3.10401e-05	6.97968e-05	0.444721	-1.16903	0.020565	down
PCYOX1	0.000148895	0.000195842	0.000386669	0.506485	-0.981409	0.0391619	down
LCMT1	3.20941e-05	4.40369e-05	2.82657e-05	1.55796	0.639659	0.00981031	up
AK3	5.41344e-05	3.11852e-05	4.59087e-05	0.679288	-0.557904	0.039991	down
NAGK	5.74612e-05	6.28033e-05	0.000158709	0.395714	-1.33747	0.0149858	down
FBXO3	7.19201e-05	4.39028e-05	7.93493e-05	0.553286	-0.853903	0.00954922	down
ACAD8	6.48423e-05	2.38983e-05	4.99993e-05	0.477972	-1.065	0.0288324	down
MCTS1	4.11104e-05	5.1713e-05	7.93313e-05	0.651862	-0.617362	0.00658301	down
TBC1D24	2.22406e-05	3.20282e-05	1.37665e-05	2.32653	1.21818	0.00703525	up
PACSIN2	2.67304e-05	1.87551e-05	3.96448e-05	0.473077	-1.07985	0.00785793	down
MAPRE3	0.000138123	7.11215e-05	0.000150939	0.471192	-1.08561	0.0411655	down
TRAF3IP3	9.127e-05	3.67003e-05	0.000126343	0.290482	-1.78348	0.0338148	down
CHKB	0.000162063	8.10679e-05	0.000121753	0.665838	-0.586756	0.023976	down
CNPY2	0.000142531	4.79285e-05	7.17128e-05	0.668339	-0.581348	0.0363261	down
CA5B	0.00515873	0.0061387	0.00292605	2.09794	1.06898	0.0244151	up
TDRKH	6.66078e-06	4.04709e-06	1.12186e-05	0.360748	-1.47094	0.000132792	down
ARL2BP	4.36717e-05	5.48794e-05	0.000118158	0.464458	-1.10638	0.0133648	down
COQ6	5.95719e-05	4.7982e-05	2.98837e-05	1.60563	0.683137	0.0417549	up
SH3GLB1	7.19778e-05	5.39033e-05	7.6619e-05	0.703524	-0.507327	0.0222631	down
UFC1	6.38446e-05	7.0738e-05	0.000120627	0.586418	-0.769998	0.00538301	down
CIAO2B	3.04987e-05	2.50433e-05	4.60417e-05	0.543926	-0.878519	0.0139021	down
TMED3	8.16756e-06	2.35999e-05	1.16293e-05	2.02936	1.02102	0.000307941	up
TSC22D4	3.94045e-05	2.10743e-05	0.000131568	0.160178	-2.64225	0.000243264	down
TLN1	0.00306651	0.00176298	0.00326833	0.539414	-0.890536	0.0312314	down
NME7	9.86578e-06	1.14351e-05	1.53304e-05	0.745912	-0.422923	0.0412264	down
UCHL5	2.12406e-05	2.27191e-05	3.26304e-05	0.696254	-0.522315	0.03871	down
GTF3C3	1.35843e-05	1.18082e-05	1.8698e-05	0.631525	-0.663088	0.0203056	down
RBM8A	5.66411e-05	9.63238e-05	4.47286e-05	2.15352	1.10669	0.00339598	up
MRPS18B	3.37363e-05	4.158e-05	7.3872e-05	0.562866	-0.829137	0.00874153	down
ARFGEF2	5.69982e-05	6.98202e-05	3.91977e-05	1.78123	0.832875	0.0341483	up

## Sheet: LTBI_HC
gene.name	HCaverage	ATBaverage	LTBIaverage	LTBI/HC ratio	log2FC	LTBI/HC pvalue	regulate
DENND3	0.000126632	5.5316e-05	4.84546e-05	0.38264	-1.38594	0.00874245	down
TRAPPC13	1.09815e-05	1.83816e-05	2.40607e-05	2.19101	1.1316	0.00114075	up
ZNF727	9.36086e-05	0.000161281	0.000222395	2.3758	1.24841	0.00274128	up
IGLL5	0.000177398	0.000487014	0.000321155	1.81037	0.856283	0.00498691	up
NACA	2.5029e-05	6.20064e-05	9.91134e-05	3.95994	1.98548	4.5162e-05	up
PDLIM1	0.000406111	0.00072163	0.00150783	3.71286	1.89253	0.0159376	up
PSMD11	5.14865e-05	4.70561e-05	7.05296e-05	1.36987	0.454036	0.049972	up
PGRMC1	5.57182e-05	9.04711e-05	0.000133009	2.38717	1.2553	0.0293424	up
TAF4	4.69642e-06	1.42263e-06	1.23165e-06	0.262254	-1.93096	0.0045972	down
CLIC1	0.000904693	0.00111371	0.00159733	1.7656	0.820163	0.0144931	up
EXOC5	5.64458e-06	1.48889e-05	1.81117e-05	3.20868	1.68198	0.0432846	up
PSMD14	6.72628e-05	3.59275e-05	3.76038e-05	0.559057	-0.838932	0.0225636	down
BIN1	2.38287e-05	4.01218e-05	4.98559e-05	2.09226	1.06506	0.0190013	up
DDX3X	4.94797e-05	3.97936e-05	2.94473e-05	0.59514	-0.7487	0.0176914	down
MAN2B1	7.68311e-05	9.04319e-05	0.000106576	1.38714	0.472118	0.0230481	up
C2CD2L	2.73662e-05	0.000395738	1.06048e-05	0.387514	-1.36768	0.0145934	down
COPE	1.92148e-05	4.01871e-05	3.57111e-05	1.85852	0.894156	0.0258538	up
CCS	2.72697e-05	4.64691e-05	9.50748e-05	3.48647	1.80177	0.00280633	up
SLC9A3R1	0.000113402	0.000232342	0.000619244	5.46062	2.44906	0.000845419	up
PPP1R12A	4.41589e-05	4.94586e-05	0.000178731	4.04746	2.01702	0.0430125	up
HNRNPDL	5.69657e-05	5.04667e-05	3.56436e-05	0.625702	-0.676451	0.015907	down
CHUK	4.90396e-05	0.000227507	0.000112997	2.3042	1.20427	0.0106571	up
ACOX3	5.59891e-06	1.28701e-05	1.62171e-05	2.89647	1.5343	0.00214008	up
SPTLC2	1.32232e-05	2.03032e-05	2.5444e-05	1.92419	0.944251	0.0149922	up
PPM1G	2.71854e-05	3.99255e-05	4.87061e-05	1.79163	0.841269	0.0415132	up
EIF3D	0.000231551	0.000211882	0.000148694	0.642168	-0.638978	0.00930757	down
EIF3H	0.00010203	7.7213e-05	5.86847e-05	0.575168	-0.797944	0.0117433	down
TAPBP	0.000506872	0.000353355	0.000262692	0.518262	-0.948248	0.0196797	down
PSMD3	3.60316e-05	4.6159e-05	4.66405e-05	1.29443	0.37232	0.034742	up
MGAM	6.58907e-05	4.40054e-05	0.000114983	1.74506	0.803273	0.0452852	up
TGOLN2	2.27213e-05	3.80776e-05	0.000101642	4.4734	2.16137	0.000152633	up
WIPF1	2.66889e-05	7.9234e-05	0.000122227	4.57969	2.19525	0.000619477	up
TNFSF14	1.1152e-05	8.8174e-06	2.83336e-05	2.54067	1.34521	0.000817051	up
RNF13	1.01309e-05	2.22045e-05	3.85219e-05	3.8024	1.92691	9.85146e-05	up
DENR	0.0001342	0.000175656	0.000305095	2.27344	1.18488	6.62236e-05	up
PLRG1	6.9186e-05	4.12336e-05	4.12608e-05	0.596375	-0.745708	0.0426578	down
ZNF207	2.11203e-05	2.04402e-05	4.01667e-05	1.90181	0.927373	0.0350847	up
GSTZ1	2.97624e-06	4.43542e-06	8.11902e-06	2.72794	1.44781	0.0178163	up
HTATSF1	1.53656e-05	1.90485e-05	3.53459e-05	2.30033	1.20184	0.00838662	up
NUDT21	0.000590287	0.000221813	0.000186261	0.315543	-1.66409	0.0268416	down
LANCL1	6.15457e-05	7.64469e-05	0.000105782	1.71875	0.781363	0.00114601	up
IDH3B	0.000123213	6.37197e-05	4.8046e-05	0.389943	-1.35867	0.0133556	down
NDUFS5	1.61128e-05	5.42414e-06	9.23971e-06	0.573438	-0.80229	0.0279265	down
GMFG	2.49016e-05	4.96677e-05	7.46074e-05	2.99609	1.58308	0.00930228	up
SMARCA5	3.74832e-05	0.000110707	1.29865e-05	0.346463	-1.52923	0.0490805	down
LY75	2.20533e-05	2.539e-05	3.13441e-05	1.42129	0.5072	0.0476328	up
DIAPH1	0.000142408	0.000181932	0.000212675	1.49342	0.578624	0.0179703	up
LPXN	0.000290237	0.000118356	0.000116893	0.40275	-1.31204	0.0432227	down
ATG13	2.69906e-06	5.16607e-06	5.95468e-06	2.20621	1.14157	0.00562061	up
CNOT3	5.40161e-06	8.63442e-06	1.16935e-05	2.16483	1.11425	0.00436752	up
NDUFS7	2.18085e-05	3.26245e-05	3.55817e-05	1.63156	0.706249	0.00635929	up
NIPSNAP2	1.70792e-05	9.74851e-06	1.07868e-05	0.631577	-0.662968	0.0390198	down
TBCA	5.5701e-05	0.000105143	0.000208432	3.74198	1.9038	0.00251586	up
SH3BGRL	6.32273e-05	0.000190349	0.000220587	3.4888	1.80273	0.0206666	up
PSIP1	2.0162e-05	4.11651e-05	3.53167e-05	1.75164	0.80871	0.0177058	up
GPC4	2.13521e-06	1.0314e-05	5.20443e-06	2.43743	1.28536	0.0334987	up
NDUFS3	2.82002e-05	3.52193e-05	5.12279e-05	1.81658	0.861222	0.000295877	up
SRSF10	3.5577e-05	2.76685e-05	5.42014e-05	1.5235	0.607386	0.0453848	up
EED	2.45144e-06	1.0703e-05	8.2528e-06	3.36651	1.75125	0.000583668	up
BANF1	1.64192e-05	6.56686e-05	4.41845e-05	2.69102	1.42815	0.0248946	up
CREG1	4.63479e-05	5.8066e-05	2.66654e-05	0.575332	-0.797534	0.0153191	down
EIF3J	2.41171e-05	5.53816e-05	0.00010159	4.21237	2.07463	2.85851e-06	up
AP1G2	3.5978e-05	1.28723e-05	1.37823e-05	0.383077	-1.38429	0.0183728	down
RBBP9	3.08167e-05	0.000119718	5.61583e-05	1.82233	0.865785	0.00575042	up
DNAJC8	3.13752e-05	4.23565e-05	5.83813e-05	1.86075	0.895881	0.00956504	up
ATP5PD	0.000131983	0.000363313	0.000300263	2.27502	1.18588	0.0166198	up
FLOT1	0.00012402	9.95028e-05	7.04517e-05	0.568068	-0.815865	0.00586684	down
SASH3	1.81527e-05	6.05735e-05	8.5385e-05	4.7037	2.2338	1.25109e-05	up
CST7	0.000125843	0.000113681	0.000242845	1.92975	0.948414	0.00854969	up
MTA2	0.00010873	0.000106324	7.19343e-05	0.661589	-0.595992	0.0033099	down
SEC31A	6.31172e-05	3.8797e-05	4.05966e-05	0.643193	-0.636677	0.0157377	down
NDUFA7	8.60419e-05	5.3042e-05	3.3009e-05	0.383639	-1.38218	0.0430669	down
IPO7	3.55401e-05	5.23264e-05	5.50732e-05	1.54961	0.631903	0.0174278	up
VNN1	0.000314239	0.000284305	0.000160572	0.510986	-0.968644	0.0368199	down
OXSR1	4.16297e-05	3.25886e-05	2.82363e-05	0.678272	-0.560065	0.00652967	down
TTC4	1.34046e-05	1.3122e-05	1.9362e-05	1.44443	0.530501	0.0450515	up
CAVIN2	0.00021115	0.000279526	0.000526661	2.49425	1.3186	0.00153052	up
BAG2	1.15099e-05	1.56786e-05	2.20204e-05	1.91317	0.935964	0.0106782	up
DDAH2	1.18519e-05	1.99486e-05	4.42146e-05	3.73058	1.8994	9.20402e-05	up
CYB5A	3.16545e-05	0.000113199	5.51798e-05	1.74319	0.801729	0.000503387	up
MT-CO3	0.000104953	6.73184e-05	6.71842e-05	0.640136	-0.643549	0.0174875	down
SOD1	8.74864e-05	0.000366131	0.000285132	3.25915	1.7045	0.00134975	up
PNP	0.000101127	0.000134028	0.000158851	1.57081	0.651507	0.0213747	up
C1R	3.76435e-05	0.000221214	0.000124057	3.29558	1.72053	0.00991443	up
HP	8.35981e-05	0.000184481	0.000204535	2.44664	1.2908	0.00568779	up
KNG1	0.00013566	0.000242072	0.000321731	2.37159	1.24585	0.0084557	up
HBE1	3.39778e-05	9.26109e-05	5.76987e-05	1.69813	0.763947	0.0437208	up
APOC3	1.32075e-05	1.35316e-05	2.7752e-05	2.10124	1.07124	0.0423993	up
FGA	0.000779616	0.00126124	0.00140761	1.80552	0.852411	0.0211855	up
FGG	0.000809078	0.001346	0.00146625	1.81225	0.857778	0.0429341	up
SLC4A1	0.00031437	0.000447257	0.000145466	0.462721	-1.11179	0.035541	down
PPBP	0.000408437	0.00143161	0.00273036	6.6849	2.74091	0.00528356	up
PF4	0.000722911	0.0012508	0.00161076	2.22816	1.15585	0.0357957	up
FTH1	2.48856e-05	5.58624e-05	5.34612e-05	2.14828	1.10318	0.00265777	up
FUCA1	2.03851e-05	3.60542e-05	4.67345e-05	2.29258	1.19697	0.00223313	up
CSTB	5.87849e-05	0.000188272	0.000219495	3.73386	1.90067	0.00222795	up
CD74	4.21494e-05	6.58396e-05	0.000127157	3.01682	1.59303	0.0153435	up
GAPDH	0.00272667	0.0020977	0.00188795	0.692402	-0.530319	0.00394212	down
ITGB3	0.00111529	0.000845819	0.00220017	1.97272	0.980188	0.0364857	up
HMGN1	2.21485e-05	3.68009e-05	8.08545e-05	3.65056	1.86812	0.000139787	up
SERPING1	3.15702e-06	1.31527e-05	9.49975e-06	3.00909	1.58933	0.010785	up
EIF2S1	0.000282041	0.000320496	0.000371616	1.31759	0.397906	0.022031	up
RPLP2	7.54246e-06	1.6937e-05	4.13396e-05	5.48092	2.45442	0.000906088	up
ITGB1	7.64728e-05	7.75174e-05	0.000153642	2.00911	1.00656	0.0084585	up
UROD	9.79335e-05	0.000120091	0.000143074	1.46093	0.546888	0.0386152	up
ATP5F1B	0.000626592	0.000732789	0.000875882	1.39785	0.483211	0.0298391	up
GPI	0.000142362	0.000142659	0.000194389	1.36546	0.449385	0.0367735	up
NPM1	0.000185179	0.000432858	0.000421663	2.27706	1.18717	0.0198175	up
TPM3	0.000398943	0.00101651	0.00247696	6.2088	2.63431	0.00490965	up
LDHB	0.000442079	0.000360483	0.000604968	1.36846	0.452553	0.0193578	up
P4HB	5.19704e-05	0.000124951	0.000120039	2.30976	1.20774	0.00462783	up
ACYP1	1.33055e-05	3.91839e-05	2.31996e-05	1.74361	0.802075	0.0268446	up
PSAP	5.78274e-05	0.000140884	0.000178826	3.09241	1.62873	0.000943145	up
HEXB	6.11959e-05	9.78172e-05	0.000110642	1.808	0.854394	0.00440874	up
GALT	2.81848e-05	6.01906e-05	5.70577e-05	2.02442	1.01751	0.0122201	up
ERCC1	0.000261285	0.00020002	0.000113238	0.43339	-1.20626	0.0485292	down
THBS1	0.000208835	0.000315974	0.000451951	2.16416	1.1138	0.01087	up
SP1	1.56699e-05	2.06853e-05	7.98873e-05	5.09815	2.34997	0.0285079	up
RHOC	0.00107918	0.000852393	0.000660246	0.611805	-0.708857	0.00635341	down
GUSB	0.00012215	0.000170149	0.000193921	1.58757	0.66682	0.0360698	up
PDHA1	0.00021811	0.000132315	0.000126522	0.580081	-0.785673	0.00290039	down
CFH	1.19562e-05	1.9167e-05	2.98704e-05	2.49832	1.32096	0.00980535	up
VIM	0.000739479	0.00179357	0.00144512	1.95424	0.96661	0.00895234	up
ANXA5	0.00016087	0.000218465	0.000254901	1.58452	0.664043	0.0232891	up
SNRPA	2.43231e-05	4.29877e-05	7.88623e-05	3.24228	1.69701	0.000204933	up
HMGB1	0.000185121	0.000249044	0.000408544	2.2069	1.14202	0.00266124	up
SPARC	2.86503e-05	0.00010606	0.000126988	4.43236	2.14808	0.0214207	up
ALDOC	7.48619e-05	7.16605e-05	0.000112298	1.50007	0.585026	0.0227365	up
TRGC1	3.61643e-06	1.44116e-05	2.78526e-05	7.70168	2.94517	0.0190017	up
HSPA1A	0.000310112	0.000299058	0.000547916	1.76683	0.821165	0.000536663	up
CALM1	0.000109567	0.000433208	0.000413377	3.77282	1.91564	0.000700697	up
RRAS	7.15928e-05	4.95692e-05	4.0866e-05	0.570812	-0.808914	0.035288	down
TXN	0.000123571	0.000312398	0.000298162	2.41289	1.27076	0.01941	up
COX5B	0.000151752	0.000408188	0.000583159	3.84284	1.94217	0.0021544	up
PF4V1	0.000470965	0.000895274	0.00106301	2.25708	1.17446	0.00557717	up
HSPA5	0.00015813	0.000283765	0.000317938	2.01061	1.00763	0.0058352	up
HSPA8	0.00150573	0.00160443	0.00227192	1.50884	0.593442	0.00167789	up
RALA	2.08948e-05	2.11067e-05	1.46184e-05	0.699621	-0.515354	0.030637	down
LAMP1	0.00036505	0.000392819	0.000538187	1.47428	0.560012	0.0249111	up
CETP	0.000105159	0.000202404	0.00019558	1.85984	0.895181	0.0012244	up
IGF2R	1.785e-05	1.83828e-05	2.78772e-05	1.56175	0.643161	0.0474492	up
ADH5	5.21858e-05	5.95041e-05	8.89489e-05	1.70447	0.769321	0.00647327	up
F5	9.19987e-05	0.000111996	0.000168163	1.82789	0.870179	0.0356246	up
CCL5	3.56938e-05	8.7055e-05	8.47731e-05	2.37501	1.24793	0.00960513	up
CD59	7.13926e-05	0.000109732	0.000222255	3.11314	1.63837	0.0324184	up
PRF1	0.00291813	0.00206636	0.000470359	0.161185	-2.63321	1.23119e-05	down
HCLS1	6.75161e-05	0.000121353	0.000189422	2.80558	1.4883	0.0356432	up
MYL6B	0.000811157	0.00221848	0.00324844	4.0047	2.00169	0.00106377	up
HNRNPL	0.000321395	0.000265955	0.000219225	0.682105	-0.551934	0.0220184	down
GLUL	4.21485e-05	3.10973e-05	2.65242e-05	0.629304	-0.668171	0.0107011	down
NQO2	0.000235398	0.000131996	5.39497e-05	0.229185	-2.12542	1.65611e-05	down
ACADS	7.15619e-05	3.61111e-05	4.81557e-05	0.672923	-0.571487	0.0256435	down
TMEM11	1.82179e-05	1.16896e-05	1.2782e-05	0.701619	-0.511241	0.0416953	down
ITGB5	0.000100889	0.000113565	0.000159728	1.58319	0.662839	0.0156212	up
RPL17	6.54243e-05	9.28835e-05	0.000155331	2.37421	1.24745	0.0135786	up
RCC1	0.00010412	2.63996e-05	4.16715e-05	0.400228	-1.32111	0.00128427	down
MYL12A	0.000293716	0.000763978	0.00106479	3.62524	1.85807	0.00309383	up
POLR2C	4.31733e-05	7.59977e-05	8.42203e-05	1.95075	0.964028	0.0243409	up
NDUFV2	7.49761e-06	2.1088e-05	2.75414e-05	3.67336	1.8771	0.00566386	up
TYMP	0.000162605	0.000232984	0.000261664	1.6092	0.686346	0.0146756	up
PSMB1	0.000362121	7.16715e-05	0.000118198	0.326404	-1.61527	0.00274163	down
M6PR	6.64498e-05	6.38401e-05	0.000104073	1.56619	0.647263	0.0417282	up
CAST	0.000647431	0.000873287	0.00301102	4.65072	2.21745	0.00276882	up
MMUT	2.94893e-05	3.14145e-05	4.21779e-05	1.43027	0.516292	0.0209068	up
NME2	0.000409923	0.000486776	0.000629068	1.5346	0.617865	0.0026644	up
CES1	1.79092e-05	2.67049e-05	1.0401e-05	0.580759	-0.783989	0.039587	down
TCEA1	3.8742e-05	6.5926e-05	6.12115e-05	1.57998	0.659906	0.0110818	up
PPIB	0.000225263	0.000246011	0.000455473	2.02196	1.01575	5.0672e-05	up
RPS3	0.000133339	0.000184016	0.000199461	1.4959	0.581012	0.0334044	up
CFL1	0.000972302	0.00127105	0.00163844	1.68511	0.752842	0.0299395	up
CPT2	3.30968e-05	2.75107e-05	1.6729e-05	0.505457	-0.984339	0.016985	down
EEF1B2	7.72602e-05	0.000140021	0.000134344	1.73885	0.798135	0.0188471	up
MYL9	0.000102334	0.000275441	0.000569008	5.56033	2.47517	0.00528995	up
RPS12	4.08908e-05	6.46796e-05	8.25733e-05	2.01936	1.0139	0.033753	up
PSMA3	0.000306479	0.000304027	0.000474524	1.54831	0.630692	0.00662131	up
PSMA4	0.000104729	0.000217876	0.000259586	2.47864	1.30955	0.00222566	up
U2AF2	5.55583e-05	0.000115369	0.000122571	2.20617	1.14154	0.0331635	up
IVD	7.30508e-05	4.26762e-05	3.62751e-05	0.496573	-1.00992	0.0129237	down
HMGB2	0.000314212	0.000314352	0.000707675	2.25222	1.17135	0.0253259	up
PTBP1	0.000335897	0.000336625	0.000244557	0.728071	-0.457849	0.0305102	down
TARS	0.000108414	0.000122876	0.000180204	1.66218	0.73308	0.00332361	up
EEF1G	0.000132193	0.000191405	0.000242703	1.83598	0.876547	0.000671004	up
FKBP2	0.000111959	0.000159205	0.000174251	1.55638	0.638191	0.00163644	up
PON1	2.25161e-05	7.78835e-05	4.76617e-05	2.11678	1.08187	0.0407862	up
YWHAQ	0.00014055	0.000241001	0.000342028	2.4335	1.28303	0.000551735	up
MAPK3	3.27473e-05	2.06377e-05	2.17183e-05	0.663209	-0.592465	0.0406039	down
CAD	1.91963e-05	2.50307e-05	3.82051e-05	1.99023	0.992934	0.00856396	up
CALR	0.000254406	0.00054683	0.000515189	2.02506	1.01797	0.0141125	up
CANX	0.000209543	0.000241725	0.00028764	1.37271	0.457022	0.0304358	up
AOAH	7.59535e-06	1.00873e-05	1.37646e-05	1.81224	0.857776	0.0237861	up
GCHFR	1.49143e-05	2.93822e-05	3.12112e-05	2.0927	1.06537	0.00205676	up
ATP5F1D	3.07675e-05	7.35465e-05	0.000156289	5.07967	2.34474	0.000525222	up
CD6	5.17278e-05	0.000115788	0.000127816	2.47094	1.30506	0.000229558	up
CLIP1	1.55183e-05	2.32164e-05	3.76496e-05	2.42614	1.27867	0.0098275	up
SERPINB1	0.000632175	0.000404099	0.00102887	1.62751	0.702666	0.0044849	up
GDI1	0.000184833	0.000220448	0.000273736	1.48099	0.566561	0.00800718	up
MAT2A	7.82511e-05	0.000100924	0.000110147	1.40761	0.493248	0.0456939	up
HNRNPH1	5.80626e-05	9.78854e-05	8.86334e-05	1.52651	0.61024	0.0378138	up
YWHAB	0.000496308	0.000615004	0.000767477	1.54637	0.628889	0.0294293	up
STIP1	2.71605e-05	7.68495e-05	8.68272e-05	3.19682	1.67664	0.00126527	up
S100A11	5.44849e-05	0.000101188	0.000101452	1.86202	0.896872	0.0254126	up
ICAM3	0.000129369	0.000172727	0.000247344	1.91192	0.935021	0.00454248	up
ACSL1	4.08163e-05	2.52357e-05	1.08018e-05	0.264643	-1.91788	0.02698	down
CSTF2	3.92471e-05	4.39541e-05	6.07892e-05	1.54888	0.631228	0.0235146	up
LSP1	0.000134768	0.000362519	0.000611532	4.53768	2.18195	0.00887764	up
EVI2B	1.97444e-05	0.000109453	3.10543e-05	1.57282	0.653351	0.0419873	up
HSPA4	0.0001048	0.000109927	0.000143461	1.36891	0.453027	0.0253351	up
GLRX	7.80512e-05	7.01925e-05	0.000161718	2.07195	1.05099	0.00446382	up
HMGCL	1.1132e-05	1.83383e-05	5.81664e-05	5.22514	2.38547	0.00104693	up
ATP5F1C	0.00010801	7.02649e-05	7.14387e-05	0.661407	-0.596389	0.0389936	down
NUDT1	3.39745e-06	6.9422e-06	1.57184e-05	4.62652	2.20993	0.00491477	up
PGM1	9.28835e-05	8.46719e-05	0.000129283	1.39188	0.477039	0.0149388	up
PPP1CC	0.000113287	0.000137402	0.000181952	1.60612	0.683576	0.00306076	up
SRP14	0.000123476	8.23738e-05	0.000238097	1.92828	0.947317	0.00420362	up
HPCAL1	6.74827e-05	8.8895e-05	0.000209958	3.11129	1.63751	0.000588605	up
TALDO1	0.000270256	0.000307276	0.00043951	1.62628	0.701573	0.0028991	up
MPV17	2.71509e-05	2.60206e-05	1.75614e-05	0.646809	-0.628589	0.0481723	down
RPL13A	6.88114e-05	4.63834e-05	2.80805e-05	0.40808	-1.29308	0.0411986	down
TMPO	7.08793e-05	0.000434622	0.00043421	6.12605	2.61496	0.00332117	up
EPS15	2.42335e-05	3.51212e-05	4.24818e-05	1.75302	0.809843	0.0340634	up
RPS27	5.86292e-05	5.02306e-05	0.000130452	2.22503	1.15382	0.00577904	up
ACAA2	0.000947267	0.000724512	0.000670677	0.708012	-0.498154	0.0150616	down
PRCP	0.000106354	0.000138253	0.000178336	1.67682	0.745726	0.0339711	up
GRK6	2.90489e-05	3.79891e-05	5.28345e-05	1.81882	0.862999	0.0001125	up
RANBP1	6.00076e-05	0.000130533	0.000222234	3.70344	1.88887	0.000352316	up
CBX5	4.60479e-05	0.000326648	8.83984e-05	1.91971	0.940886	0.00156972	up
CRKL	5.28439e-05	0.000100689	9.28078e-05	1.75626	0.812508	0.0108709	up
RPL21	3.60125e-05	4.3481e-05	8.01008e-05	2.22425	1.15332	0.00506107	up
RPS10	2.68306e-05	5.19582e-05	5.33142e-05	1.98707	0.990643	0.00662565	up
IQGAP1	0.000510482	0.000622073	0.000730235	1.43048	0.516502	0.0311344	up
RABIF	3.542e-05	4.31794e-05	5.52603e-05	1.56014	0.641679	0.0342654	up
CAPZA2	0.000117403	0.000135555	0.000283678	2.41629	1.27279	0.00376976	up
UQCRFS1	7.9224e-05	4.40177e-05	4.67873e-05	0.59057	-0.759821	0.0170321	down
ATP5PO	0.000207115	0.000131399	0.000139161	0.6719	-0.573683	0.0252095	down
PIP4K2A	0.00038881	0.000515405	0.000568947	1.4633	0.549228	0.0495217	up
GCLM	1.40253e-05	0.000345308	2.84992e-05	2.03198	1.02288	0.0246068	up
NASP	2.41192e-05	8.8284e-05	7.71149e-05	3.19725	1.67683	0.000722213	up
FNTA	2.5492e-05	2.55807e-05	3.78816e-05	1.48602	0.571451	0.0290987	up
ARRB1	3.74263e-05	4.7266e-05	6.24504e-05	1.66862	0.738657	0.0177928	up
TUFM	0.00025165	0.000204805	0.000163276	0.648822	-0.624105	0.0191807	down
SRP9	5.71128e-05	9.04635e-05	9.66638e-05	1.69251	0.759161	0.0474498	up
PPM1F	7.10668e-05	5.70082e-05	3.92836e-05	0.552771	-0.855247	0.0450093	down
EIF2B2	1.22006e-05	1.48354e-05	2.22522e-05	1.82387	0.867001	0.0293236	up
RGS19	0.000108021	0.000439573	0.000275367	2.54921	1.35005	0.0463399	up
RGS3	2.80202e-05	2.02022e-05	4.84153e-05	1.72787	0.788993	0.0485687	up
MRE11	9.93892e-05	7.44208e-05	6.85864e-05	0.690079	-0.535166	0.0387318	down
CRIP1	0.000102883	0.000166297	0.000452666	4.39983	2.13745	0.0020068	up
SERPINB8	0.000262437	0.000265599	0.000381689	1.4544	0.540427	0.0496347	up
ST13	3.70092e-05	0.00012339	0.000184852	4.99476	2.32042	4.068e-05	up
VASP	8.4704e-05	9.3172e-05	0.000171345	2.02286	1.0164	0.00378402	up
IDH3G	5.98164e-05	0.000115333	3.44725e-05	0.576306	-0.795094	0.0183089	down
GALK1	3.63087e-05	2.72214e-05	2.3697e-05	0.652654	-0.61561	0.00315873	down
ALDH5A1	0.000235462	0.00108715	0.000647556	2.75015	1.45951	0.0486217	up
NDUFA8	0.000106012	7.25772e-05	6.33627e-05	0.597691	-0.742529	0.027434	down
PGD	0.000183524	0.000229977	0.000248962	1.35656	0.439956	0.0379668	up
ARHGDIA	0.000155281	0.000241539	0.000384569	2.47659	1.30836	0.00138555	up
ARHGDIB	0.000169797	0.000236288	0.000262406	1.54541	0.627987	0.0423829	up
HNRNPF	5.77395e-05	0.000111219	0.000110022	1.90549	0.930164	0.0422452	up
GTF2A2	6.43294e-05	0.000154032	0.000153203	2.38154	1.25189	0.0240348	up
SLC25A1	7.52717e-05	5.708e-05	4.60328e-05	0.611555	-0.709446	0.00101314	down
SUCLG1	0.000242826	0.000221248	0.000172031	0.708454	-0.497253	0.0223226	down
MVD	3.12243e-05	3.32658e-05	4.47449e-05	1.43301	0.519052	0.0437368	up
SUB1	0.00030811	0.000530333	0.000556821	1.80721	0.853767	0.029282	up
BLM	7.09779e-05	8.08749e-05	0.000173629	2.44624	1.29057	0.00123196	up
YARS	5.58241e-05	5.04809e-05	9.42119e-05	1.68766	0.755021	0.0113244	up
RAD23B	5.26607e-05	0.000144583	0.000167387	3.17859	1.66839	0.0481885	up
GALC	5.60429e-05	0.000121104	0.000132627	2.36652	1.24277	0.0238615	up
NAPA	0.000182239	0.000233455	0.000279582	1.53415	0.617437	0.0156939	up
EIF5	5.73582e-05	6.53249e-05	7.86959e-05	1.37201	0.456289	0.0233847	up
HADHB	0.000136724	0.000131808	7.91815e-05	0.579135	-0.788028	0.0055503	down
MANF	0.000128349	0.000136366	0.00020707	1.61333	0.69004	0.00260082	up
BID	4.62039e-05	5.28066e-05	8.666e-05	1.8756	0.907352	0.0238153	up
MTPN	0.000132945	0.000236434	0.000302138	2.27265	1.18438	0.0165575	up
CD81	0.000344698	0.000243908	0.000234804	0.681187	-0.553876	0.040248	down
PPP4C	1.61543e-05	4.93419e-05	3.08963e-05	1.91257	0.935513	0.0012127	up
MYL6	0.000154663	0.000596546	0.000651879	4.21485	2.07548	0.00120797	up
ACTB	8.26624e-06	1.58626e-05	4.22588e-05	5.11222	2.35395	0.00204913	up
RPS20	0.000131482	0.000153587	0.000247552	1.88279	0.91287	0.017134	up
SPCS3	7.05937e-05	2.80953e-05	3.56312e-05	0.504736	-0.986398	0.0220163	down
UBE2K	0.00120759	0.000211364	0.000367039	0.303943	-1.71813	0.0395486	down
TMEM258	1.14386e-05	8.04637e-06	1.97645e-05	1.72788	0.789001	0.0174827	up
HSPE1	0.000122101	0.000453291	0.00048306	3.95624	1.98413	0.00795756	up
SEC61A1	3.52878e-05	3.20328e-05	6.75938e-06	0.19155	-2.38421	0.0449396	down
SUMO2	0.00010214	0.000256222	0.000280196	2.74326	1.45589	0.020688	up
YWHAG	8.03467e-05	9.38804e-05	0.000139643	1.73801	0.797436	0.0068032	up
PPP1CA	0.00026774	0.00025447	0.000346341	1.29357	0.371359	0.0450996	up
PSMC5	6.74681e-05	4.5536e-05	4.59935e-05	0.681707	-0.552775	0.0387925	down
YWHAE	0.000129717	0.000186569	0.000265968	2.05037	1.03589	0.000145734	up
RPS29	1.27623e-05	2.70763e-06	2.5514e-06	0.199918	-2.32252	3.51906e-05	down
SNRPG	2.48268e-05	2.66396e-05	1.79196e-05	0.721784	-0.47036	0.0461294	down
SNRPD1	3.7791e-05	4.51766e-05	5.32815e-05	1.4099	0.49559	0.0330909	up
SNRPD3	0.000111657	0.000181451	0.000188557	1.68872	0.755931	0.0183096	up
TMSB4X	0.00299616	0.00547556	0.0158999	5.30676	2.40783	0.0102845	up
CNBP	0.000117092	0.000189527	0.000322393	2.75335	1.46119	0.000883663	up
RAB1A	9.61895e-05	9.06684e-05	0.00013507	1.40421	0.48976	0.0353934	up
RAN	0.000824585	0.000858861	0.000607925	0.737249	-0.439775	0.00435743	down
RPS28	5.41731e-05	0.000163602	0.000252005	4.65184	2.2178	0.00028833	up
RPL31	4.00491e-05	7.6219e-05	9.26806e-05	2.31418	1.2105	0.0103315	up
RPS27A	0.000181281	0.000286796	0.000341086	1.88153	0.91191	0.0106604	up
GRB2	0.000125274	0.000219831	0.000293633	2.34392	1.22892	0.00147722	up
YWHAZ	0.0015772	0.00149984	0.00236156	1.49731	0.582374	0.00668873	up
PPP2R2A	7.47719e-05	6.26664e-05	4.89109e-05	0.654134	-0.612342	0.0143469	down
DYNLL1	0.000382459	0.000321428	8.48148e-05	0.221762	-2.17292	0.0406838	down
RPL38	2.46658e-05	2.99596e-05	5.01128e-05	2.03167	1.02266	0.00111411	up
SKP1	5.96382e-05	0.000110681	0.000105153	1.76317	0.818175	0.0245134	up
RPS21	2.36688e-05	0.00011932	0.000152136	6.42772	2.68431	0.000586048	up
ACTG1	0.0164725	0.0166308	0.0254941	1.54768	0.630106	0.0020282	up
TMSB10	6.37744e-05	0.00025122	0.000473099	7.41833	2.89109	0.00209072	up
YBX1	5.09918e-05	8.73157e-05	0.000102975	2.01943	1.01395	0.001377	up
TPM4	0.000297929	0.000936448	0.00183571	6.16156	2.6233	0.00321676	up
IGBP1	9.51152e-06	3.90345e-05	5.21673e-05	5.48465	2.4554	0.00012073	up
BTN3A2	2.09732e-05	0.000126479	4.46196e-05	2.12745	1.08913	0.00355042	up
GSTO1	0.000311793	0.000427926	0.00064072	2.05495	1.03911	0.000331076	up
BLOC1S1	0.00683907	0.0106376	0.0176464	2.58024	1.3675	0.0414895	up
GTF2B	1.37777e-05	2.34184e-05	2.19306e-05	1.59174	0.670606	0.0431416	up
FKBP3	2.00907e-05	1.36102e-05	5.11253e-05	2.54472	1.34751	0.0119144	up
FABP5	2.5706e-05	4.92899e-05	8.00333e-05	3.11341	1.6385	0.00350866	up
DR1	7.90944e-05	0.000170592	0.000234512	2.96496	1.56801	0.000129395	up
FKBP4	2.86038e-05	6.36916e-05	5.64149e-05	1.97229	0.97987	0.00421545	up
NUCB1	1.17859e-05	1.88055e-05	3.01297e-05	2.55642	1.35412	2.98578e-05	up
TGFBR3	1.24732e-06	5.19382e-06	4.19953e-06	3.36683	1.75139	0.00085477	up
PPARD	0.000284018	0.00342931	0.00378098	13.3124	3.7347	0.0191408	up
GLO1	6.22488e-05	0.00012039	0.000139936	2.24801	1.16865	0.00742335	up
YWHAH	6.99561e-05	9.79893e-05	0.000155428	2.22179	1.15172	0.0011761	up
CALD1	2.23653e-05	5.27863e-05	0.000153047	6.84307	2.77464	0.00735642	up
RNASEL	6.96476e-06	6.27857e-06	1.06135e-05	1.52389	0.607755	0.0220291	up
GFPT1	0.000182286	7.9465e-05	7.00493e-05	0.384283	-1.37976	0.0255336	down
GABPA	7.12484e-05	7.90677e-05	0.000169187	2.37461	1.24769	0.0167672	up
GABPB1	1.34728e-05	1.43984e-05	5.35775e-05	3.97671	1.99157	7.13246e-05	up
RING1	3.25619e-05	6.84104e-05	6.40856e-05	1.96812	0.976816	0.00566984	up
FMR1	4.70706e-06	5.52859e-06	1.00669e-05	2.13869	1.09673	0.00457487	up
C1QBP	9.53886e-05	0.000127422	0.000192104	2.01391	1.01	0.0313321	up
SRSF1	6.45238e-05	0.000111497	0.000147079	2.27944	1.18868	0.023439	up
ARHGAP1	0.000106065	0.000130089	0.000191759	1.80794	0.854344	0.00305837	up
GOLGA2	9.35457e-05	0.000219653	0.000242191	2.58901	1.3724	0.0115514	up
DMTN	4.67919e-05	8.09543e-05	0.00011104	2.37307	1.24676	0.00964502	up
SSRP1	4.15389e-05	2.36295e-05	2.15777e-05	0.519456	-0.944926	0.0116526	down
RBL2	5.30726e-06	4.18866e-06	1.00345e-05	1.89071	0.918925	0.0150433	up
AHNAK	9.29892e-05	0.000230335	0.000208998	2.24755	1.16835	0.0125489	up
ELP6	8.31357e-05	8.02661e-05	0.000173814	2.09072	1.064	0.0148573	up
HSPA14	3.83184e-05	0.000104616	7.91148e-05	2.06467	1.04591	0.000289775	up
SCRN1	2.7287e-05	3.97447e-05	5.00872e-05	1.83557	0.87623	0.018126	up
WASHC5	3.64504e-05	2.19063e-05	2.28728e-05	0.627505	-0.672302	0.0427078	down
AIMP1	4.78774e-05	0.00016533	0.000119406	2.494	1.31846	0.00143397	up
ILF2	8.42742e-05	9.4927e-05	0.000113228	1.34357	0.426072	0.0348277	up
LCP2	9.78235e-05	7.95882e-05	5.81255e-05	0.594188	-0.751009	0.00166941	down
PRKAA1	0.000136691	9.14838e-05	7.73842e-05	0.566125	-0.820807	0.00165898	down
TARDBP	5.063e-05	3.35543e-05	3.17346e-05	0.626793	-0.673939	0.00503404	down
AIMP2	4.88014e-05	9.6562e-05	9.79843e-05	2.00782	1.00563	0.00785071	up
MMRN1	0.000111093	0.000153636	0.000297988	2.68232	1.42348	0.0207797	up
PABPC4	5.19955e-05	2.13993e-05	9.51268e-06	0.182952	-2.45046	0.026988	down
EIF3I	7.50106e-05	7.02907e-05	4.90239e-05	0.65356	-0.613609	0.0320731	down
UBE2V1	0.000251206	0.000340278	0.000448764	1.78644	0.837086	0.0036688	up
IKZF1	0.000463862	0.0003291	0.00174829	3.76899	1.91418	0.0219092	up
PPIG	2.88439e-05	1.15028e-05	9.94249e-06	0.344701	-1.53658	0.0207909	down
SF3B2	4.2291e-05	6.30183e-05	7.61082e-05	1.79963	0.8477	0.000297089	up
SQSTM1	4.65576e-06	4.76045e-06	7.42765e-06	1.59537	0.673889	0.0126562	up
ASAH1	0.000195468	0.000189667	0.000350212	1.79166	0.841294	0.00197034	up
PIN1	7.96162e-05	7.23872e-05	0.000225921	2.83763	1.50469	0.00130768	up
HDAC1	9.93718e-05	9.52334e-05	7.22443e-05	0.727011	-0.459952	0.0359762	down
CAMK2G	2.78755e-05	1.78108e-05	1.1438e-05	0.410326	-1.28516	3.01954e-05	down
SNX1	0.000218528	0.000245626	0.000345951	1.58309	0.662747	0.0302718	up
PWP1	5.85647e-05	0.000365802	0.00014978	2.55751	1.35474	0.0480041	up
MTMR2	2.32441e-05	4.51247e-05	3.97029e-05	1.70808	0.772378	0.0403802	up
RAB31	0.000482492	0.0015904	0.00231925	4.80683	2.26508	0.0404549	up
IDI1	5.91417e-05	0.000110874	0.00012877	2.17731	1.12255	0.00187422	up
CBFB	3.40249e-05	5.48509e-05	8.7002e-05	2.55701	1.35446	0.000777746	up
IL16	4.33068e-05	0.000108176	0.00017298	3.99428	1.99794	0.00176823	up
COTL1	2.83202e-05	3.87353e-05	4.46722e-05	1.5774	0.657548	0.0338305	up
ARHGEF7	2.04649e-05	1.75879e-05	1.2988e-05	0.634646	-0.655975	0.0499284	down
EIF4A2	0.000915216	0.00321798	0.00178544	1.95084	0.964095	0.0197621	up
CTTN	1.82634e-05	3.20473e-05	5.67518e-05	3.10741	1.63571	0.0137173	up
PLS1	0.00269041	0.00233168	0.0035922	1.33519	0.417041	0.0463078	up
MESD	1.13185e-05	2.37877e-05	2.44696e-05	2.16192	1.11231	0.0293419	up
PTPRCAP	0.000331875	0.000330767	0.00049292	1.48526	0.570714	0.0207159	up
LASP1	0.000386036	0.000463263	0.000638916	1.65507	0.726889	0.026247	up
KPNB1	8.11384e-05	0.000130473	0.00012345	1.52148	0.605472	0.0356225	up
PWP2	1.88097e-05	3.24783e-05	4.18938e-05	2.22724	1.15526	0.0449122	up
RASA2	9.79564e-06	1.2898e-05	1.87307e-05	1.91214	0.935189	0.00217987	up
RNPS1	3.19277e-05	2.63165e-05	1.53169e-05	0.479736	-1.05969	0.00159013	down
ELOC	5.01075e-05	9.38421e-05	0.000112931	2.25378	1.17234	0.0170117	up
SEC23B	9.40417e-05	8.36231e-05	5.6834e-05	0.604349	-0.726546	0.00957442	down
TAF5	4.16689e-06	3.1998e-06	2.40945e-06	0.578236	-0.790269	0.0282399	down
MAPRE2	0.0001811	0.000185113	0.000366625	2.02443	1.01752	0.000727085	up
MAPRE1	0.000163411	0.000151295	0.000223148	1.36557	0.449499	0.0395762	up
NSDHL	0.000177512	0.000133677	9.24334e-05	0.520716	-0.94143	0.0111501	down
ZYX	0.000288708	0.000359836	0.000800729	2.77349	1.4717	0.00134606	up
PSMD5	3.09472e-05	3.3389e-05	4.98174e-05	1.60975	0.686839	0.0324891	up
CDC37	0.000128011	0.000227093	0.000316732	2.47427	1.307	0.00143499	up
DPYSL2	0.000131779	0.000174683	0.000233362	1.77086	0.82445	0.00133123	up
NRF1	2.49338e-05	2.79791e-05	4.54944e-05	1.8246	0.867584	0.0147333	up
DECR1	0.000407558	0.000313679	0.00027748	0.680836	-0.55462	0.0221548	down
NDUFA9	0.000241411	0.000300722	0.000156135	0.646758	-0.628703	0.0470271	down
PDS5A	8.44965e-05	2.04329e-05	2.51545e-05	0.297698	-1.74808	0.0195172	down
PGGHG	2.12415e-05	1.46716e-05	4.83317e-06	0.227534	-2.13585	0.00745452	down
LRRFIP1	4.90593e-05	7.66604e-05	0.000133641	2.72407	1.44576	0.00189796	up
LSM12	3.69293e-05	4.23556e-05	5.45128e-05	1.47614	0.56183	0.0231693	up
PUS10	0.00104438	0.00122454	0.000483506	0.462958	-1.11105	0.00271803	down
CCDC14	1.51597e-07	9.23869e-07	1.28751e-06	8.49298	3.08627	0.0199367	up
ACSF3	2.35753e-05	2.63571e-05	1.51814e-05	0.643952	-0.634975	0.0233174	down
SYTL3	4.42121e-06	4.87874e-06	8.68477e-06	1.96434	0.974046	0.0193696	up
AGK	5.54552e-05	4.54139e-05	3.36e-05	0.605894	-0.722862	0.00703826	down
PYCR3	9.61713e-06	1.69954e-05	4.48235e-05	4.6608	2.22058	0.00117472	up
ZNF326	6.76273e-06	8.78089e-06	1.29363e-05	1.91288	0.935749	0.0046934	up
RABL3	0.00037501	0.000394213	0.000579254	1.54464	0.627268	0.0378382	up
C3orf38	3.20542e-06	0.00198679	0.00401728	1253.28	10.2915	0.0025076	up
NOL9	1.03317e-05	9.1191e-06	5.08953e-06	0.492613	-1.02147	0.000381951	down
CC2D1B	1.67325e-05	2.80001e-05	2.8686e-05	1.71439	0.777692	0.00376638	up
FKBP15	5.96026e-05	5.90723e-05	3.73659e-05	0.626918	-0.673651	0.00656915	down
CDCA2	7.64979e-06	4.72916e-06	3.3013e-06	0.431555	-1.21238	0.00895201	down
CC2D2B	1.00488e-05	1.31278e-05	1.94491e-05	1.93547	0.952681	0.0117387	up
SIGIRR	1.3803e-05	1.65119e-05	3.55968e-05	2.57891	1.36676	0.0010663	up
ELP2	2.54128e-05	3.27094e-05	1.55813e-05	0.61313	-0.705736	0.0167496	down
ERAP2	3.01949e-05	5.00568e-05	7.31338e-05	2.42206	1.27623	0.00517971	up
SCYL2	2.94909e-05	8.69627e-05	9.78084e-05	3.31656	1.72969	0.00296891	up
NCEH1	2.32962e-05	3.88108e-05	3.97253e-05	1.70522	0.769961	0.0117854	up
SUSD1	1.00086e-05	5.1952e-05	1.86084e-05	1.85925	0.894723	0.0378321	up
ABRAXAS1	1.85673e-05	1.7069e-05	2.77898e-05	1.4967	0.581788	0.0479095	up
PLXDC2	9.30229e-06	9.38263e-06	1.33278e-05	1.43275	0.518785	0.0197343	up
DPP8	9.62044e-06	7.48963e-06	2.2593e-05	2.34844	1.2317	0.00116	up
PACS1	1.39529e-05	1.61181e-05	2.57801e-05	1.84765	0.88569	0.00047629	up
RINL	1.68051e-06	2.18726e-06	3.80511e-06	2.26425	1.17903	0.0134246	up
YJ005	1.06813e-05	2.57448e-05	2.64505e-05	2.47633	1.30821	0.00381082	up
GPRIN3	3.16196e-05	2.13867e-05	1.68752e-05	0.533694	-0.905916	0.0172092	down
MOB3C	8.20325e-05	2.52673e-05	3.05701e-05	0.372658	-1.42407	0.00223562	down
HIST2H3A	0.000119957	9.02832e-05	7.56738e-05	0.630841	-0.664651	0.025394	down
RPS27L	2.96842e-05	2.02656e-05	4.98614e-05	1.67973	0.748231	0.0233103	up
EIF3M	1.68032e-05	2.09473e-05	3.02876e-05	1.80249	0.849992	0.0428981	up
RRM2B	1.8667e-05	3.57176e-05	3.39418e-05	1.81828	0.862577	0.017722	up
PHF5A	3.43579e-05	7.26746e-05	0.000157581	4.58645	2.19738	0.000339943	up
NUP54	4.13683e-05	3.36977e-05	1.54786e-05	0.374165	-1.41825	0.0257811	down
MAVS	0.000108729	5.78987e-05	5.49678e-05	0.50555	-0.984075	0.0292305	down
CLASP1	1.2571e-05	2.06109e-05	2.44746e-05	1.9469	0.96118	0.00101455	up
DHX29	1.5892e-05	6.94933e-06	8.52556e-06	0.536467	-0.898437	0.0251009	down
ARHGAP30	3.0817e-05	2.73696e-05	5.96851e-05	1.93676	0.953647	0.0225437	up
PIP4P1	2.55654e-05	4.69519e-05	4.2229e-05	1.6518	0.724042	0.0338201	up
METTL3	2.4888e-05	2.2257e-05	1.59682e-05	0.641603	-0.640246	0.0305681	down
KTN1	1.28886e-05	3.80003e-05	3.8944e-05	3.02158	1.59531	0.0172969	up
THOC6	4.62547e-05	3.61995e-05	3.03039e-05	0.655153	-0.610097	0.0128172	down
NR2C2AP	2.78603e-05	3.95733e-05	5.53782e-05	1.98771	0.991106	0.0035626	up
ECHDC2	4.96158e-06	1.01581e-05	1.01341e-05	2.04252	1.03035	0.0207488	up
GATAD2A	1.30405e-05	8.88639e-06	2.56867e-05	1.96977	0.978025	0.00356263	up
BPIFA4P	0.000284078	0.000163179	0.000171376	0.60327	-0.729123	0.0410476	down
IRF2BP1	8.75563e-06	6.86336e-06	3.84256e-06	0.438868	-1.18814	0.00964009	down
WDFY1	6.58458e-05	4.68382e-05	3.61246e-05	0.548624	-0.86611	0.00738053	down
UBR1	1.73945e-05	1.34388e-05	1.10087e-05	0.632883	-0.659988	0.012431	down
RHOT2	4.28569e-05	1.61016e-05	8.40766e-06	0.19618	-2.34975	0.0250347	down
SIRT2	1.80771e-05	4.39344e-05	3.51054e-05	1.94198	0.957531	0.016945	up
SUPV3L1	1.76512e-05	4.66415e-05	5.75823e-05	3.26224	1.70586	0.0389055	up
EXOC8	5.1961e-05	3.72611e-05	3.03357e-05	0.583817	-0.776411	0.0415595	down
RPUSD2	7.08963e-06	1.01198e-05	1.31223e-05	1.85092	0.888241	0.00540766	up
ELMOD2	4.0481e-05	5.31072e-05	0.000109393	2.70234	1.43421	0.0367802	up
CA13	4.07433e-05	4.26391e-05	7.09096e-05	1.7404	0.799418	0.00891644	up
VPS8	0.000370753	5.83774e-05	0.000124609	0.336097	-1.57305	0.0128733	down
CBR4	3.51959e-05	2.50782e-05	1.29707e-05	0.368529	-1.44015	0.0378212	down
CISD2	1.68572e-05	2.83607e-05	2.99311e-05	1.77557	0.828281	0.00378358	up
ARFGAP1	3.89206e-05	3.10996e-05	2.4619e-05	0.632544	-0.660763	0.00412855	down
GPATCH11	1.15905e-05	1.24619e-05	2.1836e-05	1.88396	0.913768	0.00862809	up
MRPL43	1.98548e-05	1.67714e-05	6.95335e-06	0.350209	-1.51371	0.00926731	down
TXNDC5	0.000156406	0.000291802	0.000276293	1.76651	0.820901	0.0335376	up
LEMD2	8.6869e-06	3.77673e-05	3.30467e-05	3.8042	1.92759	0.0319179	up
LPCAT1	6.0677e-05	7.10091e-05	4.44776e-05	0.733023	-0.44807	0.0178142	down
GIMAP7	2.52608e-05	4.05762e-05	7.96011e-05	3.15117	1.65589	0.0348119	up
WDR20	0.000141083	0.00024768	5.76153e-05	0.408377	-1.29202	0.0386349	down
BLOC1S5	2.51326e-05	4.80773e-05	5.21279e-05	2.07411	1.0525	0.0387551	up
HAVCR2	0.0155554	0.0315385	0.0259891	1.67075	0.740493	0.0341264	up
TBC1D22A	1.06101e-05	6.89386e-06	7.30816e-06	0.688793	-0.537857	0.0332133	down
NUP133	7.02979e-05	6.16348e-05	3.64402e-05	0.518368	-0.947952	0.0318734	down
BRK1	0.000167789	4.11396e-05	2.30511e-05	0.137382	-2.86374	0.000289194	down
TTN	9.1228e-05	5.44563e-05	3.06815e-05	0.336317	-1.57211	0.0115091	down
HSPH1	9.46788e-05	0.000122324	0.000121551	1.28382	0.360443	0.0278126	up
PIGK	3.89578e-05	2.44482e-05	1.9251e-05	0.494151	-1.01698	0.00378239	down
SORL1	1.14261e-05	1.46516e-05	1.96142e-05	1.71661	0.779563	0.00480899	up
NRGN	4.13293e-05	5.32993e-05	0.000216693	5.24309	2.39042	0.0306882	up
ANP32B	0.000112483	9.35691e-05	7.22287e-05	0.642129	-0.639064	0.0432229	down
TFG	2.4954e-05	5.76875e-05	5.47882e-05	2.19557	1.13459	0.0409227	up
HDAC2	5.02204e-05	7.83226e-05	3.37943e-05	0.67292	-0.571493	0.0153878	down
STAM	2.4881e-05	4.84306e-05	0.000108313	4.35322	2.12208	1.05881e-06	up
CELF1	9.88582e-06	1.35023e-05	6.35037e-06	0.642372	-0.63852	0.0404329	down
BAD	0.000150134	0.000697237	0.000617156	4.11069	2.03938	0.00699219	up
KHSRP	2.53195e-05	5.94222e-05	0.000113457	4.48101	2.16383	0.0192797	up
MYDGF	5.4052e-05	8.30871e-05	9.53712e-05	1.76443	0.819206	0.0129919	up
VTI1A	7.21072e-05	8.81656e-05	4.0129e-05	0.556519	-0.845498	0.0312088	down
EXOSC8	2.69513e-05	5.06863e-05	5.29673e-05	1.96529	0.974745	0.0103911	up
SH3KBP1	2.01727e-05	2.60289e-05	4.57589e-05	2.26836	1.18165	0.000745254	up
ARL8A	0.000290166	0.000241111	0.000170222	0.586636	-0.769463	0.00612137	down
EFHD2	0.000241554	0.000394201	0.000579393	2.3986	1.26219	0.00886465	up
SYTL4	1.71875e-05	2.15887e-05	2.76959e-05	1.6114	0.688318	0.043861	up
ISOC1	9.10024e-05	7.64474e-05	0.00013756	1.5116	0.59608	0.0356008	up
DNAJC19	4.62722e-05	5.13932e-05	0.000102973	2.22537	1.15405	0.000380148	up
EDC3	3.4575e-05	0.000100355	0.000114601	3.31457	1.72882	0.00384693	up
PDXP	3.17252e-05	3.51657e-05	1.9447e-05	0.612981	-0.706085	0.00851311	down
DDX27	1.72583e-05	1.27227e-05	9.40877e-06	0.545175	-0.875208	0.0311037	down
FMC1	1.17447e-06	3.3112e-06	3.99915e-06	3.40508	1.76769	0.00225566	up
DHTKD1	8.43977e-06	3.89837e-06	2.07345e-06	0.245676	-2.02517	0.0139936	down
GMPPA	4.58728e-05	3.47302e-05	2.39021e-05	0.521052	-0.940501	0.0407731	down
ABHD14B	0.0002192	0.000278696	0.000318336	1.45227	0.538305	0.0164883	up
PDLIM2	7.80636e-05	0.000139745	0.000552789	7.08126	2.82401	0.0014328	up
CAPNS2	4.41917e-05	8.84583e-05	0.00011728	2.65388	1.4081	0.000110309	up
CMTM3	1.76616e-05	1.56643e-05	1.017e-05	0.575823	-0.796303	0.0183224	down
SPATA13	7.37501e-05	9.91282e-05	3.32781e-05	0.451227	-1.14807	0.0243147	down
CCDC115	3.28803e-06	4.82657e-06	8.13112e-06	2.47295	1.30623	0.000651251	up
NSUN5	2.91418e-06	4.54126e-06	6.95073e-06	2.38514	1.25407	0.00409052	up
VPS35	4.95737e-05	6.43726e-05	7.77562e-05	1.5685	0.649382	0.00991711	up
PANX1	1.98844e-05	2.13799e-05	4.24339e-05	2.13403	1.09358	0.00296822	up
GFM1	0.000146288	0.000110208	8.12068e-05	0.555115	-0.849143	0.0476034	down
USP28	1.67457e-05	3.49148e-05	3.84872e-05	2.29833	1.20059	0.000767419	up
FNBP1	4.64929e-05	4.57308e-05	7.36334e-05	1.58375	0.663349	0.0172296	up
CRBN	0.000133935	5.71951e-05	1.83963e-05	0.137352	-2.86405	0.0368425	down
INTS14	2.4192e-05	5.35863e-05	5.64073e-05	2.33165	1.22135	0.00051506	up
RBM15	3.02334e-05	3.22874e-05	1.03801e-05	0.343333	-1.54232	0.0389902	down
PAFAH2	5.90402e-05	0.000164834	3.46026e-05	0.586086	-0.770815	0.0474138	down
PARK7	5.32603e-05	0.000111258	0.000152429	2.86196	1.517	0.00760107	up
CPNE1	0.000213813	0.000180104	0.000148865	0.696238	-0.522348	0.032327	down
MICU1	0.00011657	0.00028814	0.000288821	2.47766	1.30898	0.0445849	up
TRIR	1.8367e-05	4.10379e-05	0.000117329	6.38802	2.67537	0.0002865	up
VPS25	2.40719e-05	1.75531e-05	5.07502e-05	2.10828	1.07607	0.0464862	up
PELO	7.84646e-05	6.48311e-05	4.42398e-05	0.563818	-0.826698	0.00161498	down
TRIM56	6.00156e-05	3.61713e-05	2.88471e-05	0.48066	-1.05691	0.0204075	down
ERP44	4.64952e-05	7.12125e-05	9.11918e-05	1.96132	0.971822	0.0188065	up
ALG1	0.0255325	0.0124157	0.0110951	0.434547	-1.20241	0.00141367	down
LIMD2	1.35248e-05	1.31187e-05	2.37337e-05	1.75483	0.811332	0.0147694	up
COPS4	5.19348e-05	5.59852e-05	7.36789e-05	1.41868	0.504549	0.0323782	up
DIDO1	1.38948e-05	1.3121e-05	7.46621e-06	0.537338	-0.896099	0.0410615	down
DCTN5	3.7262e-05	5.29249e-05	5.91773e-05	1.58814	0.66734	0.0322041	up
TMEM43	0.000243966	0.000198056	0.000159782	0.654934	-0.610578	0.0370397	down
PAXX	5.20877e-05	0.000132233	0.000160015	3.07204	1.6192	0.00578601	up
HNRNPUL1	0.000163082	0.000138759	9.01677e-05	0.552899	-0.854913	0.0095625	down
PHF23	1.75978e-05	2.21894e-05	4.49059e-05	2.55178	1.35151	0.00461073	up
WRAP53	7.67217e-06	1.74274e-05	1.79787e-05	2.34336	1.22858	0.00485859	up
VAMP8	0.000159201	0.000168197	0.000236107	1.48308	0.568598	0.0441495	up
PBDC1	1.11139e-05	4.91779e-05	0.000106623	9.59369	3.26209	6.08568e-06	up
SELENOO	0.000134977	5.21818e-05	6.36346e-05	0.471446	-1.08484	0.0476653	down
BCL2L13	6.56164e-06	1.2913e-05	2.72205e-05	4.14843	2.05257	0.00158853	up
MRPL37	1.50606e-05	1.02986e-05	7.84956e-06	0.521197	-0.940101	0.00802678	down
TRIM5	1.0812e-05	1.33498e-05	1.57097e-05	1.45299	0.539022	0.00880821	up
SAP130	7.63987e-06	1.25979e-05	1.50055e-05	1.96411	0.973876	0.0107467	up
SH3BGRL3	0.000493842	0.00129661	0.0029018	5.87596	2.55482	0.00141863	up
PDCL3	5.55129e-06	1.21234e-05	1.56395e-05	2.81728	1.4943	0.00600216	up
KCTD10	1.08892e-06	2.0006e-06	3.13946e-06	2.8831	1.52762	0.0222434	up
TXNIP	9.72671e-06	2.79886e-05	2.23527e-05	2.29807	1.20042	0.0106397	up
CHMP4B	3.06808e-05	4.3737e-05	9.8963e-05	3.22557	1.68955	0.0245031	up
VSIR	3.02347e-05	2.20414e-05	6.45315e-05	2.13435	1.0938	0.0224949	up
PTGES2	4.09379e-05	2.18978e-05	2.24687e-05	0.548847	-0.865524	0.0269343	down
SFXN1	7.54017e-05	6.28999e-05	4.71753e-05	0.625653	-0.676564	0.00698228	down
COPS7B	7.30067e-06	1.07511e-05	1.22752e-05	1.68138	0.749648	0.021109	up
PPCS	4.01529e-05	4.26447e-05	5.74128e-05	1.42985	0.515868	0.0268432	up
C17orf75	6.15315e-06	7.29185e-06	1.3422e-05	2.18132	1.1252	0.00823747	up
RDH14	1.93965e-05	1.74813e-05	1.38435e-05	0.713714	-0.486582	0.0401381	down
PARVB	0.000161591	0.000165327	0.000374206	2.31575	1.21148	0.0114585	up
TM9SF3	0.000106734	9.30212e-05	6.04053e-05	0.565943	-0.821271	0.0220766	down
ISYNA1	8.14628e-05	5.25514e-05	5.24671e-05	0.644062	-0.634729	0.0121423	down
SLAMF7	2.49834e-05	2.03359e-05	5.768e-05	2.30873	1.2071	0.00276925	up
ACSS2	1.40504e-05	9.8618e-06	8.78192e-06	0.625028	-0.678006	0.0452719	down
DDX21	1.76213e-05	7.20648e-06	7.64635e-06	0.433928	-1.20447	0.0407063	down
RBM12	3.34865e-05	2.66243e-05	1.45078e-05	0.433244	-1.20675	0.000229413	down
STAU2	4.45849e-06	5.52565e-06	8.70845e-06	1.95323	0.965862	0.0105779	up
RYDEN	2.94444e-05	3.94198e-05	4.35092e-05	1.47767	0.563327	0.0156994	up
BLOC1S4	3.45344e-05	4.52345e-05	7.64142e-05	2.2127	1.14581	0.0132315	up
MED17	4.38072e-06	6.19385e-05	6.48845e-06	1.48114	0.566705	0.00970663	up
TBC1D13	0.000166984	0.000262829	0.000276461	1.65561	0.727365	0.0103498	up
WDR70	3.60488e-05	0.000209211	9.20152e-05	2.55252	1.35192	0.00976313	up
CZIB	0.000100538	0.0001355	0.000161389	1.60526	0.682803	0.0195443	up
SIRT5	1.97123e-05	1.4288e-05	1.2323e-05	0.625143	-0.677742	0.0349465	down
PPP4R2	2.32674e-05	2.36005e-05	5.12343e-05	2.20198	1.1388	0.00202844	up
TMOD3	6.0736e-05	8.95522e-05	9.1407e-05	1.50499	0.589753	0.00904762	up
RRN3	5.38064e-06	5.25267e-06	1.09274e-05	2.03088	1.02211	0.00650118	up
ACTR10	7.00918e-05	0.00010454	0.000131472	1.87572	0.907441	0.00663123	up
USE1	0.00387812	0.00299955	0.00091552	0.236073	-2.08269	0.000507182	down
OGFR	1.97331e-05	2.11089e-05	3.17293e-05	1.60792	0.685197	0.0284456	up
KCMF1	1.21116e-05	1.25534e-05	1.76998e-05	1.46139	0.547338	0.0375173	up
ABRACL	7.04644e-05	0.000174898	0.000195533	2.77492	1.47245	0.00749927	up
CPSF2	1.00146e-05	2.15061e-05	2.39442e-05	2.39092	1.25756	0.00152729	up
EIF3K	0.000206593	0.000231877	0.000292429	1.41548	0.501296	0.029447	up
BIN2	0.000217696	0.000215511	0.000364438	1.67407	0.743363	0.021584	up
LAMTOR3	5.67717e-05	1.51765e-05	3.31131e-05	0.583267	-0.77777	0.0163388	down
PCYOX1	0.000148895	0.000195842	0.000386669	2.59692	1.3768	0.0105236	up
SHPK	1.72052e-05	1.37718e-05	8.3877e-06	0.487509	-1.0365	0.000409032	down
NAGK	5.74612e-05	6.28033e-05	0.000158709	2.76201	1.46572	0.00851946	up
DBNL	0.000113387	0.000222565	0.00039638	3.4958	1.80562	0.00932932	up
CDC23	0.000176302	0.000564252	0.000441064	2.50175	1.32294	0.0316085	up
ANAPC7	2.72713e-05	1.12552e-05	9.0658e-06	0.33243	-1.58888	0.000993362	down
LSM7	3.09456e-05	6.84826e-05	7.26998e-05	2.34928	1.23222	0.000601123	up
APPL1	0.000160653	0.000178736	0.000270183	1.68178	0.749993	0.0167988	up
NUDT5	3.13901e-05	5.11461e-05	6.42468e-05	2.04672	1.03331	0.0071288	up
ACIN1	3.03417e-05	5.5792e-05	8.50953e-05	2.80457	1.48778	0.00380951	up
ITGA11	9.40581e-06	1.52698e-05	2.16931e-05	2.30635	1.20561	0.0116244	up
PSME2	8.45092e-05	0.000121465	0.000154967	1.83373	0.874778	0.015827	up
MCTS1	4.11104e-05	5.1713e-05	7.93313e-05	1.92971	0.948385	0.000155967	up
STRIP2	7.38667e-06	2.4908e-05	1.65478e-05	2.24023	1.16365	0.0100839	up
ISY1	3.73957e-05	5.16762e-05	6.42915e-05	1.71922	0.781756	0.0209336	up
SNX12	2.1681e-05	3.07597e-05	2.92403e-05	1.34866	0.431525	0.0340719	up
NUDC	3.21234e-05	5.89818e-05	8.16137e-05	2.54063	1.34519	0.00269831	up
FARSA	5.46684e-05	2.96539e-05	3.26225e-05	0.596735	-0.744838	0.00528929	down
DIS3	2.96577e-05	3.49806e-05	4.49714e-05	1.51635	0.600602	0.00168922	up
GSTK1	0.000147985	6.93647e-05	8.39289e-05	0.567145	-0.818209	0.0154217	down
LAMTOR2	9.66287e-06	2.38617e-05	2.5465e-05	2.63535	1.39799	0.0126752	up
MAP3K2	1.58988e-05	2.20224e-05	2.88209e-05	1.81277	0.858197	0.00837297	up
COG6	2.25032e-05	3.73302e-05	4.04952e-05	1.79953	0.847618	0.0169529	up
WBP11	0.000359577	0.000269294	0.000235434	0.654752	-0.610979	0.0494902	down
TDRKH	6.66078e-06	4.04709e-06	1.12186e-05	1.68428	0.752132	0.0116148	up
NOP58	3.76568e-05	6.46597e-05	6.3426e-05	1.68431	0.752161	0.0254397	up
ARL2BP	4.36717e-05	5.48794e-05	0.000118158	2.70559	1.43594	0.0048869	up
SUGT1	2.51147e-05	3.97537e-05	6.42293e-05	2.55744	1.3547	0.0022072	up
COQ6	5.95719e-05	4.7982e-05	2.98837e-05	0.50164	-0.995276	0.0034861	down
TMED7	0.000156958	0.000125973	0.000114638	0.730371	-0.453299	0.0265875	down
REXO2	2.13438e-05	3.18842e-05	3.95856e-05	1.85467	0.891162	0.00076358	up
PPIL1	0.000115543	0.00017693	0.000184438	1.59628	0.674712	0.00682805	up
UFC1	6.38446e-05	7.0738e-05	0.000120627	1.88939	0.917919	0.00124904	up
MRPS23	6.90347e-06	4.88676e-06	3.18387e-06	0.461199	-1.11654	0.00297398	down
TSC22D4	3.94045e-05	2.10743e-05	0.000131568	3.33891	1.73938	0.00207993	up
RPL36	0.000145126	0.000162617	0.000206235	1.42107	0.50698	0.0383467	up
CCDC9	6.57552e-06	8.51012e-06	1.07426e-05	1.63372	0.708163	0.0313207	up
LSM5	2.61671e-05	4.626e-05	5.19269e-05	1.98444	0.988731	0.00449093	up
HSPB11	1.97111e-05	3.45203e-05	4.03176e-05	2.04542	1.0324	0.00153246	up
CTDP1	8.61464e-06	1.83374e-05	2.03498e-05	2.36224	1.24015	0.000998183	up
NME7	9.86578e-06	1.14351e-05	1.53304e-05	1.55389	0.635887	0.00664325	up
UCHL5	2.12406e-05	2.27191e-05	3.26304e-05	1.53623	0.619392	0.0315301	up
HCFC2	3.52793e-05	4.70934e-05	5.72872e-05	1.62382	0.699392	0.012743	up
NPTN	1.13824e-05	1.32596e-05	1.69955e-05	1.49314	0.578347	0.0209604	up
MRPS18B	3.37363e-05	4.158e-05	7.3872e-05	2.18969	1.13073	0.00156285	up
MTCH2	0.000139002	7.1619e-05	7.5782e-05	0.545188	-0.875173	0.0364206	down
CHCHD2	3.18101e-05	3.93884e-05	5.37888e-05	1.69094	0.757822	0.0444699	up
CAPN7	5.36718e-05	3.68187e-05	3.05284e-05	0.568797	-0.814014	0.0156787	down
FAM169A	0.000177852	0.000639218	0.00113438	6.3782	2.67315	0.00068027	up
IVNS1ABP	3.66797e-05	5.55402e-05	5.87943e-05	1.60291	0.680695	0.0472646	up
