# Supplementary material for: Transcriptomic and proteomic signatures of host NK cells delineate distinct immune states across tuberculosis infection statuses
Source: Front Immunol. 2025 Jun 16;16:1607770. doi: 10.3389/fimmu.2025.1607770 (PMC12206628; doi:10.3389/fimmu.2025.1607770)
Supplement: Supplementary file 7 [file Table5.xlsx]

## Sheet: HC
HC	NK | Freq	CD56brightCD16- | Freq	CD56dimCD16+|Freq
A06 135.fcs	14.73	2.486	95.994
A06 140.fcs	8.772	3.721	95.349
A06 159.fcs	21.16	2.63	96.53
B01 117.fcs	18.664	2.503	95.974
B01 136.fcs	22.202	3.003	95.632
B01 141.fcs	15.71	2.341	96.879
B01 160.fcs	9.4	4.121	93.926
B02 142.fcs	10.658	4.78	94.073
B03 119.fcs	11.87	2.56	96.246
B03 143.fcs	7.153	3.116	96.034
B03 162.fcs	7.349	2.192	95.616
B04 120.fcs	9.817	2.049	96.926
B04 139.fcs	14.903	1.511	96.841
B05 099.fcs	25.065	3.11	95.853
B05 121.fcs	10.445	2.724	96.498
B05 164.fcs	16.212	2.596	95.797
B06 122.fcs	6.434	2.548	96.178
B06 146.fcs	14.879	5.442	93.197
B06 165.fcs	32.266	3.41	94.358
C01 123.fcs	13.543	4.036	95.665
C01 166.fcs	14.317	3.371	94.803
C02 148.fcs	10.434	3.883	94.563
C02 167.fcs	15.6	3.694	95.924
C03 125.fcs	18.092	2.948	95.918
C03 168.fcs	14.423	3.482	95.543
C04 169.fcs	38.032	1.32	96.146
C05 127.fcs	11.376	4.702	94.575
C05 170.fcs	14.741	2.446	94.837
C06 128.fcs	9.113	2	96.889
D01 107.fcs	12.47	4.072	95.765
D01 153.fcs	11.336	3.678	94.571
D02 154.fcs	22.079	3.011	95.438
D02 173.fcs	22.694	3.18	95.848
D03 131.fcs	10.599	3.435	94.847
D03 174.fcs	22.603	3.036	96.786
D04 175.fcs	8.869	5.192	94.131
D05 157.fcs	17.891	3.579	95.861
D05 176.fcs	7.541	2.667	96.533
D06 158.fcs	14.249	2.388	96.91

## Sheet: LTBI
LTBI	NK | Freq	CD56brightCD16low - | Freq of NK cell	CD56dimCD16bright | Freq
A06 067.fcs	8.838	1.99	97.139
A06 086.fcs	22.737	1.964	97.411
A06 113.fcs	25.129	3.44	95.004
B01 068.fcs	32.093	1.783	97.389
B01 087.fcs	17.413	3.855	94.977
B01 095.fcs	30.286	2.213	97.317
B01 114.fcs	34.526	1.066	98.165
B02 088.fcs	13.923	1.481	96.148
B02 096.fcs	12.988	3.427	96.262
B02 137.fcs	22.089	1.475	98.157
B02 161.fcs	25.017	2.61	96.337
B03 070.fcs	8.31	4.167	95.098
B03 097.fcs	14.228	2.699	96.307
B03 138.fcs	28.413	1.35	95.593
B04 071.fcs	22.993	2.362	97.113
B04 098.fcs	12.09	2.513	95.142
B04 144.fcs	29.044	1.06	98.657
B04 163.fcs	13.55	2.811	96.45
B05 072.fcs	23.593	2.575	96.996
B05 091.fcs	17.814	2.629	96.914
B05 145.fcs	18.982	2.162	97.189
B06 073.fcs	21.151	2.992	96.718
B06 092.fcs	19.362	2.323	96.304
B06 100.fcs	15.405	3.444	95.497
C01 074.fcs	16.962	2.187	97.205
C01 101.fcs	27.684	3.006	96.774
C01 147.fcs	27.543	2.276	96.329
C02 075.fcs	37.896	1.078	97.79
C02 102.fcs	13.596	3.269	95.84
C03 076.fcs	23.451	2.763	95.682
C03 103.fcs	25.311	1.852	97.746
C03 149.fcs	22.403	1.993	96.92
C04 104.fcs	26.333	3.049	96.56
C06 106.fcs	10.938	4.244	95.018
C06 152.fcs	20.257	1.488	98.115
C06 171.fcs	22.705	2.115	96.916
D01 080.fcs	27.599	1.608	97.991
D01 129.fcs	15.098	2.403	97.33
D02 108.fcs	13.015	1.724	97.492
D03 082.fcs	22.899	1.68	97.966
D03 109.fcs	26.38	1.544	97.838
D04 156.fcs	23.504	1.855	96.627
D05 111.fcs	7.176	3.683	95.467
D06 085.fcs	10.598	3.802	95.437
D06 112.fcs	6.763	5.357	94.048
D06 134.fcs	28.04	1.45	97.97
